# Supplementary material for: Base editing screens map mutations affecting interferon-γ signaling in cancer
Source: Cancer Cell. 2023 Feb 13;41(2):288–303.e6. doi: 10.1016/j.ccell.2022.12.009 (PMC9942875; doi:10.1016/j.ccell.2022.12.009)
Supplement: Table S1, CRISPR-Cas9 screens, Related to Figure 1 [file mmc2.xlsx]

## Sheet: title
Table S1, CRISPR-Cas9 screens, Related to Figure 1

## Sheet: IO CRISPR Cas9 lib description
Gene	Pathway, Info	Uniprot Accession	Gene Name	Description	Synonyms	GO Tterms	Family	Nearest Drug Target
BLNK	B-Cell Function, Innate immune system, Cytokine Signaling in Immune System	Q8WV28	BLNK	B-cell linker protein	BLNK_HUMAN, BLNK, BASH, SLP65	cytoplasm, cytoplasmic ribonucleoprotein granule, cytosol, intracellular, plasma membrane
BTK	B-Cell Function, Innate immune system, Cytokine Signaling in Immune System, MHC1 Antigen Processing and Presentation,Driver genes (common in CGI and COSMIC)	Q06187	BTK	Tyrosine-protein kinase BTK	BTK_HUMAN, BTK, AGMX1, ATK, BPK	cytoplasm, cytoplasmic vesicle, cytosol, extrinsic component of cytoplasmic side of plasma membrane, mast cell granule, membrane raft, nucleus, perinuclear region of cytoplasm, plasma membrane	Tyr protein kinase family	100.00|Q06187|BTK|Ibrutinib|Whole:::Protein
BTLA	B-Cell Function, Innate Immune System, T cell Ligand-Receptor interaction, T Cell Function, Immunotherapy markers Thermofisher, Target drug screen	Q7Z6A9	BTLA	B- and T-lymphocyte attenuator	BTLA_HUMAN, BTLA	integral component of membrane, plasma membrane
CD19	B-Cell Function, Hematopoietic Stem Cell Differentiation, Lineage Marker, Immunotherapy markers Thermofisher	P15391	CD19	B-lymphocyte antigen CD19	CD19_HUMAN, CD19	external side of plasma membrane, extracellular exosome, integral component of plasma membrane, plasma membrane, protein complex
CD22	B-Cell Function, Innate Immune System, Hematopoietic Stem Cell Differentiation, Lineage Marker, Mutated genes MSS cancer (PLoS One. 2010; 5(12): e15661; doi: 10.1371/journal.pone.0015661. Functional Impairment Muts, Immunotherapy markers Thermofisher	P20273	CD22	B-cell receptor CD22	CD22_HUMAN, CD22, SIGLEC2	extracellular exosome, integral component of membrane, plasma membrane	SIGLEC (sialic acid binding Ig-like lectin) family
CD79A	B-Cell Function, Hematopoietic Stem Cell Differentiation, Lineage Marker, Immunotherapy markers Thermofisher, Driver genes (common in CGI and COSMIC)	P11912	CD79A	B-cell antigen receptor complex-associated protein alpha chain	CD79A_HUMAN, CD79A, IGA, MB1	b cell receptor complex, cytoplasm, external side of plasma membrane, integral component of plasma membrane, membrane raft, multivesicular body, plasma membrane
EBF4	B-Cell Function	Q9BQW3	EBF4	Transcription factor COE4	COE4_HUMAN, EBF4, COE4, KIAA1442	nucleus	COE family
FAS	B-Cell Function, Apoptosis, Immunotherapy markers Thermofisher, Driver genes (common in CGI and COSMIC)	P25445	FAS	Tumor necrosis factor receptor superfamily member 6	TNR6_HUMAN, FAS, APT1, FAS1, TNFRSF6	cd95 death-inducing signaling complex, cell surface, cytosol, death-inducing signaling complex, extracellular exosome, integral component of plasma membrane, membrane raft, mitochondrion, nuclear body, plasma membrane
FASLG	B-Cell Function, Apoptosis, Immunotherapy markers Thermofisher	P48023	FASLG	Tumor necrosis factor ligand superfamily member 6	TNFL6_HUMAN, FASLG, APT1LG1, CD95L, FASL, TNFSF6	caveola, cytoplasmic vesicle lumen, external side of plasma membrane, extracellular exosome, extracellular region, extracellular space, integral component of plasma membrane, lysosomal lumen, nucleus, perinuclear region of cytoplasm, plasma membrane	tumor necrosis factor family
FCER2	B-Cell Function, Cytokine Signaling in Immune System, Innate Immune System, Lineage Marker	P06734	FCER2	Low affinity immunoglobulin epsilon Fc receptor	FCER2_HUMAN, FCER2, CD23A, CLEC4J, FCE2, IGEBF	external side of plasma membrane, extracellular exosome, integral component of plasma membrane, plasma membrane
IKBKB	B-Cell Function, MHC1 Antigen Processing and Presentation, Driver genes (common in CGI and COSMIC)	O14920	IKBKB	Inhibitor of nuclear factor kappa-B kinase subunit beta	IKKB_HUMAN, IKBKB, IKKB	cd40 receptor complex, cytoplasmic side of plasma membrane, cytosol, ikappab kinase complex, membrane raft, nucleus	Ser/Thr protein kinase family	100.00|O14920|IKBKB||Protein:::kinase:::domain
IKBKG	B-Cell Function, MHC1 Antigen Processing and Presentation	Q9Y6K9	IKBKG	NF-kappa-B essential modulator	NEMO_HUMAN, IKBKG, FIP3, NEMO	cytoplasm, cytosol, ikappab kinase complex, intracellular, mitotic spindle, nucleus, spindle pole, ubiquitin ligase complex
MS4A1	B-Cell Function, Hematopoietic Stem Cell Differentiation, Immunotherapy markers Thermofisher	P11836	MS4A1	B-lymphocyte antigen CD20	CD20_HUMAN, MS4A1, CD20	external side of plasma membrane, extracellular exosome, extracellular space, integral component of plasma membrane, nucleus, plasma membrane	MS4A family	100.00|P11836|MS4A1|Tositumomab,Rituximab,Ofatumumab,Obinutuzumab,Ibritumomab Tiuxetan,YTTRIUM Y 90 IBRITUMOMAB TIUXETAN|Whole:::Protein
PAX5	B-Cell Function, Wnt, Driver genes (common in CGI and COSMIC - PANCAN, COADREAD, LUAC, LUSC)	Q02548	PAX5	Paired box protein Pax-5	PAX5_HUMAN, PAX5	cytosol, fibrillar center, intracellular membrane-bounded organelle, nucleoplasm
RAG1	B-Cell Function, Cytokine Signaling in Immune System, Innate Immune System, T Cell Function	P15918	RAG1	V(D)J recombination-activating protein 1	RAG1_HUMAN, RAG1, RNF74	nucleoplasm, nucleus	RAG1 family
SLAMF1	B-Cell Function, T cell Ligand-Receptor interaction, T Cell Function	Q13291	SLAMF1	Signaling lymphocytic activation molecule	SLAF1_HUMAN, SLAMF1, SLAM	cell surface, extracellular exosome, integral component of membrane, plasma membrane
SLAMF6	B-Cell Function, MHC1 Antigen Processing and Presentation, T Cell Function	Q96DU3	SLAMF6	SLAM family member 6	SLAF6_HUMAN, SLAMF6, KALI	extracellular exosome, integral component of membrane, plasma membrane
SLAMF7	B-Cell Function, MHC1 Antigen Processing and Presentation, T Cell Function, Immunotherapy markers Thermofisher	Q9NQ25	SLAMF7	SLAM family member 7	SLAF7_HUMAN, SLAMF7, CS1	integral component of membrane, plasma membrane
SPI1	B-Cell Function	P17947	SPI1	Transcription factor PU.1	SPI1_HUMAN, SPI1	nuclear chromatin, nucleoplasm, nucleus	ETS family
SPN	B-Cell Function, Hematopoietic Stem Cell Differentiation, T Cell Function	P16150	SPN	Leukosialin	LEUK_HUMAN, SPN, CD43	cell surface, extracellular exosome, extracellular space, integral component of plasma membrane, membrane, plasma membrane
ANAPC1	MHC1 Antigen Processing and Presentation	Q9H1A4	ANAPC1	Anaphase-promoting complex subunit 1	APC1_HUMAN, ANAPC1, TSG24	anaphase-promoting complex, cytosol, nucleoplasm	APC1 family
AREL1	MHC1 Antigen Processing and Presentation	O15033	AREL1	Apoptosis-resistant E3 ubiquitin protein ligase 1	AREL1_HUMAN, AREL1, KIAA0317	cytosol
ASB15	MHC1 Antigen Processing and Presentation	Q8WXK1	ASB15	Ankyrin repeat and SOCS box protein 15	ASB15_HUMAN, ASB15	cytoplasm, cytosol, nucleus, ubiquitin ligase complex	ankyrin SOCS box (ASB) family
ASB6	MHC1 Antigen Processing and Presentation	Q9NWX5	ASB6	Ankyrin repeat and SOCS box protein 6	ASB6_HUMAN, ASB6	cytosol	ankyrin SOCS box (ASB) family
BTBD6	MHC1 Antigen Processing and Presentation	Q96KE9	BTBD6	BTB/POZ domain-containing protein 6	BTBD6_HUMAN, BTBD6, BDPL	cytosol, scf ubiquitin ligase complex
CD14	MHC1 Antigen Processing and Presentation, Immune Function, Lineage Marker, Immunotherapy markers Thermofisher	P08571	CD14	Monocyte differentiation antigen CD14	CD14_HUMAN, CD14	anchored component of external side of plasma membrane, endosome membrane, extracellular exosome, extracellular region, extracellular space, golgi apparatus, lipopolysaccharide receptor complex, membrane raft, plasma membrane, secretory granule membrane
CDC34	MHC1 Antigen Processing and Presentation	P49427	CDC34	Ubiquitin-conjugating enzyme E2 R1	UB2R1_HUMAN, CDC34, UBCH3, UBE2R1	cytoplasm, cytosol, nuclear speck, nucleoplasm, nucleus	ubiquitin-conjugating enzyme family
CUL5	MHC1 Antigen Processing and Presentation, Mutated Genes MSI Cancers (PLoS One. 2010; 5(12): e15661; doi: 10.1371/journal.pone.0015661. Functional Impairment Muts	Q93034	CUL5	Cullin-5	CUL5_HUMAN, CUL5, VACM1	cul4-ring e3 ubiquitin ligase complex, cul5-ring ubiquitin ligase complex, cytosol	cullin family
TCEB2	MHC1 Antigen Processing and Presentation	Q15370	ELOB	Elongin-B	ELOB_HUMAN, ELOB, TCEB2	cul2-ring ubiquitin ligase complex, cul5-ring ubiquitin ligase complex, cytosol, elongin complex, extracellular exosome, nucleoplasm, vcb complex
FBXL16	MHC1 Antigen Processing and Presentation	Q8N461	FBXL16	F-box/LRR-repeat protein 16	FXL16_HUMAN, FBXL16, C16orf22, FBL16	cytosol
FBXL5	MHC1 Antigen Processing and Presentation	Q9UKA1	FBXL5	F-box/LRR-repeat protein 5	FBXL5_HUMAN, FBXL5, FBL4, FBL5, FLR1	cytosol, perinuclear region of cytoplasm, scf ubiquitin ligase complex, ubiquitin ligase complex
FBXO22	MHC1 Antigen Processing and Presentation	Q8NEZ5	FBXO22	F-box only protein 22	FBX22_HUMAN, FBXO22, FBX22	cytosol, nucleus, z disc
FBXO44	MHC1 Antigen Processing and Presentation	Q9H4M3	FBXO44	F-box only protein 44	FBX44_HUMAN, FBXO44, FBG3, FBX30, FBX44, FBX6A, FBXO6A	cytosol, scf ubiquitin ligase complex
FBXW4	MHC1 Antigen Processing and Presentation	P57775	FBXW4	F-box/WD repeat-containing protein 4	FBXW4_HUMAN, FBXW4, FBW4, SHFM3	cytosol, scf ubiquitin ligase complex, ubiquitin ligase complex
GAN	MHC1 Antigen Processing and Presentation, Mutated Genes MSI Cancers (PLoS One. 2010; 5(12): e15661; doi: 10.1371/journal.pone.0015661. Functional Impairment Muts	Q9H2C0	GAN	Gigaxonin	GAN_HUMAN, GAN, GAN1, KLHL16	cul3-ring ubiquitin ligase complex, cytoplasm, cytoskeleton, cytosol
HERC3	MHC1 Antigen Processing and Presentation	Q15034	HERC3	Probable E3 ubiquitin-protein ligase HERC3	HERC3_HUMAN, HERC3, KIAA0032	cytoplasm, cytoplasmic vesicle, cytosol
HLA-F	MHC1 Antigen Processing and Presentation	P30511	HLA-F	HLA class I histocompatibility antigen, alpha chain F	HLAF_HUMAN, HLA-F, HLA-5.4, HLAF	cell surface, early endosome membrane, endoplasmic reticulum, er to golgi transport vesicle membrane, golgi membrane, integral component of lumenal side of endoplasmic reticulum membrane, membrane, mhc class i protein complex, phagocytic vesicle membrane, plasma membrane, recycling endosome membrane	MHC class I family
ITGAV	MHC1 Antigen Processing and Presentation, Mutated Genes MSI Cancers (PLoS One. 2010; 5(12): e15661; doi: 10.1371/journal.pone.0015661. Functional Impairment Muts	P06756	ITGAV	Integrin alpha-V	ITAV_HUMAN, ITGAV, MSK8, VNRA, VTNR	alphav-beta3 integrin-hmgb1 complex, alphav-beta3 integrin-igf-1-igf1r complex, alphav-beta3 integrin-pkcalpha complex, cell surface, cytosol, external side of plasma membrane, extracellular exosome, filopodium membrane, focal adhesion, integral component of plasma membrane, integrin alphav-beta3 complex, integrin alphav-beta5 complex, integrin alphav-beta6 complex, integrin alphav-beta8 complex,…	integrin alpha chain family	38.09|P08514|ITGA2B|Tirofiban,Eptifibatide|Whole:::Protein
KEAP1	MHC1 Antigen Processing and Presentation, Driver genes (common in CGI and COSMIC - PANCAN, COADREAD, LUAC, LUSC)	Q14145	KEAP1	Kelch-like ECH-associated protein 1	KEAP1_HUMAN, KEAP1, INRF2, KIAA0132, KLHL19	actin filament, cul3-ring ubiquitin ligase complex, cytoplasm, cytosol, endoplasmic reticulum, microtubule organizing center, midbody, nucleoplasm, protein complex
KLHL3	MHC1 Antigen Processing and Presentation	Q9UH77	KLHL3	Kelch-like protein 3	KLHL3_HUMAN, KLHL3, KIAA1129	cul3-ring ubiquitin ligase complex, cytoskeleton, cytosol
MGRN1	MHC1 Antigen Processing and Presentation	O60291	MGRN1	E3 ubiquitin-protein ligase MGRN1	MGRN1_HUMAN, MGRN1, KIAA0544, RNF156	cytoplasm, cytosol, early endosome, extracellular exosome, membrane, nucleus, plasma membrane
MRC2	MHC1 Antigen Processing and Presentation	Q9UBG0	MRC2	C-type mannose receptor 2	MRC2_HUMAN, MRC2, CLEC13E, ENDO180, KIAA0709, UPARAP	focal adhesion, integral component of plasma membrane, membrane
NPEPPS	MHC1 Antigen Processing and Presentation	P55786	NPEPPS	Puromycin-sensitive aminopeptidase	PSA_HUMAN, NPEPPS, PSA	cytoplasm, cytosol, extracellular exosome, nucleus	peptidase M1 family
PSMA4	MHC1 Antigen Processing and Presentation, Essential genes (CRISPR screen)	P25789	PSMA4	Proteasome subunit alpha type-4	PSA4_HUMAN, PSMA4, HC9, PSC9	cytosol, extracellular exosome, intracellular membrane-bounded organelle, nucleoplasm, nucleus, p-body, proteasome complex, proteasome core complex, proteasome core complex	peptidase T1A family
PSMB2	MHC1 Antigen Processing and Presentation, Essential genes (CRISPR screen)	P49721	PSMB2	Proteasome subunit beta type-2	PSB2_HUMAN, PSMB2	cytosol, extracellular exosome, membrane, nucleoplasm, nucleus, proteasome complex, proteasome core complex, proteasome core complex	peptidase T1B family
PSMC1	MHC1 Antigen Processing and Presentation, Essential genes (CRISPR screen)	P62191	PSMC1	26S proteasome regulatory subunit 4	PRS4_HUMAN, PSMC1	cytosol, cytosolic proteasome complex, membrane, nuclear proteasome complex, nucleoplasm, nucleus, proteasome accessory complex, proteasome complex, proteasome regulatory particle	AAA ATPase family
PSMD11	MHC1 Antigen Processing and Presentation	O00231	PSMD11	26S proteasome non-ATPase regulatory subunit 11	PSD11_HUMAN, PSMD11	cytosol, extracellular exosome, extracellular region, ficolin-1-rich granule lumen, membrane, nucleoplasm, nucleus, proteasome accessory complex, proteasome complex, proteasome regulatory particle, secretory granule lumen	proteasome subunit S9 family
PSMD6	MHC1 Antigen Processing and Presentation	Q15008	PSMD6	26S proteasome non-ATPase regulatory subunit 6	PSMD6_HUMAN, PSMD6, KIAA0107, PFAAP4	cytosol, extracellular exosome, extracellular region, ficolin-1-rich granule lumen, nucleoplasm, proteasome accessory complex, proteasome complex, proteasome regulatory particle, secretory granule lumen	proteasome subunit S10 family
PSMF1	MHC1 Antigen Processing and Presentation	Q92530	PSMF1	Proteasome inhibitor PI31 subunit	PSMF1_HUMAN, PSMF1	cytosol, endoplasmic reticulum, membrane, nucleoplasm, perinuclear region of cytoplasm, proteasome core complex	proteasome inhibitor PI31 family
RNF115	MHC1 Antigen Processing and Presentation	Q9Y4L5	RNF115	E3 ubiquitin-protein ligase RNF115	RN115_HUMAN, RNF115, ZNF364	cytosol
RNF19A	MHC1 Antigen Processing and Presentation	Q9NV58	RNF19A	E3 ubiquitin-protein ligase RNF19A	RN19A_HUMAN, RNF19A, RNF19	centrosome, cytoplasm, cytosol, integral component of membrane, ubiquitin ligase complex	RBR family
RNF41	MHC1 Antigen Processing and Presentation	Q9H4P4	RNF41	E3 ubiquitin-protein ligase NRDP1	RNF41_HUMAN, RNF41, FLRF, NRDP1	cytosol, endoplasmic reticulum tubular network, perinuclear region of cytoplasm
SEC24A	MHC1 Antigen Processing and Presentation	O95486	SEC24A	Protein transport protein Sec24A	SC24A_HUMAN, SEC24A	copii vesicle coat, cytosol, endoplasmic reticulum membrane, er to golgi transport vesicle membrane, golgi membrane	SEC23/SEC24 family
SEC61G	MHC1 Antigen Processing and Presentation	P60059	SEC61G	Protein transport protein Sec61 subunit gamma	SC61G_HUMAN, SEC61G	cytosol, endoplasmic reticulum membrane, integral component of membrane, membrane	SecE/SEC61-gamma family
SMURF2	MHC1 Antigen Processing and Presentation	Q9HAU4	SMURF2	E3 ubiquitin-protein ligase SMURF2	SMUF2_HUMAN, SMURF2	cytoplasm, cytosol, membrane raft, nuclear speck, nucleoplasm, nucleus, plasma membrane, ubiquitin ligase complex
STX4	MHC1 Antigen Processing and Presentation	Q12846	STX4	Syntaxin-4	STX4_HUMAN, STX4, STX4A	basolateral plasma membrane, cell surface, cytosol, dendritic spine, endosome, extracellular exosome, extracellular space, integral component of membrane, intracellular, lamellipodium, lateral loop, membrane, myelin sheath adaxonal region, perinuclear region of cytoplasm, phagocytic vesicle membrane, plasma membrane, snare complex, somatodendritic compartment, specific granule, storage vacuole, s…	syntaxin family
TLR6	MHC1 Antigen Processing and Presentation, Toll-Like Receptors, , Innate Immune System	Q9Y2C9	TLR6	Toll-like receptor 6	TLR6_HUMAN, TLR6	golgi apparatus, integral component of plasma membrane, intracellular, membrane raft, phagocytic vesicle membrane, plasma membrane, receptor complex, toll-like receptor 2-toll-like receptor 6 protein complex	Toll-like receptor family
TRIM37	MHC1 Antigen Processing and Presentation	O94972	TRIM37	E3 ubiquitin-protein ligase TRIM37	TRI37_HUMAN, TRIM37, KIAA0898, MUL, POB1	aggresome, cytoplasm, cytosol, perinuclear region of cytoplasm, peroxisome	TRIM/RBCC family
TRIM71	MHC1 Antigen Processing and Presentation	Q2Q1W2	TRIM71	E3 ubiquitin-protein ligase TRIM71	LIN41_HUMAN, TRIM71, LIN41	p-body	TRIM/RBCC family
UBA7	MHC1 Antigen Processing and Presentation	P41226	UBA7	Ubiquitin-like modifier-activating enzyme 7	UBA7_HUMAN, UBA7, UBE1L, UBE2	cytoplasm, cytosol, nucleoplasm	ubiquitin-activating E1 family
UBE2D2	MHC1 Antigen Processing and Presentation	P62837	UBE2D2	Ubiquitin-conjugating enzyme E2 D2	UB2D2_HUMAN, UBE2D2, PUBC1, UBC4, UBC5B, UBCH4, UBCH5B	cytosol, extracellular exosome, nucleoplasm, protein complex, ubiquitin ligase complex	ubiquitin-conjugating enzyme family
UBE2G2	MHC1 Antigen Processing and Presentation	P60604	UBE2G2	Ubiquitin-conjugating enzyme E2 G2	UB2G2_HUMAN, UBE2G2	cytosol, endoplasmic reticulum	ubiquitin-conjugating enzyme family
UBE2N	MHC1 Antigen Processing and Presentation	P61088	UBE2N	Ubiquitin-conjugating enzyme E2 N	UBE2N_HUMAN, UBE2N, BLU	cytoplasm, cytosol, extracellular exosome, fibrillar center, nucleoplasm, nucleus, protein complex, ubc13-mms2 complex, ubc13-uev1a complex, ubiquitin ligase complex	ubiquitin-conjugating enzyme family
UBE2V2	MHC1 Antigen Processing and Presentation	Q15819	UBE2V2	Ubiquitin-conjugating enzyme E2 variant 2	UB2V2_HUMAN, UBE2V2, MMS2, UEV2	cytoplasm, extracellular exosome, nucleoplasm, nucleus, ubc13-mms2 complex	ubiquitin-conjugating enzyme family
UBOX5	MHC1 Antigen Processing and Presentation	O94941	UBOX5	RING finger protein 37	RNF37_HUMAN, UBOX5, KIAA0860, RNF37, UBCE7IP5, UIP5	focal adhesion, nuclear body, nucleoplasm, nucleus
VHL	MHC1 Antigen Processing and Presentation, Essential Genes Immunotherapy (Nature paper - loss-of-function genes conferring resistance to T cell-mediated cytolysis), Driver genes (common in CGI and COSMIC - PANCAN, COADREAD, LUAC, LUSC)	P40337	VHL	von Hippel-Lindau disease tumor suppressor	VHL_HUMAN, VHL	cytosol, endoplasmic reticulum, membrane, mitochondrion, nucleoplasm, nucleus, vcb complex	VHL family
ANAPC10	MHC1 Antigen Processing and Presentation	Q9UM13	ANAPC10	Anaphase-promoting complex subunit 10	APC10_HUMAN, ANAPC10, APC10	anaphase-promoting complex, cytosol, nucleoplasm	APC10 family
ARIH2	MHC1 Antigen Processing and Presentation	O95376	ARIH2	E3 ubiquitin-protein ligase ARIH2	ARI2_HUMAN, ARIH2, ARI2, TRIAD1	cytoplasm, nucleoplasm, nucleus	RBR family
ASB16	MHC1 Antigen Processing and Presentation	Q96NS5	ASB16	Ankyrin repeat and SOCS box protein 16	ASB16_HUMAN, ASB16	cytoplasm, cytosol, nucleus, ubiquitin ligase complex	ankyrin SOCS box (ASB) family
ASB7	MHC1 Antigen Processing and Presentation	Q9H672	ASB7	Ankyrin repeat and SOCS box protein 7	ASB7_HUMAN, ASB7	cytosol	ankyrin SOCS box (ASB) family
CHUK	MHC1 Antigen Processing and Presentation, Proteosome	O15111	CHUK	Inhibitor of nuclear factor kappa-B kinase subunit alpha	IKKA_HUMAN, CHUK, IKKA, TCF16	cd40 receptor complex, cytoplasm, cytoplasmic side of plasma membrane, cytosol, ikappab kinase complex, intracellular membrane-bounded organelle, nucleoplasm	Ser/Thr protein kinase family	64.29|O14920|IKBKB||Protein:::kinase:::domain
CUL7	MHC1 Antigen Processing and Presentation	Q14999	CUL7	Cullin-7	CUL7_HUMAN, CUL7, KIAA0076	3m complex, anaphase-promoting complex, centrosome, cul7-ring ubiquitin ligase complex, cytoplasm, cytosol, golgi apparatus, perinuclear region of cytoplasm	cullin family
TCEB1	MHC1 Antigen Processing and Presentation	Q15369	ELOC	Elongin-C	ELOC_HUMAN, ELOC, TCEB1	cytosol, elongin complex, nucleoplasm	SKP1 family
FBXL18	MHC1 Antigen Processing and Presentation	Q96ME1	FBXL18	F-box/LRR-repeat protein 18	FXL18_HUMAN, FBXL18, FBL18	cytosol
FBXL7	MHC1 Antigen Processing and Presentation	Q9UJT9	FBXL7	F-box/LRR-repeat protein 7	FBXL7_HUMAN, FBXL7, FBL6, FBL7, KIAA0840	centrosome, cytosol, scf ubiquitin ligase complex, ubiquitin ligase complex	FBXL7 family
FBXO27	MHC1 Antigen Processing and Presentation	Q8NI29	FBXO27	F-box only protein 27	FBX27_HUMAN, FBXO27, FBG5, FBX27	cytosol, scf ubiquitin ligase complex
FBXO6	MHC1 Antigen Processing and Presentation	Q9NRD1	FBXO6	F-box only protein 6	FBX6_HUMAN, FBXO6, FBG2, FBS2, FBX6	cytoplasm, cytosol, endoplasmic reticulum quality control compartment, scf ubiquitin ligase complex
FBXW5	MHC1 Antigen Processing and Presentation	Q969U6	FBXW5	F-box/WD repeat-containing protein 5	FBXW5_HUMAN, FBXW5, FBW5	cul4-ring e3 ubiquitin ligase complex, cytoplasm, cytosol, scf ubiquitin ligase complex	FBXW5 family
HACE1	MHC1 Antigen Processing and Presentation	Q8IYU2	HACE1	E3 ubiquitin-protein ligase HACE1	HACE1_HUMAN, HACE1, KIAA1320	endoplasmic reticulum, golgi cisterna membrane, golgi membrane, nuclear body, nucleus
HERC4	MHC1 Antigen Processing and Presentation, Mutated Genes MSI Cancers (PLoS One. 2010; 5(12): e15661; doi: 10.1371/journal.pone.0015661. Functional Impairment Muts	Q5GLZ8	HERC4	Probable E3 ubiquitin-protein ligase HERC4	HERC4_HUMAN, HERC4, KIAA1593	cytoplasm, cytosol, fibrillar center
HLA-G	MHC1 Antigen Processing and Presentation	P17693	HLA-G	HLA class I histocompatibility antigen, alpha chain G	HLAG_HUMAN, HLA-G, HLA-6.0, HLAG	P17693 HLAG_HUMAN HLA class I histocompatibility antigen, alpha chain G P17693 HLA G antigen, MHC class I antigen G HLA-6.0, HLAG	early endosome membrane, er to golgi transport vesicle membrane, extracellular region, golgi membrane, integral component of lumenal side of endoplasmic reticulum membrane, membrane, mhc class i protein complex, phagocytic vesicle membrane, plasma membrane, recycling endosome membrane
ITGB5	MHC1 Antigen Processing and Presentation	P18084	ITGB5	Integrin beta-5	ITB5_HUMAN, ITGB5	P18084 ITB5_HUMAN Integrin beta-5 P18084,B0LPF8,B2RD70	cell surface, extracellular exosome, focal adhesion, integrin alphav-beta5 complex, phagocytic vesicle, plasma membrane, receptor complex
KLHL11	MHC1 Antigen Processing and Presentation	Q9NVR0	KLHL11	Kelch-like protein 11	KLH11_HUMAN, KLHL11	Q9NVR0 KLH11_HUMAN Kelch-like protein 11 Q9NVR0	cytoplasm, cytosol, nucleus, scf ubiquitin ligase complex
KLHL41	MHC1 Antigen Processing and Presentation	O60662	KLHL41	Kelch-like protein 41	KLH41_HUMAN, KLHL41, KBTBD10, KRP1	O60662 KLH41_HUMAN Kelch-like protein 41 O60662,Q53R42 Kel-like protein 23, Kelch repeat and BTB domain-containing protein 10, Kelch-related protein 1, Sarcosin KBTBD10, KRP1	cul3-ring ubiquitin ligase complex, cytoplasm, cytoskeleton, cytosol, endoplasmic reticulum membrane, m band, nucleus, plasma membrane, pseudopodium, ruffle, sarcoplasmic reticulum membrane
LONRF1	MHC1 Antigen Processing and Presentation	Q17RB8	LONRF1	LON peptidase N-terminal domain and RING finger protein 1	LONF1_HUMAN, LONRF1, RNF191	Q17RB8 LONF1_HUMAN LON peptidase N-terminal domain and RING finger protein 1 Q17RB8,B4DM29,B4DU84,Q8TEA0,Q9BSV1 RING finger protein 191 RNF191	cytosol, intracellular
MIB2	MHC1 Antigen Processing and Presentation	Q96AX9	MIB2	E3 ubiquitin-protein ligase MIB2	MIB2_HUMAN, MIB2, SKD, ZZANK1	Q96AX9 MIB2_HUMAN E3 ubiquitin-protein ligase MIB2 Q96AX9,A2AGM5,A2AGM6,B3KV93,B3KVF4,B3KXY1,B4DZ57,E9PGU1,E9PHQ1,F8WA73,J3KNZ7,Q7Z437,Q8IY62,Q8N786,Q8N897,Q8N8R2,Q8N911,Q8NB36,Q8NCY1,Q8NG59,Q8NG60,Q8NG61,Q8NI59,Q8WYN1 Mind bomb homolog 2, Novel zinc finger protein, Putative NF-kappa-B-activating protein 002N, RING-type E3 ubiquitin transferase MIB2, Skeletrophin, Zinc finger ZZ type with ankyrin…	cytoplasm, cytosol, early endosome, ubiquitin ligase complex
MYD88	MHC1 Antigen Processing and Presentation, Toll-Like Receptors, Innate Immune System, Driver genes (common in CGI and COSMIC)	Q99836	MYD88	Myeloid differentiation primary response protein MyD88	MYD88_HUMAN, MYD88	cytoplasm, cytosol, endosome membrane, nucleus, plasma membrane
PDIA3	MHC1 Antigen Processing and Presentation	P30101	PDIA3	Protein disulfide-isomerase A3	PDIA3_HUMAN, PDIA3, ERP57, ERP60, GRP58	cell surface, endoplasmic reticulum, endoplasmic reticulum lumen, extracellular exosome, extracellular space, focal adhesion, melanosome, myelin sheath, nucleus, phagocytic vesicle, recycling endosome membrane	protein disulfide isomerase family
PSMA5	MHC1 Antigen Processing and Presentation	P28066	PSMA5	Proteasome subunit alpha type-5	PSA5_HUMAN, PSMA5	cytosol, extracellular exosome, extracellular region, ficolin-1-rich granule lumen, nucleoplasm, nucleus, proteasome complex, proteasome core complex, proteasome core complex, secretory granule lumen	peptidase T1A family
PSMB3	MHC1 Antigen Processing and Presentation, Essential genes (CRISPR screen)	P49720	PSMB3	Proteasome subunit beta type-3	PSB3_HUMAN, PSMB3	cytosol, extracellular exosome, nucleoplasm, nucleus, proteasome complex, proteasome core complex, proteasome core complex	peptidase T1B family
PSMC2	MHC1 Antigen Processing and Presentation, Essential genes (CRISPR screen)	P35998	PSMC2	26S proteasome regulatory subunit 7	PRS7_HUMAN, PSMC2, MSS1	cytoplasm, cytoplasmic ribonucleoprotein granule, cytosol, cytosolic proteasome complex, extracellular region, ficolin-1-rich granule lumen, membrane, nuclear proteasome complex, nucleoplasm, nucleus, p-body, proteasome accessory complex, proteasome complex, proteasome regulatory particle, secretory granule lumen	AAA ATPase family
PSMD12	MHC1 Antigen Processing and Presentation, Essential genes (CRISPR screen)	O00232	PSMD12	26S proteasome non-ATPase regulatory subunit 12	PSD12_HUMAN, PSMD12	cytoplasm, cytosol, extracellular exosome, extracellular region, ficolin-1-rich granule lumen, membrane, nuclear proteasome complex, nucleoplasm, proteasome accessory complex, proteasome complex, proteasome regulatory particle, proteasome regulatory particle, secretory granule lumen	proteasome subunit p55 family
PSMD7	MHC1 Antigen Processing and Presentation, Proteosome, Essential genes (CRISPR screen)	P51665	PSMD7	26S proteasome non-ATPase regulatory subunit 7	PSMD7_HUMAN, PSMD7, MOV34L	cytosol, extracellular exosome, extracellular region, ficolin-1-rich granule lumen, membrane, nucleoplasm, nucleus, proteasome complex, proteasome regulatory particle, secretory granule lumen	peptidase M67A family
RBBP6	MHC1 Antigen Processing and Presentation, Mutated genes MSS cancer (PLoS One. 2010; 5(12): e15661; doi: 10.1371/journal.pone.0015661. Functional Impairment Muts	Q7Z6E9	RBBP6	E3 ubiquitin-protein ligase RBBP6	RBBP6_HUMAN, RBBP6, P2PR, PACT, RBQ1	chromosome, cytosol, microtubule organizing center, nuclear speck, nucleolus, protein complex
RNF123	MHC1 Antigen Processing and Presentation	Q5XPI4	RNF123	E3 ubiquitin-protein ligase RNF123	RN123_HUMAN, RNF123, KPC1	cytoplasm, cytosol, nuclear membrane
RNF19B	MHC1 Antigen Processing and Presentation	Q6ZMZ0	RNF19B	E3 ubiquitin-protein ligase RNF19B	RN19B_HUMAN, RNF19B, IBRDC3, NKLAM	cytolytic granule, cytosol, endoplasmic reticulum membrane, integral component of membrane, ubiquitin ligase complex	RBR family
RNF6	MHC1 Antigen Processing and Presentation	Q9Y252	RNF6	E3 ubiquitin-protein ligase RNF6	RNF6_HUMAN, RNF6, SPG2	axon, cytoplasm, intracellular membrane-bounded organelle, nuclear membrane, nucleus, pml body	RNF12 family
SEC24B	MHC1 Antigen Processing and Presentation	O95487	SEC24B	Protein transport protein Sec24B	SC24B_HUMAN, SEC24B	copii vesicle coat, cytosol, endoplasmic reticulum membrane, er to golgi transport vesicle membrane, golgi membrane	SEC23/SEC24 family
SHFM1	MHC1 Antigen Processing and Presentation	P60896	SEM1	26S proteasome complex subunit SEM1	SEM1_HUMAN, SEM1, C7orf76, DSS1, SHFDG1, SHFM1	cytosol, nucleoplasm, proteasome complex, proteasome regulatory particle	DSS1/SEM1 family
SNAP23	MHC1 Antigen Processing and Presentation	O00161	SNAP23	Synaptosomal-associated protein 23	SNP23_HUMAN, SNAP23	azurophil granule, cell-cell adherens junction, cytoplasm, extracellular exosome, focal adhesion, mast cell granule, neuron projection, nucleoplasm, phagocytic vesicle membrane, plasma membrane, presynapse, snare complex, specific granule, specific granule membrane, tertiary granule membrane	SNAP-25 family
TAP1	MHC1 Antigen Processing and Presentation, Immune Function, Transporter, Immunotherapy markers Thermofisher	Q03518	TAP1	Antigen peptide transporter 1	TAP1_HUMAN, TAP1, ABCB2, PSF1, RING4, Y3	endoplasmic reticulum, endoplasmic reticulum membrane, endoplasmic reticulum-golgi intermediate compartment membrane, integral component of endoplasmic reticulum membrane, integral component of membrane, membrane, microtubule organizing center, mitochondrion, phagocytic vesicle membrane, tap complex	ABCB family	28.96|O60706|ABCC9|Pinacidil,Minoxidil|Whole:::Protein
TPP2	MHC1 Antigen Processing and Presentation	P29144	TPP2	Tripeptidyl-peptidase 2	TPP2_HUMAN, TPP2	cytoplasm, cytosol, nuclear body, nucleoplasm	peptidase S8 family
TRIM39	MHC1 Antigen Processing and Presentation	Q9HCM9	TRIM39	E3 ubiquitin-protein ligase TRIM39	TRI39_HUMAN, TRIM39, RNF23, TFP	cytosol, mitochondrion	TRIM/RBCC family
TRIM9	MHC1 Antigen Processing and Presentation	Q9C026	TRIM9	E3 ubiquitin-protein ligase TRIM9	TRIM9_HUMAN, TRIM9, KIAA0282, RNF91	cell junction, cytoplasm, cytoskeleton, cytosol, dendrite, synaptic vesicle	TRIM/RBCC family
UBAC1	MHC1 Antigen Processing and Presentation	Q9BSL1	UBAC1	Ubiquitin-associated domain-containing protein 1	UBAC1_HUMAN, UBAC1, GBDR1, KPC2, UBADC1	cytosol, extracellular exosome, golgi apparatus, plasma membrane
UBE2D3	MHC1 Antigen Processing and Presentation	P61077	UBE2D3	Ubiquitin-conjugating enzyme E2 D3	UB2D3_HUMAN, UBE2D3, UBC5C, UBCH5C	cytosol, endosome membrane, extracellular exosome, nucleoplasm, plasma membrane	ubiquitin-conjugating enzyme family
UBE2H	MHC1 Antigen Processing and Presentation	P62256	UBE2H	Ubiquitin-conjugating enzyme E2 H	UBE2H_HUMAN, UBE2H	cytoplasm, cytosol	ubiquitin-conjugating enzyme family
UBE2O	MHC1 Antigen Processing and Presentation	Q9C0C9	UBE2O	(E3-independent) E2 ubiquitin-conjugating enzyme	UBE2O_HUMAN, UBE2O, KIAA1734	cytoplasm, cytosol, nuclear body, nucleus	ubiquitin-conjugating enzyme family
UBE2W	MHC1 Antigen Processing and Presentation	Q96B02	UBE2W	Ubiquitin-conjugating enzyme E2 W	UBE2W_HUMAN, UBE2W, UBC16	cytoplasm, nucleoplasm, nucleus	ubiquitin-conjugating enzyme family
UBR1	MHC1 Antigen Processing and Presentation	Q8IWV7	UBR1	E3 ubiquitin-protein ligase UBR1	UBR1_HUMAN, UBR1	cytoplasm, cytosol, proteasome complex, ubiquitin ligase complex	UBR1 family
WSB1	MHC1 Antigen Processing and Presentation	Q9Y6I7	WSB1	WD repeat and SOCS box-containing protein 1	WSB1_HUMAN, WSB1, SWIP1	cytosol, intracellular
ANAPC11	MHC1 Antigen Processing and Presentation	Q9NYG5	ANAPC11	Anaphase-promoting complex subunit 11	APC11_HUMAN, ANAPC11	anaphase-promoting complex, cytosol, nucleolus, nucleoplasm	RING-box family
ASB1	MHC1 Antigen Processing and Presentation	Q9Y576	ASB1	Ankyrin repeat and SOCS box protein 1	ASB1_HUMAN, ASB1, KIAA1146	cytosol, ubiquitin ligase complex	ankyrin SOCS box (ASB) family
ASB17	MHC1 Antigen Processing and Presentation, Not expressed + Non essential genes Colon and Lung (CRISPR screen)	Q8WXJ9	ASB17	Ankyrin repeat and SOCS box protein 17	ASB17_HUMAN, ASB17	cytosol	ankyrin SOCS box (ASB) family
ASB8	MHC1 Antigen Processing and Presentation	Q9H765	ASB8	Ankyrin repeat and SOCS box protein 8	ASB8_HUMAN, ASB8	cytosol	ankyrin SOCS box (ASB) family
BTRC	MHC1 Antigen Processing and Presentation	Q9Y297	BTRC	F-box/WD repeat-containing protein 1A	FBW1A_HUMAN, BTRC, BTRCP, FBW1A, FBXW1A	cytosol, nucleoplasm, scf ubiquitin ligase complex
CD36	MHC1 Antigen Processing and Presentation	P16671	CD36	Platelet glycoprotein 4	CD36_HUMAN, CD36, GP3B, GP4	apical plasma membrane, brush border membrane, cell surface, endocytic vesicle membrane, external side of plasma membrane, extracellular space, golgi apparatus, integral component of plasma membrane, intracellular, membrane, membrane raft, phagocytic vesicle, plasma membrane, platelet alpha granule membrane, receptor complex, specific granule membrane	CD36 family
CTSL	MHC1 Antigen Processing and Presentation, Proteosome	P07711	CTSL	Cathepsin L1	CATL1_HUMAN, CTSL, CTSL1	endolysosome lumen, extracellular exosome, extracellular region, extracellular space, lysosomal lumen, lysosome, nucleus	peptidase C1 family
CYBA	MHC1 Antigen Processing and Presentation
ERAP1	MHC1 Antigen Processing and Presentation, Essential genes (CRISPR screen)	Q9NZ08	ERAP1	Endoplasmic reticulum aminopeptidase 1	ERAP1_HUMAN, ERAP1, APPILS, ARTS1, KIAA0525	cytosol, endoplasmic reticulum, endoplasmic reticulum lumen, endoplasmic reticulum membrane, extracellular exosome, extracellular region, extracellular space, integral component of membrane, membrane, plasma membrane	peptidase M1 family
FBXL19	MHC1 Antigen Processing and Presentation	Q6PCT2	FBXL19	F-box/LRR-repeat protein 19	FXL19_HUMAN, FBXL19, FBL19	cytosol, scf ubiquitin ligase complex
FBXL8	MHC1 Antigen Processing and Presentation	Q96CD0	FBXL8	F-box/LRR-repeat protein 8	FBXL8_HUMAN, FBXL8, FBL8	cytosol
FBXO30	MHC1 Antigen Processing and Presentation	Q8TB52	FBXO30	F-box only protein 30	FBX30_HUMAN, FBXO30, FBX30	cytosol
FBXO7	MHC1 Antigen Processing and Presentation	Q9Y3I1	FBXO7	F-box only protein 7	FBX7_HUMAN, FBXO7, FBX7	classical lewy body, cytoplasm, cytosol, glial cytoplasmic inclusion, lewy body core, lewy body corona, lewy neurite, mitochondrion, nucleus, protein complex, scf ubiquitin ligase complex, ubiquitin ligase complex
FBXW7	MHC1 Antigen Processing and Presentation, Driver genes (common in CGI and COSMIC - PANCAN, COADREAD, LUAC, LUSC)	Q969H0	FBXW7	F-box/WD repeat-containing protein 7	FBXW7_HUMAN, FBXW7, FBW7, FBX30, SEL10	cytoplasm, cytosol, nucleolus, nucleoplasm, parkin-fbxw7-cul1 ubiquitin ligase complex, protein complex, scf ubiquitin ligase complex
HECTD1	MHC1 Antigen Processing and Presentation	Q9ULT8	HECTD1	E3 ubiquitin-protein ligase HECTD1	HECD1_HUMAN, HECTD1, KIAA1131	cytoplasm	UPL family
HERC5	MHC1 Antigen Processing and Presentation	Q9UII4	HERC5	E3 ISG15--protein ligase HERC5	HERC5_HUMAN, HERC5, CEB1, CEBP1	cytoplasm, cytosol, perinuclear region of cytoplasm
KBTBD13	MHC1 Antigen Processing and Presentation	C9JR72	KBTBD13	Kelch repeat and BTB domain-containing protein 13	KBTBD_HUMAN, KBTBD13	cul3-ring ubiquitin ligase complex, cytosol
KLHL13	MHC1 Antigen Processing and Presentation	Q9P2N7	KLHL13	Kelch-like protein 13	KLH13_HUMAN, KLHL13, BKLHD2, KIAA1309	cul3-ring ubiquitin ligase complex, cytosol, midbody
KLHL42	MHC1 Antigen Processing and Presentation	Q9P2K6	KLHL42	Kelch-like protein 42	KLH42_HUMAN, KLHL42, KIAA1340, KLHDC5	cul3-ring ubiquitin ligase complex, cytosol, spindle
LRR1	MHC1 Antigen Processing and Presentation	Q96L50	LRR1	Leucine-rich repeat protein 1	LLR1_HUMAN, LRR1, PPIL5	cytoplasm, cytosol, plasma membrane
MYLIP	MHC1 Antigen Processing and Presentation	Q8WY64	MYLIP	E3 ubiquitin-protein ligase MYLIP	MYLIP_HUMAN, MYLIP, BZF1, IDOL	cytosol, intracellular, plasma membrane
PJA1	MHC1 Antigen Processing and Presentation	Q8NG27	PJA1	E3 ubiquitin-protein ligase Praja-1	PJA1_HUMAN, PJA1, RNF70	cytoplasm	peptidase T1A family
PSMA6	MHC1 Antigen Processing and Presentation	P60900	PSMA6	Proteasome subunit alpha type-6	PSA6_HUMAN, PSMA6, PROS27	cytosol, extracellular exosome, myofibril, nuclear matrix, nucleoplasm, nucleus, p-body, polysome, proteasome complex, proteasome core complex, proteasome core complex, sarcomere	peptidase T1B family
PSMB4	MHC1 Antigen Processing and Presentation	P28070	PSMB4	Proteasome subunit beta type-4	PSB4_HUMAN, PSMB4, PROS26	cytosol, extracellular exosome, nucleoplasm, nucleus, proteasome complex, proteasome core complex, proteasome core complex
PSMC3	MHC1 Antigen Processing and Presentation, Essential genes (CRISPR screen)	P17980	PSMC3	26S proteasome regulatory subunit 6A	PRS6A_HUMAN, PSMC3, TBP1	cytosol, cytosolic proteasome complex, extracellular region, ficolin-1-rich granule lumen, membrane, nuclear proteasome complex, nucleoplasm, nucleus, p-body, proteasome accessory complex, proteasome complex, proteasome regulatory particle, secretory granule lumen	AAA ATPase family
PSMD13	MHC1 Antigen Processing and Presentation, Essential genes (CRISPR screen)	Q9UNM6	PSMD13	26S proteasome non-ATPase regulatory subunit 13	PSD13_HUMAN, PSMD13	cytosol, extracellular exosome, extracellular region, ficolin-1-rich granule lumen, membrane, nucleoplasm, nucleus, proteasome accessory complex, proteasome complex, proteasome regulatory particle, proteasome regulatory particle, secretory granule lumen	proteasome subunit S11 family
PSMD8	MHC1 Antigen Processing and Presentation	P48556	PSMD8	26S proteasome non-ATPase regulatory subunit 8	PSMD8_HUMAN, PSMD8	cytosol, extracellular exosome, nucleoplasm, nucleus, proteasome accessory complex, proteasome complex, proteasome regulatory particle, proteasome regulatory particle	proteasome subunit S14 family
RBCK1	MHC1 Antigen Processing and Presentation	Q9BYM8	RBCK1	RanBP-type and C3HC4-type zinc finger-containing protein 1	HOIL1_HUMAN, RBCK1, C20orf18, RNF54, UBCE7IP3, XAP3, XAP4	cytosol, lubac complex
RNF126	MHC1 Antigen Processing and Presentation	Q9BV68	RNF126	E3 ubiquitin-protein ligase RNF126	RN126_HUMAN, RNF126	cytoplasm, cytosol, nucleoplasm, nucleus
RNF213	MHC1 Antigen Processing and Presentation, Driver genes (common in CGI and COSMIC)	Q63HN8	RNF213	E3 ubiquitin-protein ligase RNF213	RN213_HUMAN, RNF213, ALO17, C17orf27, KIAA1554, KIAA1618, MYSTR	cytoplasm, cytosol, membrane, nucleolus	AAA ATPase family
RNF7	MHC1 Antigen Processing and Presentation	Q9UBF6	RNF7	RING-box protein 2	RBX2_HUMAN, RNF7, RBX2, ROC2, SAG	cul2-ring ubiquitin ligase complex, cul3-ring ubiquitin ligase complex, cul4-ring e3 ubiquitin ligase complex, cul5-ring ubiquitin ligase complex, cul7-ring ubiquitin ligase complex, cytoplasm, cytosol, nuclear scf ubiquitin ligase complex, nucleoplasm, nucleus	RING-box family
SEC24C	MHC1 Antigen Processing and Presentation	P53992	SEC24C	Protein transport protein Sec24C	SC24C_HUMAN, SEC24C, KIAA0079	copii vesicle coat, cytosol, endoplasmic reticulum membrane, er to golgi transport vesicle membrane, golgi membrane	SEC23/SEC24 family
SH3RF1	MHC1 Antigen Processing and Presentation	Q7Z6J0	SH3RF1	E3 ubiquitin-protein ligase SH3RF1	SH3R1_HUMAN, SH3RF1, KIAA1494, POSH, RNF142, SH3MD2	cytosol, golgi apparatus, lamellipodium, perinuclear region of cytoplasm	SH3RF family
SOCS1	MHC1 Antigen Processing and Presentation, Cell Signaling, Cytokine, Driver genes (common in CGI and COSMIC)	O15524	SOCS1	Suppressor of cytokine signaling 1	SOCS1_HUMAN, SOCS1, SSI1, TIP3	cytoplasm, cytoplasmic ribonucleoprotein granule, cytoplasmic vesicle, cytosol, nucleoplasm	SOCS1 family
TAP2	MHC1 Antigen Processing and Presentation, Immune Function, Transporter	Q03519	TAP2	Antigen peptide transporter 2	TAP2_HUMAN, TAP2, ABCB3, PSF2, RING11, Y1	endoplasmic reticulum, endoplasmic reticulum membrane, endoplasmic reticulum-golgi intermediate compartment membrane, integral component of endoplasmic reticulum membrane, integral component of membrane, membrane, nuclear speck, phagocytic vesicle membrane, tap complex	ABCB family	26.37|O60706|ABCC9|Pinacidil,Minoxidil|Whole:::Protein
TRAF7	MHC1 Antigen Processing and Presentation, Driver genes (common in CGI and COSMIC)	Q6Q0C0	TRAF7	E3 ubiquitin-protein ligase TRAF7	TRAF7_HUMAN, TRAF7, RFWD1, RNF119	cytoplasmic vesicle, intracellular membrane-bounded organelle, plasma membrane, ubiquitin ligase complex	WD repeat TRAF7 family
TRIP12	MHC1 Antigen Processing and Presentation	Q14669	TRIP12	E3 ubiquitin-protein ligase TRIP12	TRIPC_HUMAN, TRIP12, KIAA0045, ULF	cytoplasm, cytosol, nuclear speck, nucleoplasm, nucleus	UPL family
UBB	MHC1 Antigen Processing and Presentation, Essential genes (CRISPR screen)	P0CG47	UBB	Polyubiquitin-B	UBB_HUMAN, UBB	cytosol, endocytic vesicle membrane, endoplasmic reticulum membrane, endoplasmic reticulum quality control compartment, endosome membrane, extracellular exosome, extracellular space, host cell, mitochondrial outer membrane, mitochondrion, myelin sheath, neuron projection, neuronal cell body, nucleoplasm, nucleus, plasma membrane, vesicle	ubiquitin family
UBE2D4	MHC1 Antigen Processing and Presentation	Q9Y2X8	UBE2D4	Ubiquitin-conjugating enzyme E2 D4	UB2D4_HUMAN, UBE2D4, UBCH5D		ubiquitin-conjugating enzyme family
UBE2J1	MHC1 Antigen Processing and Presentation	Q9Y385	UBE2J1	Ubiquitin-conjugating enzyme E2 J1	UB2J1_HUMAN, UBE2J1, NCUBE1	cytoplasm, endoplasmic reticulum membrane, integral component of membrane	ubiquitin-conjugating enzyme family
UBE2Q1	MHC1 Antigen Processing and Presentation	Q7Z7E8	UBE2Q1	Ubiquitin-conjugating enzyme E2 Q1	UB2Q1_HUMAN, UBE2Q1, NICE5, UBE2Q	cytosol, filopodium, nucleus	ubiquitin-conjugating enzyme family
UBE2Z	MHC1 Antigen Processing and Presentation	Q9H832	UBE2Z	Ubiquitin-conjugating enzyme E2 Z	UBE2Z_HUMAN, UBE2Z	cytoplasm, cytosol, nucleoplasm, nucleus	ubiquitin-conjugating enzyme family
UBR2	MHC1 Antigen Processing and Presentation	Q8IWV8	UBR2	E3 ubiquitin-protein ligase UBR2	UBR2_HUMAN, UBR2, C6orf133, KIAA0349	chromatin, cytoplasm, cytosol, nucleus, ubiquitin ligase complex	UBR1 family
WWP1	MHC1 Antigen Processing and Presentation	Q9H0M0	WWP1	NEDD4-like E3 ubiquitin-protein ligase WWP1	WWP1_HUMAN, WWP1	cytoplasm, cytosol, extracellular exosome, nucleus, plasma membrane, ubiquitin ligase complex
ANAPC13	MHC1 Antigen Processing and Presentation	Q9BS18	ANAPC13	Anaphase-promoting complex subunit 13	APC13_HUMAN, ANAPC13	anaphase-promoting complex	APC13 family
ASB10	MHC1 Antigen Processing and Presentation	Q8WXI3	ASB10	Ankyrin repeat and SOCS box protein 10	ASB10_HUMAN, ASB10	cytoplasm, cytosol, nucleus, ubiquitin ligase complex	ankyrin SOCS box (ASB) family
ASB18	MHC1 Antigen Processing and Presentation	Q6ZVZ8	ASB18	Ankyrin repeat and SOCS box protein 18	ASB18_HUMAN, ASB18	cytoplasm, cytosol, nucleus, ubiquitin ligase complex	ankyrin SOCS box (ASB) family
ASB9	MHC1 Antigen Processing and Presentation	Q96DX5	ASB9	Ankyrin repeat and SOCS box protein 9	ASB9_HUMAN, ASB9	cytosol, mitochondrion	ankyrin SOCS box (ASB) family
CALR	MHC1 Antigen Processing and Presentation, Driver genes (common in CGI and COSMIC)	P27797	CALR	Calreticulin	CALR_HUMAN, CALR, CRTC	acrosomal vesicle, cell surface, cytoplasm, cytosol, endocytic vesicle lumen, endoplasmic reticulum, endoplasmic reticulum lumen, endoplasmic reticulum-golgi intermediate compartment membrane, external side of plasma membrane, extracellular exosome, extracellular region, extracellular space, focal adhesion, golgi apparatus, integral component of lumenal side of endoplasmic reticulum membrane, int…	calreticulin family
CDC16	MHC1 Antigen Processing and Presentation	Q13042	CDC16	Cell division cycle protein 16 homolog	CDC16_HUMAN, CDC16, ANAPC6	anaphase-promoting complex, centrosome, cytoplasm, cytosol, nucleoplasm, spindle	APC6/CDC16 family
CTSS	MHC1 Antigen Processing and Presentation, Immunotherapy markers Thermofisher, Proteosome	P25774	CTSS	Cathepsin S	CATS_HUMAN, CTSS	endolysosome lumen, extracellular region, extracellular space, ficolin-1-rich granule lumen, intracellular membrane-bounded organelle, lysosomal lumen, lysosome, tertiary granule lumen	peptidase C1 family
CYBB	MHC1 Antigen Processing and Presentation, Immune Function, Immunotherapy markers Thermofisher	P04839	CYBB	Cytochrome b-245 heavy chain	CY24B_HUMAN, CYBB, NOX2	dendrite, endoplasmic reticulum membrane, golgi apparatus, integral component of plasma membrane, mitochondrion, nadph oxidase complex, neuronal cell body, nuclear envelope, perinuclear region of cytoplasm, phagocytic vesicle membrane, plasma membrane, rough endoplasmic reticulum, specific granule membrane, tertiary granule membrane
ERAP2	MHC1 Antigen Processing and Presentation	Q6P179	ERAP2	Endoplasmic reticulum aminopeptidase 2	ERAP2_HUMAN, ERAP2, LRAP	endoplasmic reticulum lumen, endoplasmic reticulum membrane, integral component of membrane, plasma membrane	peptidase M1 family
FBXL20	MHC1 Antigen Processing and Presentation, Mutated Genes MSI Cancers (PLoS One. 2010; 5(12): e15661; doi: 10.1371/journal.pone.0015661. Functional Impairment Muts	Q96IG2	FBXL20	F-box/LRR-repeat protein 20	FXL20_HUMAN, FBXL20, FBL2	cytosol
FBXO10	MHC1 Antigen Processing and Presentation	Q9UK96	FBXO10	F-box only protein 10	FBX10_HUMAN, FBXO10, FBX10, PRMT11	cytoplasm, cytosol, ubiquitin ligase complex
FBXO31	MHC1 Antigen Processing and Presentation	Q5XUX0	FBXO31	F-box only protein 31	FBX31_HUMAN, FBXO31, FBX14, FBX31	centrosome, cytosol, neuronal cell body, scf ubiquitin ligase complex	FBXO31 family
FBXO9	MHC1 Antigen Processing and Presentation	Q9UK97	FBXO9	F-box only protein 9	FBX9_HUMAN, FBXO9, FBX9, VCIA1	cytoplasm, cytosol, scf ubiquitin ligase complex, ubiquitin ligase complex
FBXW8	MHC1 Antigen Processing and Presentation, Mutated Genes MSI Cancers (PLoS One. 2010; 5(12): e15661; doi: 10.1371/journal.pone.0015661. Functional Impairment Muts	Q8N3Y1	FBXW8	F-box/WD repeat-containing protein 8	FBXW8_HUMAN, FBXW8, FBW6, FBW8, FBX29, FBXO29, FBXW6	cul7-ring ubiquitin ligase complex, cytosol, golgi apparatus, perinuclear region of cytoplasm, scf ubiquitin ligase complex
HECTD2	MHC1 Antigen Processing and Presentation	Q5U5R9	HECTD2	Probable E3 ubiquitin-protein ligase HECTD2	HECD2_HUMAN, HECTD2	cytoplasm, cytosol
HERC6	MHC1 Antigen Processing and Presentation, Immunotherapy markers Thermofisher	Q8IVU3	HERC6	Probable E3 ubiquitin-protein ligase HERC6	HERC6_HUMAN, HERC6	cytoplasm, cytosol, nucleus
HSPA5	MHC1 Antigen Processing and Presentation	P11021	HSPA5	Endoplasmic reticulum chaperone BiP	BIP_HUMAN, HSPA5, GRP78	cell surface, endoplasmic reticulum, endoplasmic reticulum chaperone complex, endoplasmic reticulum lumen, endoplasmic reticulum membrane, endoplasmic reticulum-golgi intermediate compartment, extracellular exosome, extracellular matrix, focal adhesion, integral component of endoplasmic reticulum membrane, melanosome, membrane, midbody, mitochondrion, myelin sheath, nucleus, plasma membrane, prot…	heat shock protein 70 family
KBTBD6	MHC1 Antigen Processing and Presentation	Q86V97	KBTBD6	Kelch repeat and BTB domain-containing protein 6	KBTB6_HUMAN, KBTBD6	cul3-ring ubiquitin ligase complex, cytosol
KLHL2	MHC1 Antigen Processing and Presentation	O95198	KLHL2	Kelch-like protein 2	KLHL2_HUMAN, KLHL2	actin cytoskeleton, cul3-ring ubiquitin ligase complex, cytoplasm, cytosol, lamellipodium, ruffle
KLHL5	MHC1 Antigen Processing and Presentation	Q96PQ7	KLHL5	Kelch-like protein 5	KLHL5_HUMAN, KLHL5	cul3-ring ubiquitin ligase complex, cytoplasm, cytoskeleton, cytosol
LRRC41	MHC1 Antigen Processing and Presentation	Q15345	LRRC41	Leucine-rich repeat-containing protein 41	LRC41_HUMAN, LRRC41, MUF1	cytoplasm, cytosol, membrane, nucleus
NCF1	MHC1 Antigen Processing and Presentation, Immunotherapy markers Thermofisher	P14598	NCF1	Neutrophil cytosol factor 1	NCF1_HUMAN, NCF1, NOXO2, SH3PXD1A	cytosol, dendrite, extrinsic component of membrane, golgi apparatus, nadph oxidase complex, neuronal cell body, phagolysosome, plasma membrane, podosome, rough endoplasmic reticulum
PJA2	MHC1 Antigen Processing and Presentation	O43164	PJA2	E3 ubiquitin-protein ligase Praja-2	PJA2_HUMAN, PJA2, KIAA0438, RNF131	cell junction, cytoplasm, endoplasmic reticulum membrane, golgi membrane, intermediate filament cytoskeleton, plasma membrane, postsynaptic density, postsynaptic membrane
PSMA7	MHC1 Antigen Processing and Presentation	O14818	PSMA7	Proteasome subunit alpha type-7	PSA7_HUMAN, PSMA7, HSPC	cytosol, extracellular exosome, nucleoplasm, nucleus, postsynapse, proteasome complex, proteasome core complex, proteasome core complex	peptidase T1A family
PSMB5	MHC1 Antigen Processing and Presentation, Essential genes (CRISPR screen)	P28074	PSMB5	Proteasome subunit beta type-5	PSB5_HUMAN, PSMB5, LMPX, MB1, X	centrosome, cytosol, extracellular exosome, nucleoplasm, nucleus, proteasome complex, proteasome core complex, proteasome core complex	peptidase T1B family
PSMC4	MHC1 Antigen Processing and Presentation, Essential genes (CRISPR screen)	P43686	PSMC4	26S proteasome regulatory subunit 6B	PRS6B_HUMAN, PSMC4, MIP224, TBP7	cytosol, cytosolic proteasome complex, inclusion body, membrane, nuclear proteasome complex, nucleoplasm, nucleus, proteasome accessory complex, proteasome complex, proteasome regulatory particle, synapse	AAA ATPase family
PSMD14	MHC1 Antigen Processing and Presentation
PSMD9	MHC1 Antigen Processing and Presentation
RBX1	MHC1 Antigen Processing and Presentation, Proteosome	P62877	RBX1	E3 ubiquitin-protein ligase RBX1	RBX1_HUMAN, RBX1, RNF75, ROC1	cul2-ring ubiquitin ligase complex, cul3-ring ubiquitin ligase complex, cul4a-ring e3 ubiquitin ligase complex, cul4b-ring e3 ubiquitin ligase complex, cul5-ring ubiquitin ligase complex, cul7-ring ubiquitin ligase complex, cullin-ring ubiquitin ligase complex, cytosol, nuclear scf ubiquitin ligase complex, nucleoplasm, scf ubiquitin ligase complex, vcb complex	RING-box family
RNF130	MHC1 Antigen Processing and Presentation
RNF217	MHC1 Antigen Processing and Presentation
RPS27A	MHC1 Antigen Processing and Presentation, Essential genes (CRISPR screen)	P62979	RPS27A	Ubiquitin-40S ribosomal protein S27a	RS27A_HUMAN, RPS27A, UBA80, UBCEP1	cytoplasm, cytosol, cytosolic small ribosomal subunit, endocytic vesicle membrane, endoplasmic reticulum membrane, endoplasmic reticulum quality control compartment, endosome membrane, extracellular exosome, extracellular space, host cell, membrane, mitochondrial outer membrane, myelin sheath, nucleolus, nucleoplasm, nucleus, plasma membrane, small ribosomal subunit, vesicle
SEC24D	MHC1 Antigen Processing and Presentation
SIAH1	MHC1 Antigen Processing and Presentation
SOCS3	MHC1 Antigen Processing and Presentation, Cell Signaling, Cytokine	O14543	SOCS3	Suppressor of cytokine signaling 3	SOCS3_HUMAN, SOCS3, CIS3, SSI3	cytoplasm, cytosol
TAPBP	MHC1 Antigen Processing and Presentation
TRAIP	MHC1 Antigen Processing and Presentation
TRIM4	MHC1 Antigen Processing and Presentation
UBA1	MHC1 Antigen Processing and Presentation, Essential genes (CRISPR screen)	P22314	UBA1	Ubiquitin-like modifier-activating enzyme 1	UBA1_HUMAN, UBA1, A1S9T, UBE1	cytoplasm, cytosol, extracellular exosome, mitochondrion, nucleoplasm, nucleus	ubiquitin-activating E1 family
UBC	MHC1 Antigen Processing and Presentation
UBE2E1	MHC1 Antigen Processing and Presentation
UBE2J2	MHC1 Antigen Processing and Presentation
UBE2Q2	MHC1 Antigen Processing and Presentation
UBE3A	MHC1 Antigen Processing and Presentation, Proteosome	Q05086	UBE3A	Ubiquitin-protein ligase E3A	UBE3A_HUMAN, UBE3A, E6AP, EPVE6AP, HPVE6A	cytoplasm, cytosol, nucleus, proteasome complex
UBR4	MHC1 Antigen Processing and Presentation
ZBTB16	MHC1 Antigen Processing and Presentation
ANAPC2	MHC1 Antigen Processing and Presentation
ASB11	MHC1 Antigen Processing and Presentation
ASB2	MHC1 Antigen Processing and Presentation
ATG7	MHC1 Antigen Processing and Presentation, Transporter, Innate Immune System	O95352	ATG7	Ubiquitin-like modifier-activating enzyme ATG7	ATG7_HUMAN, ATG7, APG7L	axon, axoneme, cytoplasm, cytosol, extracellular region, ficolin-1-rich granule lumen, phagophore assembly site, secretory granule lumen	ATG7 family
CANX	MHC1 Antigen Processing and Presentation	P27824	CANX	Calnexin	CALX_HUMAN, CANX	axon, dendrite cytoplasm, dendritic spine, endoplasmic reticulum, endoplasmic reticulum lumen, endoplasmic reticulum membrane, er-mitochondrion membrane contact site, extracellular exosome, extracellular matrix, integral component of lumenal side of endoplasmic reticulum membrane, melanosome, membrane, myelin sheath, neuronal cell body, protein complex, ribosome, rough endoplasmic reticulum, smoo…	calreticulin family
CDC20	MHC1 Antigen Processing and Presentation	Q12834	CDC20	Cell division cycle protein 20 homolog	CDC20_HUMAN, CDC20	centrosome, cytosol, nucleoplasm, nucleus, perinuclear region of cytoplasm, protein complex, spindle, spindle pole	WD repeat CDC20/Fizzy family
CTSV	MHC1 Antigen Processing and Presentation	O60911	CTSV	Cathepsin L2	CATL2_HUMAN, CTSV, CATL2, CTSL2, CTSU	apical part of cell, external side of plasma membrane, extracellular exosome, extracellular region, extracellular space, lysosomal lumen, lysosome, microvillus, neuron projection, nucleolus, perikaryon, secretory granule	peptidase C1 family
FBXL12	MHC1 Antigen Processing and Presentation	Q9NXK8	FBXL12	F-box/LRR-repeat protein 12	FXL12_HUMAN, FBXL12, FBL12	cytosol, ubiquitin ligase complex
FBXO15	MHC1 Antigen Processing and Presentation	Q8NCQ5	FBXO15	F-box only protein 15	FBX15_HUMAN, FBXO15, FBX15	cytosol, ubiquitin ligase complex
FBXO32	MHC1 Antigen Processing and Presentation	Q969P5	FBXO32	F-box only protein 32	FBX32_HUMAN, FBXO32	cytoplasm, cytosol, nucleoplasm, scf ubiquitin ligase complex, z disc
FBXW10	MHC1 Antigen Processing and Presentation	Q5XX13	FBXW10	F-box/WD repeat-containing protein 10	FBW10_HUMAN, FBXW10	cytosol
FBXW9	MHC1 Antigen Processing and Presentation	Q5XUX1	FBXW9	F-box/WD repeat-containing protein 9	FBXW9_HUMAN, FBXW9, FBW9	cytosol
HECTD3	MHC1 Antigen Processing and Presentation	Q5T447	HECTD3	E3 ubiquitin-protein ligase HECTD3	HECD3_HUMAN, HECTD3	cytoplasm, perinuclear region of cytoplasm
HLA-A	MHC1 Antigen Processing and Presentation, Immune Function, Essential Genes Immunotherapy (Nature paper - loss-of-function genes conferring resistance to T cell-mediated cytolysis), Driver genes (common in CGI and COSMIC - PANCAN, COADREAD, LUAC, LUSC)	P30450	HLA-A	HLA class I histocompatibility antigen, A-26 alpha chain	1A26_HUMAN, HLA-A, HLAA	cell surface, early endosome membrane, endoplasmic reticulum, er to golgi transport vesicle membrane, golgi apparatus, golgi membrane, integral component of lumenal side of endoplasmic reticulum membrane, mhc class i protein complex, phagocytic vesicle membrane, plasma membrane, recycling endosome membrane	MHC class I family
HUWE1	MHC1 Antigen Processing and Presentation	Q7Z6Z7	HUWE1	E3 ubiquitin-protein ligase HUWE1	HUWE1_HUMAN, HUWE1, KIAA0312, KIAA1578, UREB1	cytoplasm, cytosol, extracellular exosome, extracellular region, ficolin-1-rich granule lumen, membrane, nucleoplasm, nucleus, secretory granule lumen	UPL family
KBTBD7	MHC1 Antigen Processing and Presentation	Q8WVZ9	KBTBD7	Kelch repeat and BTB domain-containing protein 7	KBTB7_HUMAN, KBTBD7	cul3-ring ubiquitin ligase complex, cytosol
KLHL20	MHC1 Antigen Processing and Presentation	Q9Y2M5	KLHL20	Kelch-like protein 20	KLH20_HUMAN, KLHL20, KLEIP, KLHLX	actin cytoskeleton, axon, cul3-ring ubiquitin ligase complex, cytoplasm, cytosol, dendrite, golgi apparatus, perinuclear region of cytoplasm, pml body, trans-golgi network
KLHL9	MHC1 Antigen Processing and Presentation	Q9P2J3	KLHL9	Kelch-like protein 9	KLHL9_HUMAN, KLHL9, KIAA1354	cul3-ring ubiquitin ligase complex, cytosol, midbody
LRSAM1	MHC1 Antigen Processing and Presentation	Q6UWE0	LRSAM1	E3 ubiquitin-protein ligase LRSAM1	LRSM1_HUMAN, LRSAM1, TAL	cytoplasm, cytosol, membrane, plasma membrane
NCF2	MHC1 Antigen Processing and Presentation	P19878	NCF2	Neutrophil cytosol factor 2	NCF2_HUMAN, NCF2, NOXA2, P67PHOX	acrosomal vesicle, cytosol, nadph oxidase complex, nucleolus, phagolysosome	NCF2/NOXA1 family
PARK2	MHC1 Antigen Processing and Presentation	O60260	PRKN	E3 ubiquitin-protein ligase parkin	PRKN_HUMAN, PRKN, PARK2	aggresome, cytoplasm, cytosol, endoplasmic reticulum, golgi apparatus, lewy body, mitochondrion, neuron projection, nuclear speck, nucleus, parkin-fbxw7-cul1 ubiquitin ligase complex, perinuclear region of cytoplasm, presynapse, protein complex, ubiquitin ligase complex	RBR family
PSMA8	MHC1 Antigen Processing and Presentation	Q8TAA3	PSMA8	Proteasome subunit alpha type-7-like	PSA7L_HUMAN, PSMA8, PSMA7L	cytosol, extracellular exosome, nucleus, proteasome core complex, spermatoproteasome complex	peptidase T1A family
PSMB6	MHC1 Antigen Processing and Presentation, Essential genes (CRISPR screen)	P28072	PSMB6	Proteasome subunit beta type-6	PSB6_HUMAN, PSMB6, LMPY, Y	cytosol, extracellular exosome, nucleoplasm, nucleus, proteasome complex, proteasome core complex, proteasome core complex	peptidase T1B family
PSMC5	MHC1 Antigen Processing and Presentation
PSMD2	MHC1 Antigen Processing and Presentation, Essential genes (CRISPR screen)	Q13200	PSMD2	26S proteasome non-ATPase regulatory subunit 2	PSMD2_HUMAN, PSMD2, TRAP2	cytosol, extracellular exosome, extracellular region, ficolin-1-rich granule lumen, membrane, nucleoplasm, nucleus, proteasome accessory complex, proteasome complex, proteasome regulatory particle, proteasome regulatory particle, proteasome storage granule, secretory granule lumen	proteasome subunit S2 family
PSME1	MHC1 Antigen Processing and Presentation	Q06323	PSME1	Proteasome activator complex subunit 1	PSME1_HUMAN, PSME1, IFI5111	cytoplasm, cytosol, extracellular exosome, nucleoplasm, proteasome activator complex, proteasome complex	PA28 family
RCHY1	MHC1 Antigen Processing and Presentation	Q96PM5	RCHY1	RING finger and CHY zinc finger domain-containing protein 1	ZN363_HUMAN, RCHY1, ARNIP, CHIMP, PIRH2, RNF199, ZNF363	cytoplasm, cytosol, nuclear speck, nucleoplasm, nucleus, ubiquitin ligase complex
RNF138	MHC1 Antigen Processing and Presentation	Q8WVD3	RNF138	E3 ubiquitin-protein ligase RNF138	RN138_HUMAN, RNF138, NARF	nucleus, site of double-strand break
RNF220	MHC1 Antigen Processing and Presentation	Q5VTB9	RNF220	E3 ubiquitin-protein ligase RNF220	RN220_HUMAN, RNF220, C1orf164	cytoplasm
SAR1B	MHC1 Antigen Processing and Presentation	Q9Y6B6	SAR1B	GTP-binding protein SAR1b	SAR1B_HUMAN, SAR1B, SARA2, SARB	cytosol, endoplasmic reticulum membrane, er to golgi transport vesicle membrane, golgi cisterna membrane	SAR1 family
SEC31A	MHC1 Antigen Processing and Presentation	O94979	SEC31A	Protein transport protein Sec31A	SC31A_HUMAN, SEC31A, KIAA0905, SEC31L1	copii vesicle coat, copii-coated er to golgi transport vesicle, cytoplasm, cytosol, endoplasmic reticulum, endoplasmic reticulum exit site, endoplasmic reticulum membrane, er to golgi transport vesicle membrane, golgi membrane, intracellular membrane-bounded organelle, perinuclear region of cytoplasm, vesicle coat	WD repeat SEC31 family
SIAH2	MHC1 Antigen Processing and Presentation	O43255	SIAH2	E3 ubiquitin-protein ligase SIAH2	SIAH2_HUMAN, SIAH2	cytoplasm, cytosol, early endosome, intracellular membrane-bounded organelle, neuron projection, neuronal cell body, nucleoplasm	SINA (Seven in absentia) family
SPSB1	MHC1 Antigen Processing and Presentation	Q96BD6	SPSB1	SPRY domain-containing SOCS box protein 1	SPSB1_HUMAN, SPSB1, SSB1	cytosol	SPSB family
TIRAP	MHC1 Antigen Processing and Presentation, Toll-Like Receptors, Innate Immune System	P58753	TIRAP	Toll/interleukin-1 receptor domain-containing adapter protein	TIRAP_HUMAN, TIRAP, MAL	cytoplasm, cytosol, endocytic vesicle, plasma membrane, ruffle membrane
TRIM11	MHC1 Antigen Processing and Presentation	Q96F44	TRIM11	E3 ubiquitin-protein ligase TRIM11	TRI11_HUMAN, TRIM11, RNF92	cytoplasm, cytosol, nucleus	TRIM/RBCC family
TRIM41	MHC1 Antigen Processing and Presentation	Q8WV44	TRIM41	E3 ubiquitin-protein ligase TRIM41	TRI41_HUMAN, TRIM41, RINCK	cytoplasm, nuclear body, nucleolus	TRIM/RBCC family
UBA3	MHC1 Antigen Processing and Presentation	Q8TBC4	UBA3	NEDD8-activating enzyme E1 catalytic subunit	UBA3_HUMAN, UBA3, UBE1C	cytoplasm, cytosol, nucleus	ubiquitin-activating E1 family
UBE2A	MHC1 Antigen Processing and Presentation	P49459	UBE2A	Ubiquitin-conjugating enzyme E2 A	UBE2A_HUMAN, UBE2A, RAD6A	chromatin, cytoplasm, cytosol, hulc complex, nuclear chromatin, nucleoplasm, xy body	ubiquitin-conjugating enzyme family
UBE2E2	MHC1 Antigen Processing and Presentation	Q96LR5	UBE2E2	Ubiquitin-conjugating enzyme E2 E2	UB2E2_HUMAN, UBE2E2, UBCH8		ubiquitin-conjugating enzyme family
UBE2K	MHC1 Antigen Processing and Presentation	P61086	UBE2K	Ubiquitin-conjugating enzyme E2 K	UBE2K_HUMAN, UBE2K, HIP2, LIG	cytoplasm, cytosol, extracellular exosome, filopodium tip, nucleus	ubiquitin-conjugating enzyme family
UBE2R2	MHC1 Antigen Processing and Presentation	Q712K3	UBE2R2	Ubiquitin-conjugating enzyme E2 R2	UB2R2_HUMAN, UBE2R2, CDC34B, UBC3B	cytoplasm, cytosol	ubiquitin-conjugating enzyme family
UBE3B	MHC1 Antigen Processing and Presentation, Mutated Genes MSI Cancers (PLoS One. 2010; 5(12): e15661; doi: 10.1371/journal.pone.0015661. Functional Impairment Muts	Q7Z3V4	UBE3B	Ubiquitin-protein ligase E3B	UBE3B_HUMAN, UBE3B	cytoplasm
UFL1	MHC1 Antigen Processing and Presentation	O94874	UFL1	E3 UFM1-protein ligase 1	UFL1_HUMAN, UFL1, KIAA0776, NLBP, RCAD	cytoplasm, cytosol, endoplasmic reticulum, endoplasmic reticulum membrane, membrane, neuron projection, protein complex	UFL1 family
ZNRF1	MHC1 Antigen Processing and Presentation	Q8ND25	ZNRF1	E3 ubiquitin-protein ligase ZNRF1	ZNRF1_HUMAN, ZNRF1, NIN283	cell junction, cytosol, endosome, lysosome, membrane, synaptic vesicle membrane
ANAPC4	MHC1 Antigen Processing and Presentation	Q9UJX5	ANAPC4	Anaphase-promoting complex subunit 4	APC4_HUMAN, ANAPC4, APC4	anaphase-promoting complex, cytosol, nucleoplasm, nucleus	APC4 family
ASB12	MHC1 Antigen Processing and Presentation	Q8WXK4	ASB12	Ankyrin repeat and SOCS box protein 12	ASB12_HUMAN, ASB12	cytosol, ubiquitin ligase complex	ankyrin SOCS box (ASB) family
ASB3	MHC1 Antigen Processing and Presentation	Q9Y575	ASB3	Ankyrin repeat and SOCS box protein 3	ASB3_HUMAN, ASB3	cytoplasm, cytosol, nucleus, ubiquitin ligase complex	ankyrin SOCS box (ASB) family
B2M	MHC1 Antigen Processing and Presentation, Driver genes (common in CGI and COSMIC - PANCAN, COADREAD, LUAC, LUSC)	P61769	B2M	Beta-2-microglobulin	B2MG_HUMAN, B2M	cytosol, early endosome lumen, early endosome membrane, endoplasmic reticulum lumen, er to golgi transport vesicle membrane, external side of plasma membrane, extracellular exosome, extracellular region, extracellular space, focal adhesion, golgi apparatus, golgi membrane, hfe-transferrin receptor complex, membrane, mhc class i protein complex, phagocytic vesicle membrane, plasma membrane, recycl…	beta-2-microglobulin family
CBLB	MHC1 Antigen Processing and Presentation, Immunotherapy markers Thermofisher, Driver genes (common in CGI and COSMIC)	Q13191	CBLB	E3 ubiquitin-protein ligase CBL-B	CBLB_HUMAN, CBLB, RNF56	cytosol, membrane raft, nucleoplasm, plasma membrane
CDC23	MHC1 Antigen Processing and Presentation	Q9UJX2	CDC23	Cell division cycle protein 23 homolog	CDC23_HUMAN, CDC23, ANAPC8	anaphase-promoting complex, cytosol, intracellular, nucleoplasm	APC8/CDC23 family
CUL1	MHC1 Antigen Processing and Presentation, Driver genes (common in CGI and COSMIC - PANCAN, COADREAD, LUAC, LUSC)	Q13616	CUL1	Cullin-1	CUL1_HUMAN, CUL1	cullin-ring ubiquitin ligase complex, cytosol, nucleoplasm, parkin-fbxw7-cul1 ubiquitin ligase complex, scf ubiquitin ligase complex	cullin family
DET1	MHC1 Antigen Processing and Presentation	Q7L5Y6	DET1	DET1 homolog	DET1_HUMAN, DET1	cul4-ring e3 ubiquitin ligase complex, cul4a-ring e3 ubiquitin ligase complex, nucleus	DET1 family
FBXL13	MHC1 Antigen Processing and Presentation	Q8NEE6	FBXL13	F-box/LRR-repeat protein 13	FXL13_HUMAN, FBXL13, FBL13	cytosol
FBXL22	MHC1 Antigen Processing and Presentation	Q6P050	FBXL22	F-box and leucine-rich protein 22	FXL22_HUMAN, FBXL22	cytosol, nucleolus, z disc
FBXO17	MHC1 Antigen Processing and Presentation	Q96EF6	FBXO17	F-box only protein 17	FBX17_HUMAN, FBXO17, FBG4, FBX17, FBX26, FBXO26	cytosol, scf ubiquitin ligase complex
FBXO4	MHC1 Antigen Processing and Presentation	Q9UKT5	FBXO4	F-box only protein 4	FBX4_HUMAN, FBXO4, FBX4	cytoplasm, cytosol, scf ubiquitin ligase complex, ubiquitin ligase complex
FBXW11	MHC1 Antigen Processing and Presentation	Q9UKB1	FBXW11	F-box/WD repeat-containing protein 11	FBW1B_HUMAN, FBXW11, BTRCP2, FBW1B, FBXW1B, KIAA0696	centrosome, cytosol, nucleus, scf ubiquitin ligase complex, ubiquitin ligase complex
FCGR1A	MHC1 Antigen Processing and Presentation, Lineage Marker, Immunotherapy markers Thermofisher	P12314	FCGR1A	High affinity immunoglobulin gamma Fc receptor I	FCGR1_HUMAN, FCGR1A, FCG1, FCGR1, IGFR1	clathrin-coated endocytic vesicle membrane, early endosome membrane, integral component of membrane, plasma membrane	FCGR1 family
HECW2	MHC1 Antigen Processing and Presentation	Q9P2P5	HECW2	E3 ubiquitin-protein ligase HECW2	HECW2_HUMAN, HECW2, KIAA1301, NEDL2	cytoplasm, mitotic spindle
HLA-B	MHC1 Antigen Processing and Presentation, Immune Function, Driver genes (common in CGI and COSMIC - PANCAN, COADREAD, LUAC, LUSC)	P30460	HLA-B	HLA class I histocompatibility antigen, B-8 alpha chain	1B08_HUMAN, HLA-B, HLAB	cell surface, early endosome membrane, endoplasmic reticulum, er to golgi transport vesicle membrane, golgi apparatus, golgi membrane, integral component of lumenal side of endoplasmic reticulum membrane, integral component of plasma membrane, membrane, mhc class i protein complex, phagocytic vesicle membrane, plasma membrane, recycling endosome membrane	MHC class I family
KBTBD8	MHC1 Antigen Processing and Presentation	Q8NFY9	KBTBD8	Kelch repeat and BTB domain-containing protein 8	KBTB8_HUMAN, KBTBD8, KIAA1842, TAKRP	cul3-ring ubiquitin ligase complex, cytosol, golgi apparatus, spindle	KBTBD8 family
KLHL21	MHC1 Antigen Processing and Presentation	Q9UJP4	KLHL21	Kelch-like protein 21	KLH21_HUMAN, KLHL21, KIAA0469	cul3-ring ubiquitin ligase complex, cytosol, polar microtubule
LMO7	MHC1 Antigen Processing and Presentation	Q8WWI1	LMO7	LIM domain only protein 7	LMO7_HUMAN, LMO7, FBX20, FBXO20, KIAA0858	cytoplasm, cytosol, focal adhesion, nucleus, ubiquitin ligase complex
LTN1	MHC1 Antigen Processing and Presentation	O94822	LTN1	E3 ubiquitin-protein ligase listerin	LTN1_HUMAN, LTN1, C21orf10, C21orf98, KIAA0714, RNF160, ZNF294		LTN1 family
NCF4	MHC1 Antigen Processing and Presentation	Q15080	NCF4	Neutrophil cytosol factor 4	NCF4_HUMAN, NCF4, SH3PXD4	cytosol, endosome membrane, membrane, nadph oxidase complex, phagolysosome, trans-golgi network
PSMA1	MHC1 Antigen Processing and Presentation, Essential genes (CRISPR screen)	P25786	PSMA1	Proteasome subunit alpha type-1	PSA1_HUMAN, PSMA1, HC2, NU, PROS30, PSC2	centrosome, cytosol, extracellular exosome, nucleoplasm, nucleus, polysome, proteasome complex, proteasome core complex, proteasome core complex	peptidase T1A family
PSMB1	MHC1 Antigen Processing and Presentation	P20618	PSMB1	Proteasome subunit beta type-1	PSB1_HUMAN, PSMB1, PSC5	cytosol, extracellular exosome, extracellular region, ficolin-1-rich granule lumen, nucleoplasm, nucleus, proteasome complex, proteasome core complex, proteasome core complex, secretory granule lumen	peptidase T1B family
PSMB7	MHC1 Antigen Processing and Presentation	Q99436	PSMB7	Proteasome subunit beta type-7	PSB7_HUMAN, PSMB7, Z	cytosol, extracellular exosome, extracellular region, ficolin-1-rich granule lumen, nucleoplasm, nucleus, proteasome complex, proteasome core complex, proteasome core complex, secretory granule lumen	peptidase T1B family
PSMC6	MHC1 Antigen Processing and Presentation	P62333	PSMC6	26S proteasome regulatory subunit 10B	PRS10_HUMAN, PSMC6, SUG2	cytosol, cytosolic proteasome complex, extracellular exosome, membrane, nuclear proteasome complex, nucleoplasm, nucleus, proteasome accessory complex, proteasome complex, proteasome regulatory particle	AAA ATPase family
PSMD3	MHC1 Antigen Processing and Presentation	O43242	PSMD3	26S proteasome non-ATPase regulatory subunit 3	PSMD3_HUMAN, PSMD3	cytosol, extracellular exosome, extracellular region, ficolin-1-rich granule lumen, membrane, nucleoplasm, nucleus, proteasome accessory complex, proteasome complex, proteasome regulatory particle, secretory granule lumen	proteasome subunit S3 family
PSME2	MHC1 Antigen Processing and Presentation	Q9UL46	PSME2	Proteasome activator complex subunit 2	PSME2_HUMAN, PSME2	cytoplasm, cytosol, extracellular exosome, membrane, nucleoplasm, proteasome activator complex, proteasome complex	PA28 family
RLIM	MHC1 Antigen Processing and Presentation	Q9NVW2	RLIM	E3 ubiquitin-protein ligase RLIM	RNF12_HUMAN, RLIM, RNF12	cytosol, nucleoplasm, nucleus, transcriptional repressor complex	RNF12 family
RNF14	MHC1 Antigen Processing and Presentation	Q9UBS8	RNF14	E3 ubiquitin-protein ligase RNF14	RNF14_HUMAN, RNF14, ARA54	cytoplasm, cytosol, nucleus, ubiquitin ligase complex	RBR family
RNF25	MHC1 Antigen Processing and Presentation	Q96BH1	RNF25	E3 ubiquitin-protein ligase RNF25	RNF25_HUMAN, RNF25	cytosol, nucleus
SEC13	MHC1 Antigen Processing and Presentation	P55735	SEC13	Protein SEC13 homolog	SEC13_HUMAN, SEC13, D3S1231E, SEC13L1, SEC13R	copii vesicle coat, cytosol, endoplasmic reticulum membrane, er to golgi transport vesicle membrane, extracellular exosome, gator2 complex, golgi membrane, intracellular membrane-bounded organelle, lysosomal membrane, nuclear envelope, nuclear pore outer ring, nucleoplasm	WD repeat SEC13 family
SEC61A1	MHC1 Antigen Processing and Presentation	P61619	SEC61A1	Protein transport protein Sec61 subunit alpha isoform 1	S61A1_HUMAN, SEC61A1, SEC61A	cytosol, endoplasmic reticulum membrane, integral component of endoplasmic reticulum membrane, membrane, rough endoplasmic reticulum	SecY/SEC61-alpha family
SKP1	MHC1 Antigen Processing and Presentation	P63208	SKP1	S-phase kinase-associated protein 1	SKP1_HUMAN, SKP1, EMC19, OCP2, SKP1A, TCEB1L	cul7-ring ubiquitin ligase complex, cytoplasm, cytosol, extracellular exosome, nucleoplasm, nucleus, scf ubiquitin ligase complex	SKP1 family
SPSB2	MHC1 Antigen Processing and Presentation	Q99619	SPSB2	SPRY domain-containing SOCS box protein 2	SPSB2_HUMAN, SPSB2, GRCC9, SSB2	cytosol	SPSB family
TLR1	MHC1 Antigen Processing and Presentation, Toll-Like Receptors, Innate Immune System	Q15399	TLR1	Toll-like receptor 1	TLR1_HUMAN, TLR1, KIAA0012	golgi apparatus, integral component of plasma membrane, membrane, membrane raft, phagocytic vesicle membrane, plasma membrane, toll-like receptor 1-toll-like receptor 2 protein complex	Toll-like receptor family
TRIM21	MHC1 Antigen Processing and Presentation	P19474	TRIM21	E3 ubiquitin-protein ligase TRIM21	RO52_HUMAN, TRIM21, RNF81, RO52, SSA1	autophagosome, cytoplasm, cytoplasmic vesicle, cytosol, intracellular ribonucleoprotein complex, nucleoplasm, nucleus, p-body	TRIM/RBCC family
TRIM50	MHC1 Antigen Processing and Presentation	Q86XT4	TRIM50	E3 ubiquitin-protein ligase TRIM50	TRI50_HUMAN, TRIM50, TRIM50A	cytosol	TRIM/RBCC family
UBA5	MHC1 Antigen Processing and Presentation	Q9GZZ9	UBA5	Ubiquitin-like modifier-activating enzyme 5	UBA5_HUMAN, UBA5, UBE1DC1	cytoplasm, cytosol, intracellular membrane-bounded organelle, nucleus	ubiquitin-activating E1 family
UBE2B	MHC1 Antigen Processing and Presentation	P63146	UBE2B	Ubiquitin-conjugating enzyme E2 B	UBE2B_HUMAN, UBE2B, RAD6B	chromatin, cytoplasm, hulc complex, nuclear chromatin, nucleoplasm, nucleus, plasma membrane, replication fork, xy body	ubiquitin-conjugating enzyme family
UBE2E3	MHC1 Antigen Processing and Presentation	Q969T4	UBE2E3	Ubiquitin-conjugating enzyme E2 E3	UB2E3_HUMAN, UBE2E3, UBCE4, UBCH9	cytosol, nucleoplasm	ubiquitin-conjugating enzyme family
UBE2L3	MHC1 Antigen Processing and Presentation	P68036	UBE2L3	Ubiquitin-conjugating enzyme E2 L3	UB2L3_HUMAN, UBE2L3, UBCE7, UBCH7	cytoplasm, cytosol, extracellular exosome, nucleoplasm, nucleus, ubiquitin ligase complex	ubiquitin-conjugating enzyme family
UBE2S	MHC1 Antigen Processing and Presentation	Q16763	UBE2S	Ubiquitin-conjugating enzyme E2 S	UBE2S_HUMAN, UBE2S, E2EPF	anaphase-promoting complex, cytoplasm, cytosol, nucleoplasm	ubiquitin-conjugating enzyme family
UBE3C	MHC1 Antigen Processing and Presentation	Q15386	UBE3C	Ubiquitin-protein ligase E3C	UBE3C_HUMAN, UBE3C, KIAA0010, KIAA10	cytoplasm, intracellular, nucleus, proteasome complex
UNKL	MHC1 Antigen Processing and Presentation	Q9H9P5	UNKL	Putative E3 ubiquitin-protein ligase UNKL	UNKL_HUMAN, UNKL, C16orf28, ZC3H5L, ZC3HDC5L	cytosol, nucleus	unkempt family
ZNRF2	MHC1 Antigen Processing and Presentation	Q8NHG8	ZNRF2	E3 ubiquitin-protein ligase ZNRF2	ZNRF2_HUMAN, ZNRF2, RNF202	cell junction, cytoplasm, cytoplasmic vesicle membrane, cytosol, endosome membrane, lysosomal membrane, plasma membrane, presynaptic membrane, protein complex
ANAPC5	MHC1 Antigen Processing and Presentation	Q9UJX4	ANAPC5	Anaphase-promoting complex subunit 5	APC5_HUMAN, ANAPC5, APC5	anaphase-promoting complex, cytosol, nucleoplasm, nucleus	APC5 family
ASB13	MHC1 Antigen Processing and Presentation	Q8WXK3	ASB13	Ankyrin repeat and SOCS box protein 13	ASB13_HUMAN, ASB13	cytosol	ankyrin SOCS box (ASB) family
ASB4	MHC1 Antigen Processing and Presentation	Q9Y574	ASB4	Ankyrin repeat and SOCS box protein 4	ASB4_HUMAN, ASB4	cul2-ring ubiquitin ligase complex, cul5-ring ubiquitin ligase complex, cytoplasm, cytosol, nucleus	ankyrin SOCS box (ASB) family
BLMH	MHC1 Antigen Processing and Presentation	Q13867	BLMH	Bleomycin hydrolase	BLMH_HUMAN, BLMH	cytoplasm, cytosol, extracellular exosome, nucleus	peptidase C1 family
CDC26	MHC1 Antigen Processing and Presentation	Q8NHZ8	CDC26	Anaphase-promoting complex subunit CDC26	CDC26_HUMAN, CDC26, ANAPC12, C9orf17	anaphase-promoting complex, cytosol, nucleoplasm	CDC26 family
CUL2	MHC1 Antigen Processing and Presentation	Q13617	CUL2	Cullin-2	CUL2_HUMAN, CUL2	cul2-ring ubiquitin ligase complex, cytosol, nucleolus, nucleoplasm, vcb complex	cullin family
DTX3L	MHC1 Antigen Processing and Presentation	Q8TDB6	DTX3L	E3 ubiquitin-protein ligase DTX3L	DTX3L_HUMAN, DTX3L, BBAP	cytoplasm, cytosol, early endosome membrane, lysosomal membrane, lysosome, nucleoplasm, nucleus, protein complex	Deltex family
FBXL14	MHC1 Antigen Processing and Presentation	Q8N1E6	FBXL14	F-box/LRR-repeat protein 14	FXL14_HUMAN, FBXL14, FBL14	cytoplasm, cytosol
FBXL3	MHC1 Antigen Processing and Presentation	Q9UKT7	FBXL3	F-box/LRR-repeat protein 3	FBXL3_HUMAN, FBXL3, FBL3A, FBXL3A	cytosol, nuclear body, nucleus, scf ubiquitin ligase complex, ubiquitin ligase complex
FBXO2	MHC1 Antigen Processing and Presentation	Q9UK22	FBXO2	F-box only protein 2	FBX2_HUMAN, FBXO2, FBX2	cytoplasm, cytosol, dendritic spine, endoplasmic reticulum, extracellular exosome, organelle membrane, scf ubiquitin ligase complex
FBXO40	MHC1 Antigen Processing and Presentation	Q9UH90	FBXO40	F-box only protein 40	FBX40_HUMAN, FBXO40, FBX40, KIAA1195	cytoplasm, cytosol
FBXW12	MHC1 Antigen Processing and Presentation	Q6X9E4	FBXW12	F-box/WD repeat-containing protein 12	FBW12_HUMAN, FBXW12, FBW12, FBXO12, FBXO35	cytosol
FCGR1B	MHC1 Antigen Processing and Presentation, Lineage Marker	Q92637	FCGR1B	High affinity immunoglobulin gamma Fc receptor IB	FCGRB_HUMAN, FCGR1B, IGFRB	clathrin-coated endocytic vesicle membrane, early endosome membrane, integral component of membrane, plasma membrane	FCGR1 family
HERC1	MHC1 Antigen Processing and Presentation	Q15751	HERC1	Probable E3 ubiquitin-protein ligase HERC1	HERC1_HUMAN, HERC1	cytoplasm, cytosol, golgi apparatus, membrane
HLA-C	MHC1 Antigen Processing and Presentation	P30499	HLA-C	HLA class I histocompatibility antigen, Cw-1 alpha chain	1C01_HUMAN, HLA-C, HLAC	cell surface, early endosome membrane, endoplasmic reticulum, er to golgi transport vesicle membrane, golgi apparatus, golgi membrane, integral component of lumenal side of endoplasmic reticulum membrane, integral component of plasma membrane, mhc class i protein complex, phagocytic vesicle membrane, plasma membrane, recycling endosome membrane	MHC class I family
KCTD6	MHC1 Antigen Processing and Presentation	Q8NC69	KCTD6	BTB/POZ domain-containing protein KCTD6	KCTD6_HUMAN, KCTD6	cytosol, m band
KLHL22	MHC1 Antigen Processing and Presentation	Q53GT1	KLHL22	Kelch-like protein 22	KLH22_HUMAN, KLHL22	centrosome, cul3-ring ubiquitin ligase complex, cytoplasm, cytosol, mitotic spindle, polar microtubule
LNPEP	MHC1 Antigen Processing and Presentation	Q9UIQ6	LNPEP	Leucyl-cystinyl aminopeptidase	LCAP_HUMAN, LNPEP, OTASE	cytoplasmic vesicle membrane, cytosol, early endosome lumen, extracellular region, integral component of plasma membrane, intracellular, lysosomal membrane, membrane, perinuclear region of cytoplasm, plasma membrane	peptidase M1 family
LY96	MHC1 Antigen Processing and Presentation, Toll-Like Receptors, Innate Immune System	Q9Y6Y9	LY96	Lymphocyte antigen 96	LY96_HUMAN, LY96, ESOP1, MD2	endosome membrane, extracellular space, intrinsic component of plasma membrane, lipopolysaccharide receptor complex, plasma membrane
MKRN1	MHC1 Antigen Processing and Presentation	Q9UHC7	MKRN1	E3 ubiquitin-protein ligase makorin-1	MKRN1_HUMAN, MKRN1, RNF61	cytosol
NEDD4	MHC1 Antigen Processing and Presentation	P46934	NEDD4	E3 ubiquitin-protein ligase NEDD4	NEDD4_HUMAN, NEDD4, KIAA0093, NEDD4-1	apicolateral plasma membrane, cell cortex, chromatin, cytoplasm, cytosol, dendritic spine, extracellular exosome, golgi apparatus, perinuclear region of cytoplasm, plasma membrane, ubiquitin ligase complex
PSMA2	MHC1 Antigen Processing and Presentation, Essential genes (CRISPR screen)	P25787	PSMA2	Proteasome subunit alpha type-2	PSA2_HUMAN, PSMA2, HC3, PSC3	cytosol, extracellular exosome, extracellular region, ficolin-1-rich granule lumen, nucleoplasm, nucleus, p-body, proteasome complex, proteasome core complex, proteasome core complex, secretory granule lumen	peptidase T1A family
PSMB10	MHC1 Antigen Processing and Presentation	P40306	PSMB10	Proteasome subunit beta type-10	PSB10_HUMAN, PSMB10, LMP10, MECL1	cytosol, nucleoplasm, proteasome complex, proteasome core complex, proteasome core complex, spermatoproteasome complex	peptidase T1B family
PSMB8	MHC1 Antigen Processing and Presentation	P28062	PSMB8	Proteasome subunit beta type-8	PSB8_HUMAN, PSMB8, LMP7, PSMB5i, RING10, Y2	cytosol, extracellular exosome, nucleoplasm, proteasome complex, proteasome core complex, proteasome core complex, spermatoproteasome complex	peptidase T1B family
PSMD1	MHC1 Antigen Processing and Presentation, Essential genes (CRISPR screen)	Q99460	PSMD1	26S proteasome non-ATPase regulatory subunit 1	PSMD1_HUMAN, PSMD1	azurophil granule lumen, cytosol, extracellular exosome, extracellular region, membrane, nucleoplasm, nucleus, proteasome accessory complex, proteasome complex, proteasome regulatory particle, proteasome regulatory particle, proteasome storage granule	proteasome subunit S1 family	100.00|Q99460|PSMD1|Carfilzomib,Bortezomib,Ixazomib Citrate|Whole:::Protein
PSMD4	MHC1 Antigen Processing and Presentation, Essential genes (CRISPR screen)	P55036	PSMD4	26S proteasome non-ATPase regulatory subunit 4	PSMD4_HUMAN, PSMD4, MCB1	cytosol, nucleoplasm, nucleus, proteasome accessory complex, proteasome complex, proteasome regulatory particle	proteasome subunit S5A family
PSME3	MHC1 Antigen Processing and Presentation	P61289	PSME3	Proteasome activator complex subunit 3	PSME3_HUMAN, PSME3	cytoplasm, cytosol, membrane, nucleoplasm, nucleus, proteasome activator complex, proteasome complex	PA28 family
RNF111	MHC1 Antigen Processing and Presentation, Driver genes (common in CGI and COSMIC - PANCAN, COADREAD, LUAC, LUSC)	Q6ZNA4	RNF111	E3 ubiquitin-protein ligase Arkadia	RN111_HUMAN, RNF111	cytoplasm, cytosol, nucleoplasm, nucleus, pml body, protein complex	Arkadia family
RNF144B	MHC1 Antigen Processing and Presentation	Q7Z419	RNF144B	E3 ubiquitin-protein ligase RNF144B	R144B_HUMAN, RNF144B, IBRDC2, P53RFP	cytoplasm, cytosol, integral component of membrane, mitochondrial membrane, ubiquitin ligase complex	RBR family
RNF34	MHC1 Antigen Processing and Presentation	Q969K3	RNF34	E3 ubiquitin-protein ligase RNF34	RNF34_HUMAN, RNF34	cytoplasm, cytosol, endomembrane system, nuclear body, nuclear speck, nucleoplasm, nucleus, plasma membrane
SEC61A2	MHC1 Antigen Processing and Presentation	Q9H9S3	SEC61A2	Protein transport protein Sec61 subunit alpha isoform 2	S61A2_HUMAN, SEC61A2	cytosol, endoplasmic reticulum membrane, integral component of membrane	SecY/SEC61-alpha family
SKP2	MHC1 Antigen Processing and Presentation	Q13309	SKP2	S-phase kinase-associated protein 2	SKP2_HUMAN, SKP2, FBXL1	cytosol, nucleolus, nucleoplasm, nucleus, scf ubiquitin ligase complex
SPSB4	MHC1 Antigen Processing and Presentation	Q96A44	SPSB4	SPRY domain-containing SOCS box protein 4	SPSB4_HUMAN, SPSB4, SSB4	cytosol	SPSB family
TLR2	MHC1 Antigen Processing and Presentation, Toll-Like Receptors, Innate Immune System	O60603	TLR2	Toll-like receptor 2	TLR2_HUMAN, TLR2, TIL4	cell body, cell projection, cell surface, cytoplasm, golgi apparatus, integral component of plasma membrane, intrinsic component of plasma membrane, membrane raft, phagocytic vesicle membrane, plasma membrane, secretory granule membrane, toll-like receptor 1-toll-like receptor 2 protein complex	Toll-like receptor family
TRIM32	MHC1 Antigen Processing and Presentation	Q13049	TRIM32	E3 ubiquitin-protein ligase TRIM32	TRI32_HUMAN, TRIM32, HT2A	cytoplasm, cytosol, nucleus, striated muscle myosin thick filament	TRIM/RBCC family
TRIM63	MHC1 Antigen Processing and Presentation	Q969Q1	TRIM63	E3 ubiquitin-protein ligase TRIM63	TRI63_HUMAN, TRIM63, IRF, MURF1, RNF28, SMRZ	cytoplasm, m band, microtubule, nucleus, z disc
UBA52	MHC1 Antigen Processing and Presentation	P62987	UBA52	Ubiquitin-60S ribosomal protein L40	RL40_HUMAN, UBA52, UBCEP2	cytosol, cytosolic large ribosomal subunit, endocytic vesicle membrane, endoplasmic reticulum, endoplasmic reticulum membrane, endoplasmic reticulum quality control compartment, endosome membrane, extracellular exosome, extracellular space, host cell, lysosomal membrane, mitochondrial outer membrane, nucleoplasm, nucleus, plasma membrane, vesicle
UBE2C	MHC1 Antigen Processing and Presentation	O00762	UBE2C	Ubiquitin-conjugating enzyme E2 C	UBE2C_HUMAN, UBE2C, UBCH10	anaphase-promoting complex, cytoplasm, cytosol, nucleoplasm, plasma membrane, ubiquitin ligase complex	ubiquitin-conjugating enzyme family
UBE2F	MHC1 Antigen Processing and Presentation	Q969M7	UBE2F	NEDD8-conjugating enzyme UBE2F	UBE2F_HUMAN, UBE2F, NCE2	cytoplasm, cytosol	ubiquitin-conjugating enzyme family
UBE2L6	MHC1 Antigen Processing and Presentation	O14933	UBE2L6	Ubiquitin/ISG15-conjugating enzyme E2 L6	UB2L6_HUMAN, UBE2L6, UBCH8	cytosol, nucleoplasm	ubiquitin-conjugating enzyme family
UBE2U	MHC1 Antigen Processing and Presentation	Q5VVX9	UBE2U	Ubiquitin-conjugating enzyme E2 U	UBE2U_HUMAN, UBE2U	cytoplasm, hulc complex, nuclear chromatin	ubiquitin-conjugating enzyme family
UBE3D	MHC1 Antigen Processing and Presentation	Q7Z6J8	UBE3D	E3 ubiquitin-protein ligase E3D	UBE3D_HUMAN, UBE3D, C6orf157, H10BH, UBE2CBP	cytoplasm, ubiquitin ligase complex
VAMP3	MHC1 Antigen Processing and Presentation	Q15836	VAMP3	Vesicle-associated membrane protein 3	VAMP3_HUMAN, VAMP3, SYB3	apical plasma membrane, cell junction, cell surface, clathrin-coated vesicle, clathrin-coated vesicle membrane, cytosol, integral component of membrane, intracellular, intracellular membrane-bounded organelle, neuron projection, perinuclear region of cytoplasm, phagocytic vesicle membrane, plasma membrane, recycling endosome, recycling endosome membrane, secretory granule, snare complex, synapse,…	synaptobrevin family
ANAPC7	MHC1 Antigen Processing and Presentation	Q9UJX3	ANAPC7	Anaphase-promoting complex subunit 7	APC7_HUMAN, ANAPC7, APC7	anaphase-promoting complex, cytosol, nucleoplasm, nucleus	APC7 family
ASB14	MHC1 Antigen Processing and Presentation	A6NK59	ASB14	Ankyrin repeat and SOCS box protein 14	ASB14_HUMAN, ASB14	cytoplasm, cytosol, nucleus, ubiquitin ligase complex	ankyrin SOCS box (ASB) family
ASB5	MHC1 Antigen Processing and Presentation	Q8WWX0	ASB5	Ankyrin repeat and SOCS box protein 5	ASB5_HUMAN, ASB5	cytosol	ankyrin SOCS box (ASB) family
BTBD1	MHC1 Antigen Processing and Presentation	Q9H0C5	BTBD1	BTB/POZ domain-containing protein 1	BTBD1_HUMAN, BTBD1, C15orf1, NS5ATP8	cytosol, p-body, protein complex, scf ubiquitin ligase complex
CCNF	MHC1 Antigen Processing and Presentation	P41002	CCNF	Cyclin-F	CCNF_HUMAN, CCNF, FBX1, FBXO1	cell junction, centriole, centrosome, cytosol, nucleus, scf ubiquitin ligase complex	cyclin family
CDC27	MHC1 Antigen Processing and Presentation	P30260	CDC27	Cell division cycle protein 27 homolog	CDC27_HUMAN, CDC27, ANAPC3, D0S1430E, D17S978E	anaphase-promoting complex, centrosome, cytoplasm, cytosol, nucleoplasm, nucleus, spindle	APC3/CDC27 family
CUL3	MHC1 Antigen Processing and Presentation, Driver genes (common in CGI and COSMIC - PANCAN, COADREAD, LUAC, LUSC)	Q13618	CUL3	Cullin-3	CUL3_HUMAN, CUL3, KIAA0617	cul3-ring ubiquitin ligase complex, cytosol, extracellular exosome, golgi membrane, membrane, nucleoplasm, polar microtubule	cullin family
DZIP3	MHC1 Antigen Processing and Presentation	Q86Y13	DZIP3	E3 ubiquitin-protein ligase DZIP3	DZIP3_HUMAN, DZIP3, KIAA0675	cytoplasm, derlin-1 retrotranslocation complex, endoplasmic reticulum quality control compartment, hrd1p ubiquitin ligase complex
FBXL15	MHC1 Antigen Processing and Presentation	Q9H469	FBXL15	F-box/LRR-repeat protein 15	FXL15_HUMAN, FBXL15, FBXO37	cytoplasm, cytosol, scf ubiquitin ligase complex	FBXL15 family
FBXL4	MHC1 Antigen Processing and Presentation	Q9UKA2	FBXL4	F-box/LRR-repeat protein 4	FBXL4_HUMAN, FBXL4, FBL4, FBL5	cytosol, mitochondrial intermembrane space, nuclear speck, ubiquitin ligase complex
FBXO21	MHC1 Antigen Processing and Presentation	O94952	FBXO21	F-box only protein 21	FBX21_HUMAN, FBXO21, FBX21, KIAA0875	cytosol, ubiquitin ligase complex
FBXO41	MHC1 Antigen Processing and Presentation	Q8TF61	FBXO41	F-box only protein 41	FBX41_HUMAN, FBXO41, FBX41, KIAA1940	cytosol
FBXW2	MHC1 Antigen Processing and Presentation	Q9UKT8	FBXW2	F-box/WD repeat-containing protein 2	FBXW2_HUMAN, FBXW2, FBW2, FWD2	cytosol
FZR1	MHC1 Antigen Processing and Presentation	Q9UM11	FZR1	Fizzy-related protein homolog	FZR1_HUMAN, FZR1, CDH1, FYR, FZR, KIAA1242	cytosol, nuclear membrane, nucleoplasm	WD repeat CDC20/Fizzy family
HERC2	MHC1 Antigen Processing and Presentation	O95714	HERC2	E3 ubiquitin-protein ligase HERC2	HERC2_HUMAN, HERC2	centriole, cytoplasm, membrane, mitochondrial inner membrane, nucleoplasm, nucleus
HLA-E	MHC1 Antigen Processing and Presentation, Immune Function	P13747	HLA-E	HLA class I histocompatibility antigen, alpha chain E	HLAE_HUMAN, HLA-E, HLA-6.2, HLAE	cell surface, early endosome membrane, er to golgi transport vesicle membrane, extracellular exosome, golgi membrane, integral component of lumenal side of endoplasmic reticulum membrane, mhc class i protein complex, mhc class ib protein complex, phagocytic vesicle membrane, plasma membrane, recycling endosome membrane	MHC class I family
ITCH	MHC1 Antigen Processing and Presentation	Q96J02	ITCH	E3 ubiquitin-protein ligase Itchy homolog	ITCH_HUMAN, ITCH	cell cortex, cytoplasm, cytosol, early endosome membrane, extracellular exosome, intracellular membrane-bounded organelle, membrane, nucleoplasm, plasma membrane, protein complex
KCTD7	MHC1 Antigen Processing and Presentation	Q96MP8	KCTD7	BTB/POZ domain-containing protein KCTD7	KCTD7_HUMAN, KCTD7	cytoplasm, cytosol, plasma membrane
KLHL25	MHC1 Antigen Processing and Presentation	Q9H0H3	KLHL25	Kelch-like protein 25	KLH25_HUMAN, KLHL25, ENC2	cul3-ring ubiquitin ligase complex, cytoplasm, cytosol
LNX1	MHC1 Antigen Processing and Presentation	Q8TBB1	LNX1	E3 ubiquitin-protein ligase LNX	LNX1_HUMAN, LNX1, LNX, PDZRN2	cytoplasm
MEX3C	MHC1 Antigen Processing and Presentation	Q5U5Q3	MEX3C	RNA-binding E3 ubiquitin-protein ligase MEX3C	MEX3C_HUMAN, MEX3C, RKHD2, RNF194	cytoplasm, nucleus
MRC1	MHC1 Antigen Processing and Presentation, Immunotherapy markers Thermofisher	P22897	MRC1	Macrophage mannose receptor 1	MRC1_HUMAN, MRC1, CLEC13D, CLEC13DL, MRC1L1	cell surface, endosome membrane, integral component of plasma membrane, plasma membrane
NEDD4L	MHC1 Antigen Processing and Presentation	Q96PU5	NEDD4L	E3 ubiquitin-protein ligase NEDD4-like	NED4L_HUMAN, NEDD4L, KIAA0439, NEDL3	cytoplasm, cytosol, extracellular exosome, golgi apparatus, intracellular, multivesicular body, nucleoplasm
PSMA3	MHC1 Antigen Processing and Presentation, Essential genes (CRISPR screen)	P25788	PSMA3	Proteasome subunit alpha type-3	PSA3_HUMAN, PSMA3, HC8, PSC8	cytoplasm, cytosol, extracellular exosome, nucleoplasm, nucleus, proteasome complex, proteasome core complex, proteasome core complex, synapse	peptidase T1A family
PSMB11	MHC1 Antigen Processing and Presentation	A5LHX3	PSMB11	Proteasome subunit beta type-11	PSB11_HUMAN, PSMB11	cytosol, nucleus, proteasome core complex	peptidase T1B family
PSMB9	MHC1 Antigen Processing and Presentation, Immunotherapy markers Thermofisher	P28065	PSMB9	Proteasome subunit beta type-9	PSB9_HUMAN, PSMB9, LMP2, PSMB6i, RING12	cytosol, extracellular exosome, nucleoplasm, proteasome complex, proteasome core complex, proteasome core complex, spermatoproteasome complex	peptidase T1B family
PSMD10	MHC1 Antigen Processing and Presentation	O75832	PSMD10	26S proteasome non-ATPase regulatory subunit 10	PSD10_HUMAN, PSMD10	cytoplasm, cytosol, intermediate filament cytoskeleton, nucleoplasm, nucleus, proteasome complex, proteasome regulatory particle
PSMD5	MHC1 Antigen Processing and Presentation	Q16401	PSMD5	26S proteasome non-ATPase regulatory subunit 5	PSMD5_HUMAN, PSMD5, KIAA0072	cytosol, nucleoplasm, proteasome accessory complex, proteasome complex	proteasome subunit S5B/HSM3 family
PSME4	MHC1 Antigen Processing and Presentation	Q14997	PSME4	Proteasome activator complex subunit 4	PSME4_HUMAN, PSME4, KIAA0077	cytosol, nuclear speck, nucleoplasm, nucleus, proteasome core complex, spermatoproteasome complex	BLM10 family
RNF114	MHC1 Antigen Processing and Presentation	Q9Y508	RNF114	E3 ubiquitin-protein ligase RNF114	RN114_HUMAN, RNF114, ZNF228, ZNF313	cytosol, intracellular, nucleus, plasma membrane
RNF182	MHC1 Antigen Processing and Presentation	Q8N6D2	RNF182	E3 ubiquitin-protein ligase RNF182	RN182_HUMAN, RNF182	cytoplasm, integral component of membrane
RNF4	MHC1 Antigen Processing and Presentation, Cell Signaling	P78317	RNF4	E3 ubiquitin-protein ligase RNF4	RNF4_HUMAN, RNF4, SNURF	cytoplasm, nucleoplasm, nucleus, pml body
SEC23A	MHC1 Antigen Processing and Presentation	Q15436	SEC23A	Protein transport protein Sec23A	SC23A_HUMAN, SEC23A	copii vesicle coat, cytosol, endoplasmic reticulum exit site, endoplasmic reticulum membrane, er to golgi transport vesicle membrane, extrinsic component of membrane, golgi membrane, perinuclear region of cytoplasm	SEC23/SEC24 family
SEC61B	MHC1 Antigen Processing and Presentation	P60468	SEC61B	Protein transport protein Sec61 subunit beta	SC61B_HUMAN, SEC61B	cytosol, endoplasmic reticulum, endoplasmic reticulum membrane, endoplasmic reticulum sec complex, integral component of membrane, membrane, sec61 translocon complex	SEC61-beta family
SMURF1	MHC1 Antigen Processing and Presentation, Mutated Genes MSI Cancers (PLoS One. 2010; 5(12): e15661; doi: 10.1371/journal.pone.0015661. Functional Impairment Muts	Q9HCE7	SMURF1	E3 ubiquitin-protein ligase SMURF1	SMUF1_HUMAN, SMURF1, KIAA1625	axon, cytoplasm, cytosol, extracellular exosome, neuronal cell body, nucleoplasm, plasma membrane
STUB1	MHC1 Antigen Processing and Presentation	Q9UNE7	STUB1	E3 ubiquitin-protein ligase CHIP	CHIP_HUMAN, STUB1, CHIP	cytoplasm, cytosol, endoplasmic reticulum, extracellular exosome, nuclear inclusion body, nucleoplasm, ubiquitin conjugating enzyme complex, ubiquitin ligase complex, z disc
TLR4	MHC1 Antigen Processing and Presentation, Toll-Like Receptors, Innate Immune System, Driver genes (common in CGI and COSMIC - PANCAN, COADREAD, LUAC, LUSC)	O00206	TLR4	Toll-like receptor 4	TLR4_HUMAN, TLR4	cell surface, cytoplasm, early endosome, endosome membrane, external side of plasma membrane, integral component of plasma membrane, intracellular, intrinsic component of plasma membrane, lipopolysaccharide receptor complex, perinuclear region of cytoplasm, plasma membrane, receptor complex	Toll-like receptor family
TRIM36	MHC1 Antigen Processing and Presentation, Mutated Genes MSI Cancers (PLoS One. 2010; 5(12): e15661; doi: 10.1371/journal.pone.0015661. Functional Impairment Muts	Q9NQ86	TRIM36	E3 ubiquitin-protein ligase TRIM36	TRI36_HUMAN, TRIM36, RBCC728, RNF98	acrosomal vesicle, cytoplasm, cytoskeleton, cytosol, extracellular exosome	TRIM/RBCC family
TRIM69	MHC1 Antigen Processing and Presentation	Q86WT6	TRIM69	E3 ubiquitin-protein ligase TRIM69	TRI69_HUMAN, TRIM69, RNF36	cytoplasm, cytosol, nuclear speck, nucleus	TRIM/RBCC family
UBA6	MHC1 Antigen Processing and Presentation	A0AVT1	UBA6	Ubiquitin-like modifier-activating enzyme 6	UBA6_HUMAN, UBA6, MOP4, UBE1L2	cytoplasm, cytosol	ubiquitin-activating E1 family
UBE2D1	MHC1 Antigen Processing and Presentation	P51668	UBE2D1	Ubiquitin-conjugating enzyme E2 D1	UB2D1_HUMAN, UBE2D1, SFT, UBC5A, UBCH5, UBCH5A	cytoplasm, cytosol, nucleoplasm, protein complex, ubiquitin ligase complex	ubiquitin-conjugating enzyme family
UBE2G1	MHC1 Antigen Processing and Presentation	P62253	UBE2G1	Ubiquitin-conjugating enzyme E2 G1	UB2G1_HUMAN, UBE2G1, UBE2G	cytoplasm, cytosol, extracellular exosome	ubiquitin-conjugating enzyme family
UBE2M	MHC1 Antigen Processing and Presentation	P61081	UBE2M	NEDD8-conjugating enzyme Ubc12	UBC12_HUMAN, UBE2M, UBC12	cytoplasm, cytosol, extracellular exosome, nucleoplasm	ubiquitin-conjugating enzyme family
UBE2V1	MHC1 Antigen Processing and Presentation	Q13404	UBE2V1	Ubiquitin-conjugating enzyme E2 variant 1	UB2V1_HUMAN, UBE2V1, CROC1, UBE2V, UEV1	cytoplasm, cytosol, extracellular exosome, nucleoplasm, nucleus, protein complex, ubc13-uev1a complex, ubiquitin conjugating enzyme complex, ubiquitin ligase complex	ubiquitin-conjugating enzyme family
UBE4A	MHC1 Antigen Processing and Presentation, Mutated Genes MSI Cancers (PLoS One. 2010; 5(12): e15661; doi: 10.1371/journal.pone.0015661. Functional Impairment Muts	Q14139	UBE4A	Ubiquitin conjugation factor E4 A	UBE4A_HUMAN, UBE4A, KIAA0126	cytoplasm, nucleus, ubiquitin ligase complex	ubiquitin conjugation factor E4 family
VAMP8	MHC1 Antigen Processing and Presentation	Q9BV40	VAMP8	Vesicle-associated membrane protein 8	VAMP8_HUMAN, VAMP8	azurophil granule membrane, clathrin-coated vesicle membrane, cytoplasm, cytosol, early endosome, early endosome membrane, extracellular exosome, integral component of membrane, late endosome membrane, lysosomal membrane, membrane, mucin granule, perinuclear region of cytoplasm, phagocytic vesicle membrane, plasma membrane, recycling endosome, recycling endosome membrane, secretory granule membra…	synaptobrevin family
HLA-DMA	HLA class II histocompatibility antigen
HLA-DMB	HLA class II histocompatibility antigen
HLA-DOA	HLA class II histocompatibility antigen
HLA-DOB	HLA class II histocompatibility antigen
HLA-DPA1	HLA class II histocompatibility antigen
HLA-DPB1	HLA class II histocompatibility antigen
HLA-DQA1	HLA class II histocompatibility antigen
HLA-DQA2	HLA class II histocompatibility antigen
HLA-DQB2	HLA class II histocompatibility antigen
HLA-DRB1	HLA class II histocompatibility antigen
HLA-DRA	T cell Ligand-Receptor interaction, Immune Function	P01903	HLA-DRA	HLA class II histocompatibility antigen, DR alpha chain	DRA_HUMAN, HLA-DRA, HLA-DRA1	cell surface, clathrin-coated endocytic vesicle membrane, endocytic vesicle membrane, er to golgi transport vesicle membrane, extracellular exosome, golgi membrane, integral component of lumenal side of endoplasmic reticulum membrane, integral component of plasma membrane, late endosome membrane, lysosomal membrane, lysosome, mhc class ii protein complex, plasma membrane, trans-golgi network memb…	MHC class II family
VTCN1	T cell Ligand-Receptor interaction, Immunotherapy markers Thermofisher	Q7Z7D3	VTCN1	V-set domain-containing T-cell activation inhibitor 1	VTCN1_HUMAN, VTCN1, B7H4	external side of plasma membrane, integral component of membrane	BTN/MOG family
CD226	T cell Ligand-Receptor interaction, Immunotherapy markers Thermofisher	Q15762	CD226	CD226 antigen	CD226_HUMAN, CD226, DNAM1	cell surface, cell-cell adherens junction, external side of plasma membrane, integral component of plasma membrane, membrane raft, plasma membrane
CD40LG	T cell Ligand-Receptor interaction, Lineage Marker, T Cell Function, Immunotherapy markers Thermofisher	P29965	CD40LG	CD40 ligand	CD40L_HUMAN, CD40LG, CD40L, TNFSF5, TRAP	cell surface, external side of plasma membrane, extracellular space, integral component of membrane, integral component of plasma membrane, intracellular, plasma membrane	tumor necrosis factor family
CD3E	T cell Ligand-Receptor interaction, Immunotherapy markers Thermofisher	P07766	CD3E	T-cell surface glycoprotein CD3 epsilon chain	CD3E_HUMAN, CD3E, T3E	alpha-beta t cell receptor complex, cell body, cell-cell junction, dendritic spine, external side of plasma membrane, immunological synapse, integral component of plasma membrane, plasma membrane, t cell receptor complex
CD48	T cell Ligand-Receptor interaction, Immunotherapy markers Thermofisher	P09326	CD48	CD48 antigen	CD48_HUMAN, CD48, BCM1, BLAST1	anchored component of membrane, extracellular exosome, integral component of plasma membrane, membrane, membrane raft, plasma membrane
PVRL3	T cell Ligand-Receptor interaction	Q9NQS3	NECTIN3	Nectin-3	NECT3_HUMAN, NECTIN3, PRR3, PVRL3	apical junction complex, cell-cell adherens junction, cell-cell contact zone, integral component of plasma membrane, plasma membrane, postsynaptic membrane	nectin family
TNFRSF25	T cell Ligand-Receptor interaction	Q93038	TNFRSF25	Tumor necrosis factor receptor superfamily member 25	TNR25_HUMAN, TNFRSF25, APO3, DDR3, DR3, TNFRSF12, WSL, WSL1	cytosol, extracellular region, integral component of plasma membrane, plasma membrane
CD80	T cell Ligand-Receptor interaction, Lineage Marker, T Cell Function, Immunotherapy markers Thermofisher	P33681	CD80	T-lymphocyte activation antigen CD80	CD80_HUMAN, CD80, CD28LG, CD28LG1, LAB7	cell surface, integral component of membrane, intracellular, plasma membrane, protein complex involved in cell adhesion
TNFRSF14	T cell Ligand-Receptor interaction, Immunotherapy markers Thermofisher, Cytokine, Tumor Necrosis Factor, Driver genes (common in CGI and COSMIC)	Q92956	TNFRSF14	Tumor necrosis factor receptor superfamily member 14	TNR14_HUMAN, TNFRSF14, HVEA, HVEM	integral component of plasma membrane, plasma membrane
CD58	T cell Ligand-Receptor interaction	P19256	CD58	Lymphocyte function-associated antigen 3	LFA3_HUMAN, CD58, LFA3	anchored component of membrane, cell surface, extracellular exosome, ficolin-1-rich granule membrane, integral component of plasma membrane, membrane, plasma membrane, secretory granule membrane
TIGIT	T cell Ligand-Receptor interaction, Immunotherapy markers Thermofisher, Target drug screen	Q495A1	TIGIT	T-cell immunoreceptor with Ig and ITIM domains	TIGIT_HUMAN, TIGIT, VSIG9, VSTM3	cell surface, cell-cell adherens junction, integral component of plasma membrane
TNFSF9	T cell Ligand-Receptor interaction, Immunotherapy markers Thermofisher, Cytokine, Tumor Necrosis Factor	P41273	TNFSF9	Tumor necrosis factor ligand superfamily member 9	TNFL9_HUMAN, TNFSF9	extracellular space, integral component of membrane, plasma membrane	tumor necrosis factor family
CD86	T cell Ligand-Receptor interaction, Lineage Marker, T Cell Function, Immunotherapy markers Thermofisher	P42081	CD86	T-lymphocyte activation antigen CD86	CD86_HUMAN, CD86, CD28LG2	cell surface, extracellular exosome, integral component of membrane, plasma membrane
CTLA4	T cell Ligand-Receptor interaction, T Cell Function, Immunotherapy markers Thermofisher	P16410	CTLA4	Cytotoxic T-lymphocyte protein 4	CTLA4_HUMAN, CTLA4, CD152	clathrin-coated endocytic vesicle, external side of plasma membrane, golgi apparatus, integral component of plasma membrane, perinuclear region of cytoplasm, plasma membrane, protein complex involved in cell adhesion
COL2A1	T cell Ligand-Receptor interaction	P02458	COL2A1	Collagen alpha-1(II) chain	CO2A1_HUMAN, COL2A1	basement membrane, collagen type ii trimer, endoplasmic reticulum lumen, extracellular matrix, extracellular region, extracellular space	fibrillar collagen family
CD70	T cell Ligand-Receptor interaction, Lineage Marker, T Cell Function, Immunotherapy markers Thermofisher	P32970	CD70	CD70 antigen	CD70_HUMAN, CD70, CD27L, CD27LG, TNFSF7	extracellular exosome, integral component of plasma membrane, plasma membrane	tumor necrosis factor family
ICOSLG	T cell Ligand-Receptor interaction, T Cell Function, Immunotherapy markers Thermofisher	O75144	ICOSLG	ICOS ligand	ICOSL_HUMAN, ICOSLG, B7H2, B7RP1, ICOSL, KIAA0653	cytoplasmic ribonucleoprotein granule, extracellular exosome, integral component of membrane, plasma membrane	BTN/MOG family
PDCD1	T cell Ligand-Receptor interaction, T Cell Function, Immunotherapy markers Thermofisher	Q15116	PDCD1	Programmed cell death protein 1	PDCD1_HUMAN, PDCD1, PD1	external side of plasma membrane, integral component of membrane, plasma membrane
CD2	T cell Ligand-Receptor interaction, Lineage Marker, T Cell Function, Mutated Genes MSI Cancers (PLoS One. 2010; 5(12): e15661; doi: 10.1371/journal.pone.0015661. Functional Impairment Muts, Immunotherapy markers Thermofisher	P06729	CD2	T-cell surface antigen CD2	CD2_HUMAN, CD2, SRBC	anchored component of plasma membrane, cell surface, cell-cell junction, cytoplasmic side of plasma membrane, external side of plasma membrane, extracellular region, integral component of plasma membrane, plasma membrane
COL3A1	T cell Ligand-Receptor interaction	P02461	COL3A1	Collagen alpha-1(III) chain	CO3A1_HUMAN, COL3A1	collagen type iii trimer, endoplasmic reticulum lumen, extracellular matrix, extracellular region, extracellular space	fibrillar collagen family
TNFSF8	T cell Ligand-Receptor interaction, Cytokine, Tumor Necrosis Factor	P32971	TNFSF8	Tumor necrosis factor ligand superfamily member 8	TNFL8_HUMAN, TNFSF8, CD30L, CD30LG	extracellular space, integral component of plasma membrane, plasma membrane	tumor necrosis factor family
CD274	T cell Ligand-Receptor interaction, Lineage Marker, T Cell Function, Immunotherapy markers Thermofisher, Driver genes (common in CGI and COSMIC)	Q9NZQ7	CD274	Programmed cell death 1 ligand 1	PD1L1_HUMAN, CD274, B7H1, PDCD1L1, PDCD1LG1, PDL1	endomembrane system, external side of plasma membrane, extracellular exosome, integral component of membrane, plasma membrane	BTN/MOG family
CD244	T cell Ligand-Receptor interaction, Lineage Marker, NK Function, Immunotherapy markers Thermofisher	Q9BZW8	CD244	Natural killer cell receptor 2B4	CD244_HUMAN, CD244, 2B4	external side of plasma membrane, integral component of membrane, plasma membrane
COL13A1	T cell Ligand-Receptor interaction	Q5TAT6	COL13A1	Collagen alpha-1(XIII) chain	CODA1_HUMAN, COL13A1	cell-cell junction, collagen type xiii trimer, endoplasmic reticulum lumen, extracellular region, plasma membrane, postsynaptic membrane
TNFSF18	T cell Ligand-Receptor interaction, Immunotherapy markers Thermofisher, Cytokine, Tumor Necrosis Factor	Q9UNG2	TNFSF18	Tumor necrosis factor ligand superfamily member 18	TNF18_HUMAN, TNFSF18, AITRL, GITRL, TL6	cell surface, extracellular space, integral component of membrane, plasma membrane	tumor necrosis factor family
CD276	T cell Ligand-Receptor interaction, Lineage Marker, T Cell Function, Immunotherapy markers Thermofisher	Q5ZPR3	CD276	CD276 antigen	CD276_HUMAN, CD276, B7H3	external side of plasma membrane, extracellular exosome, integral component of membrane	BTN/MOG family
CD160	T cell Ligand-Receptor interaction, Lineage Marker, Immunotherapy markers Thermofisher	O95971	CD160	CD160 antigen	BY55_HUMAN, CD160, BY55	anchored component of plasma membrane, plasma membrane
TIMD4	T cell Ligand-Receptor interaction	Q96H15	TIMD4	T-cell immunoglobulin and mucin domain-containing protein 4	TIMD4_HUMAN, TIMD4, TIM4	integral component of membrane	TIM family
COL23A1	T cell Ligand-Receptor interaction	Q86Y22	COL23A1	Collagen alpha-1(XXIII) chain	CONA1_HUMAN, COL23A1	collagen trimer, endoplasmic reticulum lumen, integral component of membrane, plasma membrane
TNFRSF9	T cell Ligand-Receptor interaction, Immunotherapy markers Thermofisher, Cytokine, Tumor Necrosis Factor	Q07011	TNFRSF9	Tumor necrosis factor receptor superfamily member 9	TNR9_HUMAN, TNFRSF9, CD137, ILA	external side of plasma membrane, extracellular space, integral component of plasma membrane, plasma membrane
HHLA2	T cell Ligand-Receptor interaction	Q9UM44	HHLA2	HERV-H LTR-associating protein 2	HHLA2_HUMAN, HHLA2	integral component of membrane
BTNL8	T cell Ligand-Receptor interaction	Q6UX41	BTNL8	Butyrophilin-like protein 8	BTNL8_HUMAN, BTNL8	integral component of membrane, plasma membrane	BTN/MOG family
HAVCR1	T cell Ligand-Receptor interaction	Q96D42	HAVCR1	Hepatitis A virus cellular receptor 1	HAVR1_HUMAN, HAVCR1, KIM1, TIM1, TIMD1	integral component of membrane, motile cilium	TIM family
COL25A1	T cell Ligand-Receptor interaction	Q9BXS0	COL25A1	Collagen alpha-1(XXV) chain	COPA1_HUMAN, COL25A1	collagen trimer, endoplasmic reticulum lumen, extracellular region, extracellular space, integral component of membrane, integral component of plasma membrane, plasma membrane
CD27	T cell Ligand-Receptor interaction, Lineage Marker, T Cell Function, Immunotherapy markers Thermofisher, Target drug screen	P26842	CD27	CD27 antigen	CD27_HUMAN, CD27, TNFRSF7	external side of plasma membrane, extracellular exosome, extracellular region, integral component of plasma membrane, intracellular, plasma membrane
CD28	T cell Ligand-Receptor interaction, Lineage Marker, T Cell Function, Immunotherapy markers Thermofisher, Target drug screen	P10747	CD28	T-cell-specific surface glycoprotein CD28	CD28_HUMAN, CD28	cell surface, cytosol, external side of plasma membrane, immunological synapse, integral component of plasma membrane, plasma membrane, protein complex involved in cell adhesion
BTN1A1	T cell Ligand-Receptor interaction	Q13410	BTN1A1	Butyrophilin subfamily 1 member A1	BT1A1_HUMAN, BTN1A1, BTN	extracellular space, integral component of plasma membrane, plasma membrane	BTN/MOG family
LGALS9	T cell Ligand-Receptor interaction, Adhesion	O00182	LGALS9	Galectin-9	LEG9_HUMAN, LGALS9	cytoplasm, cytosol, extracellular exosome, extracellular space, intracellular, nucleus
LAIR1	T cell Ligand-Receptor interaction	Q6GTX8	LAIR1	Leukocyte-associated immunoglobulin-like receptor 1	LAIR1_HUMAN, LAIR1, CD305	extracellular exosome, integral component of membrane, plasma membrane, specific granule membrane, tertiary granule membrane
TNFRSF8	T cell Ligand-Receptor interaction, Cytokine, Tumor Necrosis Factor	P28908	TNFRSF8	Tumor necrosis factor receptor superfamily member 8	TNR8_HUMAN, TNFRSF8, CD30, D1S166E	cytoplasm, extracellular exosome, integral component of plasma membrane, neuron projection, nucleus, plasma membrane
ICOS	T cell Ligand-Receptor interaction, T Cell Function, Immunotherapy markers Thermofisher	Q9Y6W8	ICOS	Inducible T-cell costimulator	ICOS_HUMAN, ICOS, AILIM	external side of plasma membrane, extracellular region, integral component of plasma membrane, plasma membrane
BTN2A2	T cell Ligand-Receptor interaction	Q8WVV5	BTN2A2	Butyrophilin subfamily 2 member A2	BT2A2_HUMAN, BTN2A2, BT2.2, BTF2	extracellular exosome, integral component of membrane, plasma membrane	BTN/MOG family
HAVCR2	T cell Ligand-Receptor interaction, Lineage Marker, Immunotherapy markers Thermofisher	Q8TDQ0	HAVCR2	Hepatitis A virus cellular receptor 2	HAVR2_HUMAN, HAVCR2, TIM3, TIMD3	cell junction, cell surface, early endosome, extracellular exosome, immunological synapse, integral component of membrane	TIM family
CD40	T cell Ligand-Receptor interaction, Lineage Marker, T Cell Function, Immunotherapy markers Thermofisher	P25942	CD40	Tumor necrosis factor receptor superfamily member 5	TNR5_HUMAN, CD40, TNFRSF5	cd40 receptor complex, cell surface, cytoplasm, external side of plasma membrane, extracellular exosome, integral component of plasma membrane, intracellular membrane-bounded organelle, neuronal cell body, plasma membrane, varicosity
TNFRSF18	T cell Ligand-Receptor interaction, Immunotherapy markers Thermofisher, Cytokine, Tumor Necrosis Factor	Q9Y5U5	TNFRSF18	Tumor necrosis factor receptor superfamily member 18	TNR18_HUMAN, TNFRSF18, AITR, GITR	extracellular region, integral component of plasma membrane, plasma membrane
TMIGD2	T cell Ligand-Receptor interaction	Q96BF3	TMIGD2	Transmembrane and immunoglobulin domain-containing protein 2	TMIG2_HUMAN, TMIGD2, CD28H, IGPR1	extracellular space, integral component of membrane, plasma membrane
BTN3A1	T cell Ligand-Receptor interaction	O00481	BTN3A1	Butyrophilin subfamily 3 member A1	BT3A1_HUMAN, BTN3A1, BTF5	integral component of membrane, plasma membrane	BTN/MOG family
PVRL2	T cell Ligand-Receptor interaction, Immunotherapy markers Thermofisher	Q92692	NECTIN2	Nectin-2	NECT2_HUMAN, NECTIN2, HVEB, PRR2, PVRL2	cell surface, cell-cell adherens junction, cell-cell contact zone, cell-cell junction, extracellular exosome, focal adhesion, integral component of membrane, integral component of plasma membrane, plasma membrane, zonula adherens	nectin family
TNFSF14	T cell Ligand-Receptor interaction, Immunotherapy markers Thermofisher, Cytokine, Tumor Necrosis Factor	O43557	TNFSF14	Tumor necrosis factor ligand superfamily member 14	TNF14_HUMAN, TNFSF14, HVEML, LIGHT	cytoplasm, extracellular space, integral component of membrane, plasma membrane	tumor necrosis factor family
PDCD1LG2	T cell Ligand-Receptor interaction, T Cell Function, Immunotherapy markers Thermofisher, Driver genes (common in CGI and COSMIC)	Q9BQ51	PDCD1LG2	Programmed cell death 1 ligand 2	PD1L2_HUMAN, PDCD1LG2, B7DC, CD273, PDCD1L2, PDL2	endomembrane system, extracellular exosome, integral component of membrane, plasma membrane	BTN/MOG family
BTN3A2	T cell Ligand-Receptor interaction	P78410	BTN3A2	Butyrophilin subfamily 3 member A2	BT3A2_HUMAN, BTN3A2, BT3.2, BTF3, BTF4	integral component of membrane, membrane, plasma membrane	BTN/MOG family
PVR	T cell Ligand-Receptor interaction, Immunotherapy markers Thermofisher, Adhesion	P15151	PVR	Poliovirus receptor	PVR_HUMAN, PVR, PVS	cell surface, cell-cell adherens junction, cytoplasm, extracellular exosome, extracellular space, focal adhesion, integral component of membrane, integral component of plasma membrane, plasma membrane	nectin family
TNFSF15	T cell Ligand-Receptor interaction, Cytokine, Tumor Necrosis Factor	O95150	TNFSF15	Tumor necrosis factor ligand superfamily member 15	TNF15_HUMAN, TNFSF15, TL1, VEGI	extracellular space, integral component of membrane, integral component of plasma membrane, intracellular, plasma membrane	tumor necrosis factor family
CCL1	Chemokine, Non Essential Genes (CRISPR screen)	P22362	CCL1	C-C motif chemokine 1	CCL1_HUMAN, CCL1, SCYA1	cell, extracellular region, extracellular space	intercrine beta (chemokine CC) family
CCL11	Chemokine	P51671	CCL11	Eotaxin	CCL11_HUMAN, CCL11, SCYA11	extracellular region, extracellular space, intracellular	intercrine beta (chemokine CC) family
CCL13	Chemokine	Q99616	CCL13	C-C motif chemokine 13	CCL13_HUMAN, CCL13, MCP4, NCC1, SCYA13	cell, extracellular region, extracellular space	intercrine beta (chemokine CC) family
CCL14	Chemokine	Q16627	CCL14	C-C motif chemokine 14	CCL14_HUMAN, CCL14, NCC2, SCYA14	cell, extracellular space	intercrine beta (chemokine CC) family
CCL15	Chemokine	Q16663	CCL15	C-C motif chemokine 15	CCL15_HUMAN, CCL15, MIP5, NCC3, SCYA15	cell, extracellular space	intercrine beta (chemokine CC) family
CCL16	Chemokine	O15467	CCL16	C-C motif chemokine 16	CCL16_HUMAN, CCL16, ILINCK, NCC4, SCYA16	extracellular region, extracellular space	intercrine beta (chemokine CC) family
CCL17	Chemokine, Immunotherapy markers Thermofisher	Q92583	CCL17	C-C motif chemokine 17	CCL17_HUMAN, CCL17, SCYA17, TARC	extracellular space	intercrine beta (chemokine CC) family
CCL18	Chemokine, Immunotherapy markers Thermofisher	P55774	CCL18	C-C motif chemokine 18	CCL18_HUMAN, CCL18, AMAC1, DCCK1, MIP4, PARC, SCYA18	extracellular space	intercrine beta (chemokine CC) family
CCL19	Chemokine	Q99731	CCL19	C-C motif chemokine 19	CCL19_HUMAN, CCL19, ELC, MIP3B, SCYA19	extracellular region, extracellular space, intracellular	intercrine beta (chemokine CC) family
CCL2	Chemokine, Immunotherapy markers Thermofisher	P13500	CCL2	C-C motif chemokine 2	CCL2_HUMAN, CCL2, MCP1, SCYA2	extracellular region, extracellular space, intracellular	intercrine beta (chemokine CC) family
CCL20	Chemokine, Immunotherapy markers Thermofisher	P78556	CCL20	C-C motif chemokine 20	CCL20_HUMAN, CCL20, LARC, MIP3A, SCYA20	extracellular region, extracellular space, intracellular	intercrine beta (chemokine CC) family
CCL21	Chemokine, Immunotherapy markers Thermofisher	O00585	CCL21	C-C motif chemokine 21	CCL21_HUMAN, CCL21, SCYA21	cell, extracellular region, extracellular space	intercrine beta (chemokine CC) family
CCL22	Chemokine, Immunotherapy markers Thermofisher	O00626	CCL22	C-C motif chemokine 22	CCL22_HUMAN, CCL22, MDC, SCYA22	extracellular region, extracellular space	intercrine beta (chemokine CC) family
CCL23	Chemokine	P55773	CCL23	C-C motif chemokine 23	CCL23_HUMAN, CCL23, MIP3, MPIF1, SCYA23	cell, extracellular region, extracellular space	intercrine beta (chemokine CC) family
CCL24	Chemokine	O00175	CCL24	C-C motif chemokine 24	CCL24_HUMAN, CCL24, MPIF2, SCYA24	extracellular space	intercrine beta (chemokine CC) family	57.52|P51681|CCR5||7:::transmembrane:::receptor:::(rhodopsin:::family)
CCL25	Chemokine	O15444	CCL25	C-C motif chemokine 25	CCL25_HUMAN, CCL25, SCYA25, TECK	extracellular region, extracellular space	intercrine beta (chemokine CC) family	78.57|P51681|CCR5||7:::transmembrane:::receptor:::(rhodopsin:::family)
CCL26	Chemokine	Q9Y258	CCL26	C-C motif chemokine 26	CCL26_HUMAN, CCL26, SCYA26	extracellular space	intercrine beta (chemokine CC) family	53.31|P51681|CCR5||7:::transmembrane:::receptor:::(rhodopsin:::family)
CCL27	Chemokine	Q9Y4X3	CCL27	C-C motif chemokine 27	CCL27_HUMAN, CCL27, ILC, SCYA27	extracellular region, extracellular space	intercrine beta (chemokine CC) family	49.16|P51681|CCR5||7:::transmembrane:::receptor:::(rhodopsin:::family)
CCL28	Chemokine	Q9NRJ3	CCL28	C-C motif chemokine 28	CCL28_HUMAN, CCL28, SCYA28	cell, extracellular exosome, extracellular region, extracellular space	intercrine beta (chemokine CC) family	100.00|P51681|CCR5||7:::transmembrane:::receptor:::(rhodopsin:::family)
CCL3	Chemokine, Immunotherapy markers Thermofisher	P10147	CCL3	C-C motif chemokine 3	CCL3_HUMAN, CCL3, G0S19-1, MIP1A, SCYA3	cytoplasm, cytosol, extracellular region, extracellular space, intracellular	intercrine beta (chemokine CC) family	35.96|P51681|CCR5||7:::transmembrane:::receptor:::(rhodopsin:::family)
CCL4	Chemokine, Immunotherapy markers Thermofisher	P13236	CCL4	C-C motif chemokine 4	CCL4_HUMAN, CCL4, LAG1, MIP1B, SCYA4	extracellular region, extracellular space	intercrine beta (chemokine CC) family	37.66|P51681|CCR5||7:::transmembrane:::receptor:::(rhodopsin:::family)
CCL5	Chemokine, Immunotherapy markers Thermofisher	P13501	CCL5	C-C motif chemokine 5	CCL5_HUMAN, CCL5, D17S136E, SCYA5	cytoplasm, extracellular region, extracellular space	intercrine beta (chemokine CC) family	38.59|P51681|CCR5||7:::transmembrane:::receptor:::(rhodopsin:::family)
CCL7	Chemokine	P80098	CCL7	C-C motif chemokine 7	CCL7_HUMAN, CCL7, MCP3, SCYA6, SCYA7	cell, extracellular space	intercrine beta (chemokine CC) family	44.59|P51681|CCR5||7:::transmembrane:::receptor:::(rhodopsin:::family)
CCL8	Chemokine	P80075	CCL8	C-C motif chemokine 8	CCL8_HUMAN, CCL8, MCP2, SCYA10, SCYA8	cell, extracellular space	intercrine beta (chemokine CC) family
CCR1	Chemokine, Immunotherapy markers Thermofisher	P32246	CCR1	C-C chemokine receptor type 1	CCR1_HUMAN, CCR1, CMKBR1, CMKR1, SCYAR1	external side of plasma membrane, integral component of plasma membrane, plasma membrane	G-protein coupled receptor 1 family	33.11|P31391|SSTR4|Lanreotide|Whole:::Protein
CCR2	Chemokine, Immunotherapy markers Thermofisher	P41597	CCR2	C-C chemokine receptor type 2	CCR2_HUMAN, CCR2, CMKBR2	cytoplasm, cytosol, dendrite, external side of plasma membrane, integral component of membrane, integral component of plasma membrane, neuronal cell body, perikaryon, perinuclear region of cytoplasm, plasma membrane	G-protein coupled receptor 1 family
CCR3	Chemokine	P51677	CCR3	C-C chemokine receptor type 3	CCR3_HUMAN, CCR3, CMKBR3	integral component of plasma membrane, plasma membrane	G-protein coupled receptor 1 family	42.86|P51681|CCR5||7:::transmembrane:::receptor:::(rhodopsin:::family)
CCR4	Chemokine, Immunotherapy markers Thermofisher	P51679	CCR4	C-C chemokine receptor type 4	CCR4_HUMAN, CCR4, CMKBR4	external side of plasma membrane, integral component of plasma membrane, neuronal cell body, plasma membrane	G-protein coupled receptor 1 family
CCR5	Chemokine, Immunotherapy markers Thermofisher	P51681	CCR5	C-C chemokine receptor type 5	CCR5_HUMAN, CCR5, CMKBR5	cell surface, cytoplasm, endosome, external side of plasma membrane, integral component of plasma membrane, plasma membrane	G-protein coupled receptor 1 family
CCR6	Chemokine, Immunotherapy markers Thermofisher	P51684	CCR6	C-C chemokine receptor type 6	CCR6_HUMAN, CCR6, CKRL3, CMKBR6, GPR29, STRL22	cell surface, external side of plasma membrane, integral component of plasma membrane, intracellular, plasma membrane, sperm flagellum, sperm midpiece, sperm plasma membrane, sperm principal piece	G-protein coupled receptor 1 family
CCR7	Chemokine, Immunotherapy markers Thermofisher	P32248	CCR7	C-C chemokine receptor type 7	CCR7_HUMAN, CCR7, CMKBR7, EBI1, EVI1	cell surface, external side of plasma membrane, integral component of membrane, intracellular, mitochondrion, plasma membrane	G-protein coupled receptor 1 family
CCR9	Chemokine	P51686	CCR9	C-C chemokine receptor type 9	CCR9_HUMAN, CCR9, GPR28	cell surface, integral component of plasma membrane, plasma membrane	G-protein coupled receptor 1 family
CCRL2	Chemokine	O00421	CCRL2	C-C chemokine receptor-like 2	CCRL2_HUMAN, CCRL2, CCR11, CCR6, CKRX, CRAM, HCR	integral component of plasma membrane, plasma membrane	G-protein coupled receptor 1 family
CKLF	Chemokine	Q9UBR5	CKLF	Chemokine-like factor	CKLF_HUMAN, CKLF, CKLF1	extracellular region, extracellular space, integral component of membrane, membrane	chemokine-like factor family
CMKLR1	Chemokine, Immunotherapy markers Thermofisher	Q99788	CMKLR1	Chemokine-like receptor 1	CML1_HUMAN, CMKLR1, CHEMR23, DEZ	integral component of membrane, integral component of plasma membrane, plasma membrane	G-protein coupled receptor 1 family
CX3CL1	Chemokine, Immunotherapy markers Thermofisher	P78423	CX3CL1	Fractalkine	X3CL1_HUMAN, CX3CL1, FKN, NTT, SCYD1	cell surface, extracellular region, extracellular space, integral component of membrane, plasma membrane	intercrine delta family
CX3CR1	Chemokine, Immunotherapy markers Thermofisher	P49238	CX3CR1	CX3C chemokine receptor 1	CX3C1_HUMAN, CX3CR1, CMKBRL1, GPR13	integral component of plasma membrane, neuron projection, neuronal cell body membrane, nucleoplasm, nucleus, perinuclear region of cytoplasm, plasma membrane	G-protein coupled receptor 1 family
CXCL1	Chemokine, Immunotherapy markers Thermofisher	P09341	CXCL1	Growth-regulated alpha protein	GROA_HUMAN, CXCL1, GRO, GRO1, GROA, MGSA, SCYB1	extracellular region, extracellular space, specific granule lumen, tertiary granule lumen	intercrine alpha (chemokine CxC) family
CXCL10	Chemokine, Immunotherapy markers Thermofisher	P02778	CXCL10	C-X-C motif chemokine 10	CXL10_HUMAN, CXCL10, INP10, SCYB10	external side of plasma membrane, extracellular region, extracellular space	intercrine alpha (chemokine CxC) family
CXCL11	Chemokine, Immunotherapy markers Thermofisher	O14625	CXCL11	C-X-C motif chemokine 11	CXL11_HUMAN, CXCL11, ITAC, SCYB11, SCYB9B	cell, extracellular region, extracellular space	intercrine alpha (chemokine CxC) family
CXCL12	Chemokine	P48061	CXCL12	Stromal cell-derived factor 1	SDF1_HUMAN, CXCL12, SDF1, SDF1A, SDF1B	cytoplasm, external side of plasma membrane, extracellular exosome, extracellular region	intercrine alpha (chemokine CxC) family	38.26|P61073|CXCR4|Plerixafor|Whole:::Protein
CXCL13	Chemokine, Immunotherapy markers Thermofisher	O43927	CXCL13	C-X-C motif chemokine 13	CXL13_HUMAN, CXCL13, BCA1, BLC, SCYB13	cell, extracellular region, extracellular space	intercrine alpha (chemokine CxC) family	36.71|P61073|CXCR4|Plerixafor|Whole:::Protein
CXCL14	Chemokine	O95715	CXCL14	C-X-C motif chemokine 14	CXL14_HUMAN, CXCL14, MIP2G, NJAC, SCYB14	extracellular space, golgi apparatus	intercrine alpha (chemokine CxC) family	37.50|P61073|CXCR4|Plerixafor|Whole:::Protein
CXCL16	Chemokine	Q9H2A7	CXCL16	C-X-C motif chemokine 16	CXL16_HUMAN, CXCL16, SCYB16, SRPSOX	extracellular region, extracellular space, integral component of membrane, membrane, plasma membrane	intercrine alpha (chemokine CxC) family	100.00|P61073|CXCR4|Plerixafor|Whole:::Protein
CXCL2	Chemokine	P19875	CXCL2	C-X-C motif chemokine 2	CXCL2_HUMAN, CXCL2, GRO2, GROB, MIP2A, SCYB2	extracellular region, extracellular space	intercrine alpha (chemokine CxC) family	35.59|P61073|CXCR4|Plerixafor|Whole:::Protein
CXCL3	Chemokine	P19876	CXCL3	C-X-C motif chemokine 3	CXCL3_HUMAN, CXCL3, GRO3, GROG, SCYB3	extracellular region, extracellular space	intercrine alpha (chemokine CxC) family	35.25|P30556|AGTR1||7:::transmembrane:::receptor:::(rhodopsin:::family)
CXCL5	Chemokine	P42830	CXCL5	C-X-C motif chemokine 5	CXCL5_HUMAN, CXCL5, ENA78, SCYB5	extracellular region, extracellular space	intercrine alpha (chemokine CxC) family	49.06|P17948|FLT1||Protein:::tyrosine:::kinase
CXCL6	Chemokine	P80162	CXCL6	C-X-C motif chemokine 6	CXCL6_HUMAN, CXCL6, GCP2, SCYB6	extracellular region, extracellular space	intercrine alpha (chemokine CxC) family
IL8	Chemokine, Immunotherapy markers Thermofisher	P10145	CXCL8	Interleukin-8	IL8_HUMAN, CXCL8, IL8	extracellular region, extracellular space, intracellular	intercrine alpha (chemokine CxC) family
CXCL9	Chemokine, Immunotherapy markers Thermofisher	Q07325	CXCL9	C-X-C motif chemokine 9	CXCL9_HUMAN, CXCL9, CMK, MIG, SCYB9	external side of plasma membrane, extracellular region, extracellular space	intercrine alpha (chemokine CxC) family	35.37|P51681|CCR5||7:::transmembrane:::receptor:::(rhodopsin:::family)
CXCR1	Chemokine	P25024	CXCR1	C-X-C chemokine receptor type 1	CXCR1_HUMAN, CXCR1, CMKAR1, IL8RA	integral component of membrane, plasma membrane, secretory granule membrane	G-protein coupled receptor 1 family
CXCR2	Chemokine, Immunotherapy markers Thermofisher	P25025	CXCR2	C-X-C chemokine receptor type 2	CXCR2_HUMAN, CXCR2, IL8RB	cell surface, integral component of plasma membrane, intracellular, mast cell granule, membrane, plasma membrane, secretory granule membrane	G-protein coupled receptor 1 family
CXCR3	Chemokine, Immunotherapy markers Thermofisher	P49682	CXCR3	C-X-C chemokine receptor type 3	CXCR3_HUMAN, CXCR3, GPR9	cytoplasm, external side of plasma membrane, integral component of plasma membrane, plasma membrane	G-protein coupled receptor 1 family	36.17|P30556|AGTR1||7:::transmembrane:::receptor:::(rhodopsin:::family)
CXCR4	Chemokine, Immunotherapy markers Thermofisher	P61073	CXCR4	C-X-C chemokine receptor type 4	CXCR4_HUMAN, CXCR4	cell junction, cell leading edge, cell surface, cytoplasm, cytoplasmic vesicle, early endosome, extracellular exosome, integral component of membrane, late endosome, lysosome, plasma membrane, protein complex	G-protein coupled receptor 1 family
CXCR5	Chemokine, Immunotherapy markers Thermofisher	P32302	CXCR5	C-X-C chemokine receptor type 5	CXCR5_HUMAN, CXCR5, BLR1, MDR15	external side of plasma membrane, integral component of plasma membrane, plasma membrane	G-protein coupled receptor 1 family
CXCR6	Chemokine, Mutated Genes MSI Cancers (PLoS One. 2010; 5(12): e15661; doi: 10.1371/journal.pone.0015661. Functional Impairment Muts, Immunotherapy markers Thermofisher	O00574	CXCR6	C-X-C chemokine receptor type 6	CXCR6_HUMAN, CXCR6, BONZO, STRL33, TYMSTR	integral component of plasma membrane, plasma membrane	G-protein coupled receptor 1 family
MST1R	Chemokine	Q04912	MST1R	Macrophage-stimulating protein receptor	RON_HUMAN, MST1R, PTK8, RON	cell surface, integral component of plasma membrane, plasma membrane, stress fiber, vacuole	Tyr protein kinase family
PPBP	Chemokine	P02775	PPBP	Platelet basic protein	CXCL7_HUMAN, PPBP, CTAP3, CXCL7, SCYB7, TGB1, THBGB1	extracellular region, extracellular space, platelet alpha granule, platelet alpha granule lumen, tertiary granule lumen	intercrine alpha (chemokine CxC) family
XCL2	Chemokine	Q9UBD3	XCL2	Cytokine SCM-1 beta	XCL2_HUMAN, XCL2, SCYC2	extracellular region, extracellular space	intercrine gamma family
XCR1	Chemokine	P46094	XCR1	Chemokine XC receptor 1	XCR1_HUMAN, XCR1, CCXCR1, GPR5	integral component of plasma membrane, plasma membrane	G-protein coupled receptor 1 family	100.00|P07333|CSF1R|Pazopanib,Pazopanib Hydrochloride,Sunitinib Malate|Whole:::Protein
C1QA	Complement (part of innate immune system), Immunotherapy markers Thermofisher	P02745	C1QA	Complement C1q subcomponent subunit A	C1QA_HUMAN, C1QA	collagen trimer, complement component c1 complex, extracellular exosome, extracellular region
C3	Complement (part of innate immune system)	P01024	C3	Complement C3	CO3_HUMAN, C3, CPAMD1	azurophil granule lumen, blood microparticle, endoplasmic reticulum lumen, extracellular exosome, extracellular region, extracellular space, plasma membrane, protein complex, secretory granule lumen
C3AR1	Complement (part of innate immune system)	Q16581	C3AR1	C3a anaphylatoxin chemotactic receptor	C3AR_HUMAN, C3AR1, AZ3B, C3R1, HNFAG09	azurophil granule membrane, integral component of plasma membrane, plasma membrane, specific granule membrane	G-protein coupled receptor 1 family
C5	Complement (part of innate immune system)	P01031	C5	Complement C5	CO5_HUMAN, C5, CPAMD4	extracellular exosome, extracellular region, extracellular space, membrane attack complex
CD55	Complement (part of innate immune system), Lineage Marker	P08174	CD55	Complement decay-accelerating factor	DAF_HUMAN, CD55, CR, DAF	anchored component of membrane, cell surface, endoplasmic reticulum-golgi intermediate compartment membrane, extracellular exosome, extracellular region, ficolin-1-rich granule membrane, golgi membrane, integral component of plasma membrane, membrane raft, plasma membrane, secretory granule membrane, transport vesicle	receptors of complement activation (RCA) family
CD59	Complement (part of innate immune system), Lineage Marker	P13987	CD59	CD59 glycoprotein	CD59_HUMAN, CD59, MIC11, MIN1, MIN2, MIN3, MSK21	anchored component of external side of plasma membrane, cell surface, endoplasmic reticulum membrane, endoplasmic reticulum-golgi intermediate compartment membrane, er to golgi transport vesicle membrane, extracellular exosome, extracellular space, focal adhesion, golgi membrane, membrane, plasma membrane, specific granule membrane, tertiary granule membrane, transport vesicle, vesicle
NRP1	Complement (part of innate immune system), Immunotherapy markers Thermofisher	O14786	NRP1	Neuropilin-1	NRP1_HUMAN, NRP1, NRP, VEGF165R	axon, cell surface, cytoplasmic vesicle, cytosol, early endosome, extracellular space, focal adhesion, growth cone, integral component of membrane, neurofilament, neuron projection, neuronal cell body, plasma membrane, receptor complex, semaphorin receptor complex, sorting endosome	neuropilin family
ADAM17	Cytokine	P78536	ADAM17	Disintegrin and metalloproteinase domain-containing protein 17	ADA17_HUMAN, ADAM17, CSVP, TACE	actin cytoskeleton, apical plasma membrane, cell surface, cytoplasm, cytosol, integral component of plasma membrane, membrane, membrane raft, plasma membrane
CSF1	Cytokine	P09603	CSF1	Macrophage colony-stimulating factor 1	CSF1_HUMAN, CSF1	csf1-csf1r complex, endoplasmic reticulum lumen, extracellular exosome, extracellular region, extracellular space, integral component of membrane, membrane, perinuclear region of cytoplasm, plasma membrane
CSF1R	Cytokine, Immunotherapy markers Thermofisher	P07333	CSF1R	Macrophage colony-stimulating factor 1 receptor	CSF1R_HUMAN, CSF1R, FMS	cell surface, csf1-csf1r complex, integral component of plasma membrane, intracellular membrane-bounded organelle, nucleoplasm, plasma membrane	Tyr protein kinase family
CSF2	Cytokine	P04141	CSF2	Granulocyte-macrophage colony-stimulating factor	CSF2_HUMAN, CSF2, GMCSF	extracellular region, extracellular space, intracellular membrane-bounded organelle	GM-CSF family
CSF3	Cytokine	P09919	CSF3	Granulocyte colony-stimulating factor	CSF3_HUMAN, CSF3, C17orf33, GCSF	extracellular region, extracellular space
CSF3R	Cytokine	Q99062	CSF3R	Granulocyte colony-stimulating factor receptor	CSF3R_HUMAN, CSF3R, GCSFR	extracellular region, integral component of plasma membrane, plasma membrane	type I cytokine receptor family
ENG	Cytokine	P17813	ENG	Endoglin	EGLN_HUMAN, ENG, END	cell surface, endothelial microparticle, external side of plasma membrane, extracellular space, focal adhesion, receptor complex, transforming growth factor beta receptor complex
FLT3LG	Cytokine	P49771	FLT3LG	Fms-related tyrosine kinase 3 ligand	FLT3L_HUMAN, FLT3LG	extracellular region, extracellular space, integral component of membrane, intrinsic component of external side of plasma membrane, membrane
GPI	Cytokine	P06744	GPI	Glucose-6-phosphate isomerase	G6PI_HUMAN, GPI	ciliary membrane, cytosol, extracellular exosome, extracellular region, ficolin-1-rich granule lumen, membrane, myelin sheath, neuron projection, nucleoplasm, plasma membrane, secretory granule lumen	GPI family
IFI16	Cytokine	Q16666	IFI16	Gamma-interferon-inducible protein 16	IF16_HUMAN, IFI16, IFNGIP1	cytosol, membrane, nuclear speck, nucleolus, nucleoplasm, nucleus	HIN-200 family
IFI27	Cytokine, Immunotherapy markers Thermofisher	P40305	IFI27	Interferon alpha-inducible protein 27, mitochondrial	IFI27_HUMAN, IFI27	integral component of membrane, mitochondrial outer membrane, mitochondrion, nuclear inner membrane	IFI6/IFI27 family
IFIT2	Cytokine, Immunotherapy markers Thermofisher	P09913	IFIT2	Interferon-induced protein with tetratricopeptide repeats 2	IFIT2_HUMAN, IFIT2, CIG-42, G10P2, IFI54, ISG54	cytoplasm, cytosol, endoplasmic reticulum	IFIT family
IFNA2	Cytokine, Not expressed + Non essential genes Colon and Lung (CRISPR screen)	P01563	IFNA2	Interferon alpha-2	IFNA2_HUMAN, IFNA2, IFNA2A, IFNA2B, IFNA2C	extracellular region, extracellular space	alpha/beta interferon family
IFNAR1	Cytokine	P17181	IFNAR1	Interferon alpha/beta receptor 1	INAR1_HUMAN, IFNAR1, IFNAR	integral component of plasma membrane, late endosome, lysosome, plasma membrane	type II cytokine receptor family
IFNB1	Cytokine, Not expressed + Non essential genes Colon and Lung (CRISPR screen), Immunotherapy markers Thermofisher	P01574	IFNB1	Interferon beta	IFNB_HUMAN, IFNB1, IFB, IFNB	extracellular region, extracellular space	alpha/beta interferon family
IFNG	Cytokine, Immunotherapy markers Thermofisher	P01579	IFNG	Interferon gamma	IFNG_HUMAN, IFNG	extracellular region, extracellular space, intracellular	type II (or gamma) interferon family
IFNGR1	Cytokine	P15260	IFNGR1	Interferon gamma receptor 1	INGR1_HUMAN, IFNGR1	integral component of plasma membrane, plasma membrane	type II cytokine receptor family
IRF1	Cytokine, Immunotherapy markers Thermofisher	P10914	IRF1	Interferon regulatory factor 1	IRF1_HUMAN, IRF1	cytoplasm, cytosol, nuclear chromatin, nucleoplasm, nucleus	IRF family
IRF2	Cytokine, Mutated Genes MSI Cancers (PLoS One. 2010; 5(12): e15661; doi: 10.1371/journal.pone.0015661. Functional Impairment Muts, Driver genes (common in CGI and COSMIC - PANCAN, COADREAD, LUAC, LUSC)	P14316	IRF2	Interferon regulatory factor 2	IRF2_HUMAN, IRF2	cytosol, focal adhesion, nucleoplasm	IRF family
IRF3	Cytokine	Q14653	IRF3	Interferon regulatory factor 3	IRF3_HUMAN, IRF3	cytoplasm, cytosol, nucleoplasm, nucleus	IRF family
IRF4	Cytokine, Immunotherapy markers Thermofisher, Driver genes (common in CGI and COSMIC)	Q15306	IRF4	Interferon regulatory factor 4	IRF4_HUMAN, IRF4, MUM1	cytosol, membrane, nuclear nucleosome, nucleoplasm, nucleus	IRF family
IRF5	Cytokine	Q13568	IRF5	Interferon regulatory factor 5	IRF5_HUMAN, IRF5	cytoplasm, cytosol, nucleus	IRF family
IRF7	Cytokine	Q92985	IRF7	Interferon regulatory factor 7	IRF7_HUMAN, IRF7	cytoplasm, cytosol, endosome membrane, nucleoplasm, nucleus	IRF family
IRF8	Cytokine	Q02556	IRF8	Interferon regulatory factor 8	IRF8_HUMAN, IRF8, ICSBP1	cytoplasm, cytosol, nucleoplasm, nucleus	IRF family
LIF	Cytokine	P15018	LIF	Leukemia inhibitory factor	LIF_HUMAN, LIF, HILDA	cytosol, extracellular region, extracellular space	LIF/OSM family	100.00|P09619|PDGFRB|Axitinib,Imatinib Mesylate,Pazopanib,Regorafenib,Sorafenib Tosylate,Pazopanib Hydrochloride,Sunitinib Malate,Nintedanib Esylate|Whole:::Protein
LTA	Cytokine	P01374	LTA	Lymphotoxin-alpha	TNFB_HUMAN, LTA, TNFB, TNFSF1	extracellular space, plasma membrane	tumor necrosis factor family	100.00|P35354|PTGS2||Animal:::haem:::peroxidase
LTB	Cytokine	Q06643	LTB	Lymphotoxin-beta	TNFC_HUMAN, LTB, TNFC, TNFSF3	extracellular space, integral component of membrane, plasma membrane	tumor necrosis factor family
LTBP1	Cytokine	Q14766	LTBP1	Latent-transforming growth factor beta-binding protein 1	LTBP1_HUMAN, LTBP1	endoplasmic reticulum lumen, extracellular matrix, extracellular region, extracellular space, microfibril, protein complex, proteinaceous extracellular matrix	LTBP family
LTBR	Cytokine	P36941	LTBR	Tumor necrosis factor receptor superfamily member 3	TNR3_HUMAN, LTBR, D12S370, TNFCR, TNFR3, TNFRSF3	golgi apparatus, integral component of plasma membrane, plasma membrane
MIF	Cytokine, Immunotherapy markers Thermofisher	P14174	MIF	Macrophage migration inhibitory factor	MIF_HUMAN, MIF, GLIF, MMIF	cell surface, cytosol, extracellular exosome, extracellular region, extracellular space, ficolin-1-rich granule lumen, myelin sheath, nucleoplasm, secretory granule lumen, vesicle	MIF family
MNDA	Cytokine	P41218	MNDA	Myeloid cell nuclear differentiation antigen	MNDA_HUMAN, MNDA	azurophil granule lumen, extracellular exosome, extracellular region, ficolin-1-rich granule lumen, nucleolus, nucleoplasm
MX1	Cytokine, Immunotherapy markers Thermofisher	P20591	MX1	Interferon-induced GTP-binding protein Mx1	MX1_HUMAN, MX1	cytoplasm, cytosol, endoplasmic reticulum membrane, mitochondrial membrane, nuclear membrane, perinuclear region of cytoplasm	Dynamin/Fzo/YdjA family
OSM	Cytokine	P13725	OSM	Oncostatin-M	ONCM_HUMAN, OSM	extracellular region, extracellular space	LIF/OSM family
PDGFC	Cytokine	Q9NRA1	PDGFC	Platelet-derived growth factor C	PDGFC_HUMAN, PDGFC, SCDGF	cell surface, cytosol, endoplasmic reticulum lumen, extracellular exosome, extracellular region, extracellular space, golgi membrane, nucleus, plasma membrane	PDGF/VEGF growth factor family
PDGFRB	Cytokine	P09619	PDGFRB	Platelet-derived growth factor receptor beta	PGFRB_HUMAN, PDGFRB, PDGFR, PDGFR1	apical plasma membrane, cell surface, cytoplasm, cytoplasmic vesicle, extracellular exosome, focal adhesion, golgi apparatus, integral component of membrane, intracellular membrane-bounded organelle, intrinsic component of plasma membrane, lysosomal lumen, membrane, nucleus, plasma membrane	Tyr protein kinase family
PTGS2	Cytokine, Immunotherapy markers Thermofisher	P35354	PTGS2	Prostaglandin G/H synthase 2	PGH2_HUMAN, PTGS2, COX2	caveola, cytoplasm, endoplasmic reticulum, endoplasmic reticulum lumen, endoplasmic reticulum membrane, neuron projection, organelle membrane, protein complex	prostaglandin G/H synthase family
SPP1	Cytokine	P10451	SPP1	Osteopontin	OSTP_HUMAN, SPP1, BNSP, OPN	cell projection, endoplasmic reticulum lumen, extracellular exosome, extracellular region, extracellular space, golgi apparatus, perinuclear region of cytoplasm	osteopontin family
TGFB1	Cytokine, Immunotherapy markers Thermofisher, Target drug screen	P01137	TGFB1	Transforming growth factor beta-1	TGFB1_HUMAN, TGFB1, TGFB	axon, blood microparticle, cell surface, cytoplasm, extracellular matrix, extracellular region, extracellular space, golgi lumen, neuronal cell body, nucleus, plasma membrane, platelet alpha granule lumen, proteinaceous extracellular matrix	TGF-beta family
TGFB2	Cytokine	P61812	TGFB2	Transforming growth factor beta-2	TGFB2_HUMAN, TGFB2	axon, extracellular matrix, extracellular region, extracellular space, neuronal cell body, platelet alpha granule lumen	TGF-beta family
TNF	Cytokine, Tumor Necrosis Factor, Immunotherapy markers Thermofisher	P01375	TNF	Tumor necrosis factor	TNFA_HUMAN, TNF, TNFA, TNFSF2	cell surface, external side of plasma membrane, extracellular region, extracellular space, integral component of plasma membrane, membrane raft, phagocytic cup, plasma membrane, recycling endosome	tumor necrosis factor family
TNFAIP3	Cytokine, Tumor Necrosis Factor, Driver genes (common in CGI and COSMIC)	P21580	TNFAIP3	Tumor necrosis factor alpha-induced protein 3	TNAP3_HUMAN, TNFAIP3, OTUD7C	cytoplasm, cytosol, extracellular exosome, intracellular membrane-bounded organelle, lysosome, nucleus	peptidase C64 family
TNFRSF10B	Cytokine, Tumor Necrosis Factor	O14763	TNFRSF10B	Tumor necrosis factor receptor superfamily member 10B	TR10B_HUMAN, TNFRSF10B, DR5, KILLER, TRAILR2, TRICK2, ZTNFR9	cell surface, integral component of plasma membrane, intracellular, plasma membrane
TNFRSF10C	Cytokine, Tumor Necrosis Factor	O14798	TNFRSF10C	Tumor necrosis factor receptor superfamily member 10C	TR10C_HUMAN, TNFRSF10C, DCR1, LIT, TRAILR3, TRID	anchored component of membrane, integral component of plasma membrane, plasma membrane
TNFRSF11A	Cytokine, Tumor Necrosis Factor	Q9Y6Q6	TNFRSF11A	Tumor necrosis factor receptor superfamily member 11A	TNR11_HUMAN, TNFRSF11A, RANK	cytosol, external side of plasma membrane, integral component of plasma membrane, plasma membrane
TNFRSF11B	Cytokine, Tumor Necrosis Factor	O00300	TNFRSF11B	Tumor necrosis factor receptor superfamily member 11B	TR11B_HUMAN, TNFRSF11B, OCIF, OPG	extracellular region, extracellular space, integral component of plasma membrane, plasma membrane, proteinaceous extracellular matrix
TNFRSF12A	Cytokine, Tumor Necrosis Factor	Q9NP84	TNFRSF12A	Tumor necrosis factor receptor superfamily member 12A	TNR12_HUMAN, TNFRSF12A, FN14	cell surface, integral component of membrane, plasma membrane, ruffle
TNFRSF13B	Cytokine, Tumor Necrosis Factor	O14836	TNFRSF13B	Tumor necrosis factor receptor superfamily member 13B	TR13B_HUMAN, TNFRSF13B, TACI	integral component of plasma membrane, plasma membrane
TNFRSF13C	Cytokine, Tumor Necrosis Factor	Q96RJ3	TNFRSF13C	Tumor necrosis factor receptor superfamily member 13C	TR13C_HUMAN, TNFRSF13C, BAFFR, BR3	external side of plasma membrane, integral component of membrane, plasma membrane
TNFRSF17	Cytokine, Tumor Necrosis Factor, Immunotherapy markers Thermofisher	Q02223	TNFRSF17	Tumor necrosis factor receptor superfamily member 17	TNR17_HUMAN, TNFRSF17, BCM, BCMA	endomembrane system, integral component of membrane, plasma membrane
TNFRSF1A	Cytokine, Tumor Necrosis Factor	P19438	TNFRSF1A	Tumor necrosis factor receptor superfamily member 1A	TNR1A_HUMAN, TNFRSF1A, TNFAR, TNFR1	cell surface, extracellular region, extracellular space, golgi membrane, integral component of plasma membrane, membrane raft, mitochondrion, plasma membrane, receptor complex
TNFRSF1B	Cytokine, Tumor Necrosis Factor	P20333	TNFRSF1B	Tumor necrosis factor receptor superfamily member 1B	TNR1B_HUMAN, TNFRSF1B, TNFBR, TNFR2	extracellular region, integral component of plasma membrane, membrane raft, neuronal cell body, nucleus, perinuclear region of cytoplasm, plasma membrane, specific granule membrane, varicosity		100.00|P00813|ADA|Mercaptopurine,Pentostatin|Whole:::Protein
TNFRSF4	Cytokine, Tumor Necrosis Factor, Immunotherapy markers Thermofisher	P43489	TNFRSF4	Tumor necrosis factor receptor superfamily member 4	TNR4_HUMAN, TNFRSF4, TXGP1L	cell surface, integral component of plasma membrane, plasma membrane
TNFSF10	Cytokine, Tumor Necrosis Factor, Immunotherapy markers Thermofisher	P50591	TNFSF10	Tumor necrosis factor ligand superfamily member 10	TNF10_HUMAN, TNFSF10, APO2L, TRAIL	extracellular exosome, extracellular region, integral component of plasma membrane	tumor necrosis factor family	100.00|P09917|ALOX5|Zileuton|Whole:::Protein
TNFSF11	Cytokine, Tumor Necrosis Factor	O14788	TNFSF11	Tumor necrosis factor ligand superfamily member 11	TNF11_HUMAN, TNFSF11, OPGL, RANKL, TRANCE	cytoplasm, extracellular region, extracellular space, integral component of plasma membrane, plasma membrane	tumor necrosis factor family
TNFSF12	Cytokine, Tumor Necrosis Factor	O43508	TNFSF12	Tumor necrosis factor ligand superfamily member 12	TNF12_HUMAN, TNFSF12, APO3L, DR3LG	extracellular region, extracellular space, integral component of plasma membrane, perinuclear region of cytoplasm, plasma membrane	tumor necrosis factor family
TNFSF13	Cytokine, Tumor Necrosis Factor	O75888	TNFSF13	Tumor necrosis factor ligand superfamily member 13	TNF13_HUMAN, TNFSF13, APRIL, TALL2, ZTNF2	cytoplasm, cytosol, extracellular exosome, extracellular region, membrane, nucleoplasm	tumor necrosis factor family
TNFSF13B	Cytokine, Tumor Necrosis Factor, Immunotherapy markers Thermofisher	Q9Y275	TNFSF13B	Tumor necrosis factor ligand superfamily member 13B	TN13B_HUMAN, TNFSF13B, BAFF, BLYS, TALL1, TNFSF20, ZTNF4	cytoplasm, extracellular region, extracellular space, integral component of membrane, perinuclear region of cytoplasm, plasma membrane	tumor necrosis factor family
TNFSF4	Cytokine, Tumor Necrosis Factor, Immunotherapy markers Thermofisher	P23510	TNFSF4	Tumor necrosis factor ligand superfamily member 4	TNFL4_HUMAN, TNFSF4, TXGP1	cell surface, extracellular space, integral component of plasma membrane, plasma membrane	tumor necrosis factor family
VEGFA	Cytokine, Tumor Necrosis Factor, Immunotherapy markers Thermofisher, Target drug screen	P15692	VEGFA	Vascular endothelial growth factor A	VEGFA_HUMAN, VEGFA, VEGF	cell surface, cytoplasm, extracellular region, extracellular space, membrane, platelet alpha granule lumen, proteinaceous extracellular matrix, secretory granule	PDGF/VEGF growth factor family	28.09|P00734|F2||Thrombin:::light:::chain::::Trypsin
VEGFC	Cytokine	P49767	VEGFC	Vascular endothelial growth factor C	VEGFC_HUMAN, VEGFC	extracellular region, extracellular space, membrane, platelet alpha granule lumen	PDGF/VEGF growth factor family	28.74|P00734|F2||Thrombin:::light:::chain::::Trypsin
ADA	Immune Function	P00813	ADA	Adenosine deaminase	ADA_HUMAN, ADA, ADA1	cell junction, cell surface, cytoplasmic vesicle lumen, cytosol, dendrite cytoplasm, external side of plasma membrane, extracellular space, lysosome, membrane, neuronal cell body, plasma membrane	Adenosine and AMP deaminases family	29.24|P00742|F10||Trypsin
AICDA	Immune Function	Q9GZX7	AICDA	Single-stranded DNA cytosine deaminase	AICDA_HUMAN, AICDA, AID	cytoplasm, nucleus	cytidine and deoxycytidylate deaminase family	29.54|P00734|F2||Thrombin:::light:::chain::::Trypsin
ALOX5	Immune Function	P09917	ALOX5	Arachidonate 5-lipoxygenase	LOX5_HUMAN, ALOX5, LOG5	cytosol, extracellular region, extracellular space, ficolin-1-rich granule lumen, nuclear envelope, nuclear envelope lumen, nuclear matrix, nuclear membrane, nucleoplasm, secretory granule lumen	lipoxygenase family	27.23|P00734|F2||Thrombin:::light:::chain::::Trypsin
APP	Immune Function	P05067	APP	Amyloid-beta A4 protein	A4_HUMAN, APP, A4, AD1	amyloid-beta complex, apical part of cell, astrocyte projection, axon, cell surface, cell-cell junction, ciliary rootlet, clathrin-coated pit, copii-coated er to golgi transport vesicle, cytoplasm, cytosol, dendritic shaft, dendritic spine, early endosome, endoplasmic reticulum lumen, endosome, endosome lumen, endosome to plasma membrane transport vesicle, extracellular exosome, extracellular reg…	APP family
CAMP	Immune Function	P49913	CAMP	Cathelicidin antimicrobial peptide	CAMP_HUMAN, CAMP, CAP18, FALL39	extracellular exosome, extracellular region, extracellular space, intracellular, specific granule, specific granule lumen, tertiary granule lumen	cathelicidin family
DEFB1	Immune Function	P60022	DEFB1	Beta-defensin 1	DEFB1_HUMAN, DEFB1, BD1, HBD1	extracellular exosome, extracellular region, extracellular space, extrinsic component of membrane, golgi lumen, microvesicle, sperm midpiece	beta-defensin family
FAIM3	Immune Function	O60667	FCMR	Fas apoptotic inhibitory molecule 3	FAIM3_HUMAN, FCMR, FAIM3, TOSO	extracellular region, integral component of membrane
GNLY	Immune Function, T Cell Function, Immunotherapy markers Thermofisher	P22749	GNLY	Granulysin	GNLY_HUMAN, GNLY, LAG2, NKG5, TLA519	extracellular region, extracellular space, phagocytic vesicle lumen
GZMA	Immune Function, Immunotherapy markers Thermofisher	P12544	GZMA	Granzyme A	GRAA_HUMAN, GZMA, CTLA3, HFSP	extracellular region, immunological synapse, nucleus	peptidase S1 family
GZMB	Immune Function, Immunotherapy markers Thermofisher	P10144	GZMB	Granzyme B	GRAB_HUMAN, GZMB, CGL1, CSPB, CTLA1, GRB	cytosol, immunological synapse, membrane, mitochondrion, nucleus, secretory granule	peptidase S1 family
GZMH	Immune Function, Immunotherapy markers Thermofisher	P20718	GZMH	Granzyme H	GRAH_HUMAN, GZMH, CGL2, CTSGL2	membrane, secretory granule	peptidase S1 family
GZMK	Immune Function, Immunotherapy markers Thermofisher	P49863	GZMK	Granzyme K	GRAK_HUMAN, GZMK, TRYP2	extracellular region	peptidase S1 family
GZMM	Immune Function	P51124	GZMM	Granzyme M	GRAM_HUMAN, GZMM, MET1	extracellular region, membrane	peptidase S1 family
IDO1	Immune Function, Immunotherapy markers Thermofisher, Target drug screen	P14902	IDO1	Indoleamine 2,3-dioxygenase 1	I23O1_HUMAN, IDO1, IDO, INDO	cytosol, smooth muscle contractile fiber, stereocilium bundle	indoleamine 2,3-dioxygenase family
PLA2G7	Immune Function, Mutated Genes MSI Cancers (PLoS One. 2010; 5(12): e15661; doi: 10.1371/journal.pone.0015661. Functional Impairment Muts	Q13093	PLA2G7	Platelet-activating factor acetylhydrolase	PAFA_HUMAN, PLA2G7, PAFAH	cytoplasm, extracellular region, low-density lipoprotein particle	Lipase family
PRF1	Immune Function, Immunotherapy markers Thermofisher, Driver genes (common in CGI and COSMIC)	P14222	PRF1	Perforin-1	PERF_HUMAN, PRF1, PFP	cytolytic granule, cytosol, endosome lumen, extracellular region, integral component of membrane, membrane, plasma membrane	complement C6/C7/C8/C9 family
TREM1	Immune Function	Q9NP99	TREM1	Triggering receptor expressed on myeloid cells 1	TREM1_HUMAN, TREM1	extracellular region, integral component of membrane, intracellular, plasma membrane
TREM2	Immune Function	Q9NZC2	TREM2	Triggering receptor expressed on myeloid cells 2	TREM2_HUMAN, TREM2	extracellular region, integral component of membrane, plasma membrane
TXNIP	Immune Function	Q9H3M7	TXNIP	Thioredoxin-interacting protein	TXNIP_HUMAN, TXNIP, VDUP1	cytoplasm, cytosol, mitochondrial intermembrane space, nucleus	arrestin family
IL10	Interleukin Signaling, Immunotherapy markers Thermofisher	P22301	IL10	Interleukin-10	IL10_HUMAN, IL10	extracellular region, extracellular space	IL-10 family
IL10RA	Interleukin Signaling, Immunotherapy markers Thermofisher	Q13651	IL10RA	Interleukin-10 receptor subunit alpha	I10R1_HUMAN, IL10RA, IL10R	integral component of membrane, plasma membrane	type II cytokine receptor family
IL10RB	Interleukin Signaling	Q08334	IL10RB	Interleukin-10 receptor subunit beta	I10R2_HUMAN, IL10RB, CRFB4, D21S58, D21S66	extracellular exosome, integral component of membrane, interleukin-28 receptor complex, plasma membrane	type II cytokine receptor family
IL11	Interleukin Signaling	P20809	IL11	Interleukin-11	IL11_HUMAN, IL11	cytoplasm, extracellular region, extracellular space
IL11RA	Interleukin Signaling	Q14626	IL11RA	Interleukin-11 receptor subunit alpha	I11RA_HUMAN, IL11RA	integral component of plasma membrane, plasma membrane	type I cytokine receptor family
IL12A	Interleukin Signaling, Immunotherapy markers Thermofisher	P29459	IL12A	Interleukin-12 subunit alpha	IL12A_HUMAN, IL12A, NKSF1	endoplasmic reticulum lumen, extracellular region, extracellular space, interleukin-12 complex, late endosome lumen
IL12B	Interleukin Signaling, Immunotherapy markers Thermofisher	P29460	IL12B	Interleukin-12 subunit beta	IL12B_HUMAN, IL12B, NKSF2	cytosol, endoplasmic reticulum lumen, extracellular region, extracellular space, interleukin-12 complex, interleukin-23 complex, late endosome lumen, membrane	type I cytokine receptor family
IL12RB2	Interleukin Signaling, Mutated genes MSS cancer (PLoS One. 2010; 5(12): e15661; doi: 10.1371/journal.pone.0015661. Functional Impairment Muts	Q99665	IL12RB2	Interleukin-12 receptor subunit beta-2	I12R2_HUMAN, IL12RB2	external side of plasma membrane, integral component of plasma membrane, plasma membrane	type I cytokine receptor family
IL13	Interleukin Signaling, Immunotherapy markers Thermofisher	P35225	IL13	Interleukin-13	IL13_HUMAN, IL13, NC30	cytoplasm, external side of plasma membrane, extracellular region, extracellular space	IL-4/IL-13 family
IL13RA2	Interleukin Signaling	Q14627	IL13RA2	Interleukin-13 receptor subunit alpha-2	I13R2_HUMAN, IL13RA2, IL13R	extracellular region, extracellular space, integral component of membrane	type I cytokine receptor family
IL15	Interleukin Signaling, Immunotherapy markers Thermofisher	P40933	IL15	Interleukin-15	IL15_HUMAN, IL15	cell surface, cytoplasm, cytosol, endosome, extracellular region, extracellular space, golgi apparatus, integral component of plasma membrane, membrane, nuclear speck, nucleoplasm	IL-15/IL-21 family
IL16	Interleukin Signaling	Q14005	IL16	Pro-interleukin-16	IL16_HUMAN, IL16	cytosol, extracellular region, extracellular space, nuclear speck, plasma membrane
IL17A	Interleukin Signaling, Immunotherapy markers Thermofisher, Not expressed + Non essential genes Colon and Lung (CRISPR screen)	Q16552	IL17A	Interleukin-17A	IL17_HUMAN, IL17A, CTLA8, IL17	external side of plasma membrane, extracellular region, extracellular space	IL-17 family
IL17F	Interleukin Signaling, Immunotherapy markers Thermofisher, Not expressed + Non essential genes Colon and Lung (CRISPR screen)	Q96PD4	IL17F	Interleukin-17F	IL17F_HUMAN, IL17F	extracellular region, extracellular space	IL-17 family
IL18	Interleukin Signaling	Q14116	IL18	Interleukin-18	IL18_HUMAN, IL18, IGIF, IL1F4	cytosol, extracellular exosome, extracellular region, extracellular space	IL-1 family
IL18BP	Interleukin Signaling	O95998	IL18BP	Interleukin-18-binding protein	I18BP_HUMAN, IL18BP	extracellular exosome, extracellular region, extracellular space
IL19	Interleukin Signaling, Not expressed + Non essential genes Colon and Lung (CRISPR screen)	Q9UHD0	IL19	Interleukin-19	IL19_HUMAN, IL19, ZMDA1	extracellular region, extracellular space	IL-10 family
IL1A	Interleukin Signaling, Mutated Genes MSI Cancers (PLoS One. 2010; 5(12): e15661; doi: 10.1371/journal.pone.0015661. Functional Impairment Muts, Immunotherapy markers Thermofisher	P01583	IL1A	Interleukin-1 alpha	IL1A_HUMAN, IL1A, IL1F1	cytosol, extracellular region, extracellular space	IL-1 family
IL1B	Interleukin Signaling, Immunotherapy markers Thermofisher	P01584	IL1B	Interleukin-1 beta	IL1B_HUMAN, IL1B, IL1F2	cytosol, extracellular exosome, extracellular region, extracellular space, lysosome, secretory granule	IL-1 family
IL1R1	Interleukin Signaling	P14778	IL1R1	Interleukin-1 receptor type 1	IL1R1_HUMAN, IL1R1, IL1R, IL1RA, IL1RT1	external side of plasma membrane, extracellular region, integral component of plasma membrane, membrane, plasma membrane	interleukin-1 receptor family
IL1R2	Interleukin Signaling	P27930	IL1R2	Interleukin-1 receptor type 2	IL1R2_HUMAN, IL1R2, IL1RB	cytoplasm, extracellular region, integral component of membrane, plasma membrane	interleukin-1 receptor family
IL1RAP	Interleukin Signaling	Q9NPH3	IL1RAP	Interleukin-1 receptor accessory protein	IL1AP_HUMAN, IL1RAP, C3orf13, IL1R3	extracellular space, integral component of plasma membrane, membrane, plasma membrane	interleukin-1 receptor family
IL1RN	Interleukin Signaling	P18510	IL1RN	Interleukin-1 receptor antagonist protein	IL1RA_HUMAN, IL1RN, IL1F3, IL1RA	cytoplasm, extracellular exosome, extracellular space, intracellular, plasma membrane
IL2	Interleukin Signaling, Immunotherapy markers Thermofisher, Target drug screen	P60568	IL2	Interleukin-2	IL2_HUMAN, IL2	extracellular region, extracellular space, intracellular	IL-2 family
IL20	Interleukin Signaling	Q9NYY1	IL20	Interleukin-20	IL20_HUMAN, IL20, ZCYTO10	extracellular region, extracellular space	IL-10 family
IL20RA	Interleukin Signaling, Mutated Genes MSI Cancers (PLoS One. 2010; 5(12): e15661; doi: 10.1371/journal.pone.0015661. Functional Impairment Muts	Q9UHF4	IL20RA	Interleukin-20 receptor subunit alpha	I20RA_HUMAN, IL20RA	integral component of membrane, plasma membrane	type II cytokine receptor family
IL20RB	Interleukin Signaling	Q6UXL0	IL20RB	Interleukin-20 receptor subunit beta	I20RB_HUMAN, IL20RB, DIRS1	integral component of membrane, plasma membrane	type II cytokine receptor family
IL21	Interleukin Signaling, Immunotherapy markers Thermofisher, Not expressed + Non essential genes Colon and Lung (CRISPR screen)	Q9HBE4	IL21	Interleukin-21	IL21_HUMAN, IL21	extracellular region, extracellular space, intracellular	IL-15/IL-21 family
IL22	Interleukin Signaling, Immunotherapy markers Thermofisher	Q9GZX6	IL22	Interleukin-22	IL22_HUMAN, IL22, ILTIF, ZCYTO18	extracellular region, extracellular space	IL-10 family
IL22RA1	Interleukin Signaling	Q8N6P7	IL22RA1	Interleukin-22 receptor subunit alpha-1	I22R1_HUMAN, IL22RA1, IL22R	integral component of membrane, plasma membrane	type II cytokine receptor family
IL22RA2	Interleukin Signaling	Q969J5	IL22RA2	Interleukin-22 receptor subunit alpha-2	I22R2_HUMAN, IL22RA2	cytosol, extracellular region, extracellular space, integral component of membrane, plasma membrane	type II cytokine receptor family
IL23A	Interleukin Signaling	Q9NPF7	IL23A	Interleukin-23 subunit alpha	IL23A_HUMAN, IL23A, SGRF	endoplasmic reticulum lumen, extracellular region, interleukin-23 complex
IL23R	Interleukin Signaling	Q5VWK5	IL23R	Interleukin-23 receptor	IL23R_HUMAN, IL23R	interleukin-23 receptor complex, plasma membrane, receptor complex	type I cytokine receptor family
IL24	Interleukin Signaling	Q13007	IL24	Interleukin-24	IL24_HUMAN, IL24, MDA7, ST16	extracellular region, extracellular space	IL-10 family
IL27	Interleukin Signaling	Q8NEV9	IL27	Interleukin-27 subunit alpha	IL27A_HUMAN, IL27, IL27A, IL30	cytosol, endoplasmic reticulum lumen, extracellular region, extracellular space
IL2RA	Interleukin Signaling, Immunotherapy markers Thermofisher	P01589	IL2RA	Interleukin-2 receptor subunit alpha	IL2RA_HUMAN, IL2RA	external side of plasma membrane, integral component of membrane, intracellular, plasma membrane
IL2RB	Interleukin Signaling, Immunotherapy markers Thermofisher	P14784	IL2RB	Interleukin-2 receptor subunit beta	IL2RB_HUMAN, IL2RB, IL15RB	cytosol, endosome, external side of plasma membrane, integral component of plasma membrane, membrane, plasma membrane	type I cytokine receptor family
IL2RG	Interleukin Signaling, Immunotherapy markers Thermofisher	P31785	IL2RG	Cytokine receptor common subunit gamma	IL2RG_HUMAN, IL2RG	cytosol, endosome, external side of plasma membrane, integral component of plasma membrane, membrane, plasma membrane	type I cytokine receptor family
IL3	Interleukin Signaling, Not expressed + Non essential genes Colon and Lung (CRISPR screen)	P08700	IL3	Interleukin-3	IL3_HUMAN, IL3	extracellular region, extracellular space, intracellular	IL-3 family
IL32	Interleukin Signaling	P24001	IL32	Interleukin-32	IL32_HUMAN, IL32, NK4, TAIF	cytosol, extracellular space, membrane
IL33	Interleukin Signaling	O95760	IL33	Interleukin-33	IL33_HUMAN, IL33, C9orf26, IL1F11, NFHEV	chromosome, extracellular region, extracellular space, nucleoplasm, transport vesicle	IL-1 family
IL3RA	Interleukin Signaling, Immunotherapy markers Thermofisher	P26951	IL3RA	Interleukin-3 receptor subunit alpha	IL3RA_HUMAN, IL3RA, IL3R	integral component of membrane, intracellular, plasma membrane	type I cytokine receptor family
IL4	Interleukin Signaling, Immunotherapy markers Thermofisher	P05112	IL4	Interleukin-4	IL4_HUMAN, IL4	extracellular region, extracellular space	IL-4/IL-13 family	32.86|P04049|RAF1||Protein:::tyrosine:::kinase
IL4R	Interleukin Signaling	P24394	IL4R	Interleukin-4 receptor subunit alpha	IL4RA_HUMAN, IL4R, IL4RA	extracellular space, integral component of plasma membrane, plasma membrane, receptor complex	type I cytokine receptor family	27.41|P12931|SRC|Dasatinib,Bosutinib|Whole:::Protein
IL5	Interleukin Signaling	P05113	IL5	Interleukin-5	IL5_HUMAN, IL5	extracellular region, extracellular space, intracellular	IL-5 family
IL5RA	Interleukin Signaling	Q01344	IL5RA	Interleukin-5 receptor subunit alpha	IL5RA_HUMAN, IL5RA, IL5R	extracellular space, integral component of membrane, intracellular, plasma membrane	type I cytokine receptor family
IL6	Interleukin Signaling, Immunotherapy markers Thermofisher	P05231	IL6	Interleukin-6	IL6_HUMAN, IL6, IFNB2	endoplasmic reticulum lumen, extracellular region, extracellular space, interleukin-6 receptor complex
IL6R	Interleukin Signaling	P08887	IL6R	Interleukin-6 receptor subunit alpha	IL6RA_HUMAN, IL6R	apical plasma membrane, basolateral plasma membrane, ciliary neurotrophic factor receptor complex, extracellular region, extracellular space, interleukin-6 receptor complex, plasma membrane	type I cytokine receptor family
IL6ST	Interleukin Signaling, Driver genes (common in CGI and COSMIC)	P40189	IL6ST	Interleukin-6 receptor subunit beta	IL6RB_HUMAN, IL6ST	ciliary neurotrophic factor receptor complex, dendrite, external side of plasma membrane, extracellular exosome, extracellular region, extracellular space, interleukin-6 receptor complex, membrane, neuronal cell body, oncostatin-m receptor complex, plasma membrane	type I cytokine receptor family
IL7	Interleukin Signaling, Immunotherapy markers Thermofisher	P13232	IL7	Interleukin-7	IL7_HUMAN, IL7	extracellular region, extracellular space	IL-7/IL-9 family
IL7R	Interleukin Signaling, Immunotherapy markers Thermofisher, Driver genes (common in CGI and COSMIC - PANCAN, COADREAD, LUAC, LUSC)	P16871	IL7R	Interleukin-7 receptor subunit alpha	IL7RA_HUMAN, IL7R	clathrin-coated vesicle membrane, external side of plasma membrane, extracellular region, integral component of membrane, plasma membrane	type I cytokine receptor family
IL9	Interleukin Signaling, Not expressed + Non essential genes Colon and Lung (CRISPR screen)	P15248	IL9	Interleukin-9	IL9_HUMAN, IL9	extracellular region, extracellular space	IL-7/IL-9 family
IRAK1	Interleukin Signaling	P51617	IRAK1	Interleukin-1 receptor-associated kinase 1	IRAK1_HUMAN, IRAK1, IRAK	cytoplasm, cytosol, endosome membrane, interleukin-1 receptor complex, lipid droplet, nucleus, plasma membrane	TKL Ser/Thr protein kinase family
IRAK2	Interleukin Signaling	O43187	IRAK2	Interleukin-1 receptor-associated kinase-like 2	IRAK2_HUMAN, IRAK2	cytoplasm, cytosol, endosome membrane, nucleus, plasma membrane	TKL Ser/Thr protein kinase family
CD1A	Lineage Marker, T Cell Function	P06126	CD1A	T-cell surface glycoprotein CD1a	CD1A_HUMAN, CD1A	endosome membrane, integral component of plasma membrane, membrane raft, plasma membrane
CD200	Lineage Marker	P41217	CD200	OX-2 membrane glycoprotein	OX2G_HUMAN, CD200, MOX1, MOX2	cell-cell adherens junction, integral component of plasma membrane, plasma membrane
CD209	Lineage Marker, Immunotherapy markers Thermofisher	Q9NNX6	CD209	CD209 antigen	CD209_HUMAN, CD209, CLEC4L	cell surface, cytoplasm, external side of plasma membrane, extracellular exosome, host cell, integral component of membrane, membrane, plasma membrane
CD33	Lineage Marker, Immunotherapy markers Thermofisher	P20138	CD33	Myeloid cell surface antigen CD33	CD33_HUMAN, CD33, SIGLEC3	external side of plasma membrane, extracellular exosome, integral component of plasma membrane, nucleus, plasma membrane, specific granule membrane, tertiary granule membrane	SIGLEC (sialic acid binding Ig-like lectin) family
CD34	Lineage Marker	P28906	CD34	Hematopoietic progenitor cell antigen CD34	CD34_HUMAN, CD34	apical plasma membrane, basal plasma membrane, cytoplasm, external side of plasma membrane, glomerular endothelium fenestra, integral component of plasma membrane, intercellular bridge, lysosome, perinuclear region of cytoplasm, plasma membrane	CD34 family
CD38	Lineage Marker, Immunotherapy markers Thermofisher	P28907	CD38	ADP-ribosyl cyclase/cyclic ADP-ribose hydrolase 1	CD38_HUMAN, CD38	cell surface, extracellular exosome, integral component of membrane, membrane, nucleus, plasma membrane	ADP-ribosyl cyclase family
CD3D	Lineage Marker, T Cell Function, Immunotherapy markers Thermofisher	P04234	CD3D	T-cell surface glycoprotein CD3 delta chain	CD3D_HUMAN, CD3D, T3D	alpha-beta t cell receptor complex, clathrin-coated vesicle membrane, cytoplasm, integral component of membrane, plasma membrane, t cell receptor complex
CD4	Lineage Marker, T Cell Function, Immunotherapy markers Thermofisher	P01730	CD4	T-cell surface glycoprotein CD4	CD4_HUMAN, CD4	clathrin-coated vesicle membrane, early endosome, endoplasmic reticulum lumen, endoplasmic reticulum membrane, external side of plasma membrane, integral component of plasma membrane, membrane raft, plasma membrane, t cell receptor complex
CD44	Lineage Marker, Immunotherapy markers Thermofisher	P16070	CD44	CD44 antigen	CD44_HUMAN, CD44, LHR, MDU2, MDU3, MIC4	apical plasma membrane, cell projection, cell surface, cytosol, extracellular exosome, focal adhesion, golgi apparatus, integral component of plasma membrane, lamellipodium membrane, macrophage migration inhibitory factor receptor complex, plasma membrane, secretory granule membrane
CD47	Lineage Marker, Immunotherapy markers Thermofisher	Q08722	CD47	Leukocyte surface antigen CD47	CD47_HUMAN, CD47, MER6	extracellular exosome, integral component of plasma membrane, plasma membrane, specific granule membrane, tertiary granule membrane		100.00|P27487|DPP4||Dipeptidyl:::peptidase:::IV:::(DPP:::IV):::N-terminal:::region::::Prolyl:::oligopeptidase:::family
CD5	Lineage Marker	P06127	CD5	T-cell surface glycoprotein CD5	CD5_HUMAN, CD5, LEU1	external side of plasma membrane, integral component of plasma membrane, plasma membrane
CD52	Lineage Marker, Immunotherapy markers Thermofisher	P31358	CD52	CAMPATH-1 antigen	CD52_HUMAN, CD52, CDW52, HE5	anchored component of membrane, extracellular region, integral component of plasma membrane, membrane, plasma membrane
CD63	Lineage Marker, Immunotherapy markers Thermofisher	P08962	CD63	CD63 antigen	CD63_HUMAN, CD63, MLA1, TSPAN30	azurophil granule membrane, cell surface, endosome lumen, endosome membrane, extracellular exosome, extracellular space, integral component of plasma membrane, intrinsic component of plasma membrane, late endosome membrane, lysosomal membrane, melanosome, multivesicular body membrane, multivesicular body, plasma membrane, platelet dense granule membrane	tetraspanin (TM4SF) family
CD68	Lineage Marker, Immunotherapy markers Thermofisher	P34810	CD68	Macrosialin	CD68_HUMAN, CD68	azurophil granule membrane, endosome membrane, integral component of membrane, membrane, plasma membrane	LAMP family
CD69	Lineage Marker, T Cell Function, Immunotherapy markers Thermofisher	Q07108	CD69	Early activation antigen CD69	CD69_HUMAN, CD69, CLEC2C	external side of plasma membrane, integral component of plasma membrane, protein complex
CD74	Lineage Marker, Immunotherapy markers Thermofisher	P04233	CD74	HLA class II histocompatibility antigen gamma chain	HG2A_HUMAN, CD74, DHLAG	cell surface, clathrin-coated endocytic vesicle membrane, endocytic vesicle membrane, er to golgi transport vesicle membrane, external side of plasma membrane, extracellular exosome, golgi membrane, integral component of lumenal side of endoplasmic reticulum membrane, integral component of membrane, intracellular, lysosomal lumen, lysosomal membrane, macrophage migration inhibitory factor recepto…
CD83	Lineage Marker, Immunotherapy markers Thermofisher	Q01151	CD83	CD83 antigen	CD83_HUMAN, CD83	external side of plasma membrane, integral component of plasma membrane, plasma membrane
CD8A	Lineage Marker, T Cell Function, Immunotherapy markers Thermofisher	P01732	CD8A	T-cell surface glycoprotein CD8 alpha chain	CD8A_HUMAN, CD8A, MAL	external side of plasma membrane, extracellular region, integral component of plasma membrane, plasma membrane, plasma membrane raft, t cell receptor complex
CD99	Lineage Marker, T Cell Function	P14209	CD99	CD99 antigen	CD99_HUMAN, CD99, MIC2, MIC2X, MIC2Y	cytoplasm, focal adhesion, integral component of plasma membrane, plasma membrane	CD99 family
DPP4	Lineage Marker, T Cell Function	P27487	DPP4	Dipeptidyl peptidase 4	DPP4_HUMAN, DPP4, ADCP2, CD26	apical plasma membrane, cell surface, endocytic vesicle, extracellular exosome, extracellular region, focal adhesion, integral component of membrane, intercellular canaliculus, invadopodium membrane, lamellipodium, lamellipodium membrane, lysosomal membrane, membrane, membrane raft, plasma membrane	peptidase S9B family
ENTPD1	Lineage Marker, Immunotherapy markers Thermofisher	P49961	ENTPD1	Ectonucleoside triphosphate diphosphohydrolase 1	ENTP1_HUMAN, ENTPD1, CD39	extracellular exosome, integral component of plasma membrane, membrane, plasma membrane	GDA1/CD39 NTPase family
FCGR3A	Lineage Marker, NK Function, Immunotherapy markers Thermofisher	P08637	FCGR3A	Low affinity immunoglobulin gamma Fc region receptor III-A	FCG3A_HUMAN, FCGR3A, CD16A, FCG3, FCGR3, IGFR3	external side of plasma membrane, extracellular exosome, integral component of membrane, plasma membrane
FOXP3	Lineage Marker, T Cell Function, Immunotherapy markers Thermofisher	Q9BZS1	FOXP3	Forkhead box protein P3	FOXP3_HUMAN, FOXP3, IPEX	cytoplasm, nucleoplasm, nucleus, protein complex
MME	Lineage Marker	P08473	MME	Neprilysin	NEP_HUMAN, MME, EPN	axon, brush border, cytoplasm, dendrite, extracellular exosome, focal adhesion, integral component of membrane, integral component of plasma membrane, neuron projection terminus, plasma membrane, secretory granule membrane, synapse, synaptic vesicle	peptidase M13 family
POU2AF1	Lineage Marker, Mutated Genes MSI Cancers (PLoS One. 2010; 5(12): e15661; doi: 10.1371/journal.pone.0015661. Functional Impairment Muts, Immunotherapy markers Thermofisher	Q16633	POU2AF1	POU domain class 2-associating factor 1	OBF1_HUMAN, POU2AF1, OBF1	rna polymerase ii transcription factor complex	POU2AF1 family
TFRC	Lineage Marker, Immunotherapy markers Thermofisher	P02786	TFRC	Transferrin receptor protein 1	TFR1_HUMAN, TFRC	basolateral plasma membrane, blood microparticle, cell surface, clathrin-coated pit, clathrin-coated vesicle membrane, cytoplasmic vesicle, early endosome, endosome, endosome membrane, external side of plasma membrane, extracellular exosome, extracellular region, extracellular space, extracellular vesicle, hfe-transferrin receptor complex, integral component of plasma membrane, melanosome, membra…	peptidase M28 family
KIR3DL3	NK Function, Non Essential Genes (CRISPR screen)	Q8N743	KIR3DL3	Killer cell immunoglobulin-like receptor 3DL3	KI3L3_HUMAN, KIR3DL3, CD158Z, KIR3DL7, KIRC1	integral component of membrane, plasma membrane
KLRB1	NK Function, Immunotherapy markers Thermofisher	Q12918	KLRB1	Killer cell lectin-like receptor subfamily B member 1	KLRB1_HUMAN, KLRB1, CLEC5B, NKRP1A	integral component of membrane, plasma membrane
KLRD1	NK Function, Immunotherapy markers Thermofisher	Q13241	KLRD1	Natural killer cells antigen CD94	KLRD1_HUMAN, KLRD1, CD94	external side of plasma membrane, integral component of membrane, plasma membrane, receptor complex
KLRG1	NK Function, Immunotherapy markers Thermofisher	Q96E93	KLRG1	Killer cell lectin-like receptor subfamily G member 1	KLRG1_HUMAN, KLRG1, CLEC15A, MAFA, MAFAL	integral component of membrane, intracellular membrane-bounded organelle, plasma membrane
EOMES	T Cell Function, Immunotherapy markers Thermofisher	O95936	EOMES	Eomesodermin homolog	EOMES_HUMAN, EOMES, TBR2	nucleus
LAG3	T Cell Function, Immunotherapy markers Thermofisher, Target drug screen	P18627	LAG3	Lymphocyte activation gene 3 protein	LAG3_HUMAN, LAG3, FDC	external side of plasma membrane, integral component of membrane, plasma membrane
LAT	T Cell Function	O43561	LAT	Linker for activation of T-cells family member 1	LAT_HUMAN, LAT	cell-cell junction, cop9 signalosome, golgi apparatus, immunological synapse, integral component of membrane, mast cell granule, membrane raft, plasma membrane
PTPRC	T Cell Function, Immunotherapy markers Thermofisher, Driver genes (common in CGI and COSMIC - PANCAN, COADREAD, LUAC, LUSC)	P08575	PTPRC	Receptor-type tyrosine-protein phosphatase C	PTPRC_HUMAN, PTPRC, CD45	cell surface, external side of plasma membrane, extracellular exosome, focal adhesion, integral component of plasma membrane, membrane, membrane raft, plasma membrane, secretory granule membrane	protein-tyrosine phosphatase family
SUSD3	T Cell Function	Q96L08	SUSD3	Sushi domain-containing protein 3	SUSD3_HUMAN, SUSD3	integral component of membrane, plasma membrane		34.45|O60706|ABCC9|Pinacidil,Minoxidil|Whole:::Protein
TCL1B	T Cell Function	O95988	TCL1B	T-cell leukemia/lymphoma protein 1B	TCL1B_HUMAN, TCL1B, TCL1	protein complex	TCL1 family	34.80|O60706|ABCC9|Pinacidil,Minoxidil|Whole:::Protein
TICAM1	Toll-Like Receptors, Innate Immune System	Q8IUC6	TICAM1	TIR domain-containing adapter molecule 1	TCAM1_HUMAN, TICAM1, PRVTIRB, TRIF	autophagosome, cytosol, endosome membrane, ripoptosome		33.13|O60706|ABCC9|Pinacidil,Minoxidil|Whole:::Protein
TLR3	Toll-Like Receptors, Innate Immune System, Immunotherapy markers Thermofisher	O15455	TLR3	Toll-like receptor 3	TLR3_HUMAN, TLR3	cytoplasm, early endosome, endolysosome membrane, endoplasmic reticulum membrane, endosome membrane, golgi membrane, integral component of plasma membrane, intracellular, lysosomal membrane, membrane	Toll-like receptor family
TLR5	Toll-Like Receptors, Innate Immune System	O60602	TLR5	Toll-like receptor 5	TLR5_HUMAN, TLR5, TIL3	integral component of membrane, plasma membrane	Toll-like receptor family
TLR7	Toll-Like Receptors, Innate Immune System, Immunotherapy markers Thermofisher	Q9NYK1	TLR7	Toll-like receptor 7	TLR7_HUMAN, TLR7	cytoplasm, early phagosome, endolysosome membrane, endoplasmic reticulum, endoplasmic reticulum membrane, endosome, endosome membrane, golgi membrane, integral component of membrane, lysosome, plasma membrane, receptor complex	Toll-like receptor family
TLR8	Toll-Like Receptors, Innate Immune System, Immunotherapy markers Thermofisher	Q9NR97	TLR8	Toll-like receptor 8	TLR8_HUMAN, TLR8	endolysosome membrane, endoplasmic reticulum membrane, endosome membrane, external side of plasma membrane, golgi membrane, integral component of plasma membrane	Toll-like receptor family
TLR9	Toll-Like Receptors, Innate Immune System, Immunotherapy markers Thermofisher	Q9NR96	TLR9	Toll-like receptor 9	TLR9_HUMAN, TLR9	apical plasma membrane, basolateral plasma membrane, cytoplasm, early phagosome, endolysosome membrane, endoplasmic reticulum, endoplasmic reticulum membrane, endosome, endosome membrane, extracellular region, extracellular space, golgi membrane, integral component of membrane, lysosome, plasma membrane, proteinaceous extracellular matrix	Toll-like receptor family
TOLLIP	Toll-Like Receptors, Innate Immune System	Q9H0E2	TOLLIP	Toll-interacting protein	TOLIP_HUMAN, TOLLIP	azurophil granule lumen, cytoplasm, cytosol, extracellular exosome, extracellular region, interleukin-1 receptor complex, interleukin-18 receptor complex, nuclear body, perinuclear region of cytoplasm, specific granule lumen	tollip family
A2M	Transporter, Innate Immune System	P01023	A2M	Alpha-2-macroglobulin	A2MG_HUMAN, A2M, CPAMD5	blood microparticle, cytosol, extracellular exosome, extracellular region, platelet alpha granule lumen	protease inhibitor I39 (alpha-2-macroglobulin) family	100.00|P06241|FYN|Dasatinib|Whole:::Protein
ABCB1	Transporter, Innate Immune System	P08183	ABCB1	Multidrug resistance protein 1	MDR1_HUMAN, ABCB1, MDR1, PGY1	apical plasma membrane, cell surface, extracellular exosome, integral component of membrane, membrane, plasma membrane	ABCB family	47.81|P08581|MET|Cabozantinib,Crizotinib,CABOZANTINIB S-MALATE|Whole:::Protein
ABCB11	Transporter, Innate Immune System	O95342	ABCB11	Bile salt export pump	ABCBB_HUMAN, ABCB11, BSEP	apical part of cell, extracellular exosome, integral component of plasma membrane, intercellular canaliculus, membrane, plasma membrane	ABCB family
ABCC2	Transporter, Innate Immune System	Q92887	ABCC2	Canalicular multispecific organic anion transporter 1	MRP2_HUMAN, ABCC2, CMOAT, CMOAT1, CMRP, MRP2	apical plasma membrane, brush border membrane, cell surface, integral component of plasma membrane, intercellular canaliculus, plasma membrane	ABCC family
ABCG2	Transporter, Innate Immune System	Q9UNQ0	ABCG2	ATP-binding cassette sub-family G member 2	ABCG2_HUMAN, ABCG2, ABCP, BCRP, BCRP1, MXR	apical plasma membrane, integral component of membrane, mitochondrial membrane, nucleus, plasma membrane, receptor complex	ABCG family
ANXA1	Transporter, Innate Immune System	P04083	ANXA1	Annexin A1	ANXA1_HUMAN, ANXA1, ANX1, LPC1	apical plasma membrane, basolateral plasma membrane, cell surface, cell-cell adherens junction, cornified envelope, cytoplasm, cytoplasmic vesicle membrane, cytosol, early endosome membrane, endosome, extracellular exosome, extracellular region, extracellular space, extrinsic component of endosome membrane, extrinsic component of external side of plasma membrane, extrinsic component of membrane, …	annexin family
ATG12	Transporter, Innate Immune System	O94817	ATG12	Ubiquitin-like protein ATG12	ATG12_HUMAN, ATG12, APG12, APG12L	atg12-atg5-atg16 complex, autophagosome, cytosol, phagocytic vesicle membrane, phagophore assembly site membrane	ATG12 family	100.00|P15056|BRAF|Sorafenib,Dabrafenib,Dabrafenib Mesylate,Sorafenib Tosylate|Whole:::Protein
ATG16L1	Transporter, Innate Immune System	Q676U5	ATG16L1	Autophagy-related protein 16-1	A16L1_HUMAN, ATG16L1, APG16L	autophagosome, autophagosome membrane, axoneme, cytosol, phagophore assembly site membrane	WD repeat ATG16 family	32.80|P36507|MAP2K2|Trametinib,Cobimetinib Fumarate,Cobimetinib,Trametinib Dimethyl Sulfoxide|Whole:::Protein
ATG5	Transporter, Innate Immune System	Q9H1Y0	ATG5	Autophagy protein 5	ATG5_HUMAN, ATG5, APG5L, ASP	atg12-atg5-atg16 complex, autophagosome, axoneme, cytoplasm, cytosol, er-mitochondrion membrane contact site, membrane, phagocytic vesicle membrane, phagophore assembly site membrane	ATG5 family
CRP	Transporter, Innate Immune System	P02741	CRP	C-reactive protein	CRP_HUMAN, CRP, PTX1	extracellular exosome, extracellular region, extracellular space	pentraxin family
FYN	Transporter, Innate Immune System	P06241	FYN	Tyrosine-protein kinase Fyn	FYN_HUMAN, FYN	actin filament, cytosol, dendrite, endosome, extrinsic component of cytoplasmic side of plasma membrane, membrane raft, mitochondrion, nucleus, plasma membrane, postsynaptic density	Tyr protein kinase family
MERTK	Transporter, Innate Immune System	Q12866	MERTK	Tyrosine-protein kinase Mer	MERTK_HUMAN, MERTK, MER	cytoplasm, extracellular space, integral component of plasma membrane, photoreceptor outer segment, plasma membrane, rhabdomere	Tyr protein kinase family
NT5E	Transporter, Innate Immune System, Immunotherapy markers Thermofisher	P21589	NT5E	5'-nucleotidase	5NTD_HUMAN, NT5E, NT5, NTE	anchored component of membrane, cell surface, cytosol, extracellular exosome, membrane, nucleoplasm, plasma membrane	5'-nucleotidase family
SLC11A1	Transporter, Innate Immune System	P49279	SLC11A1	Natural resistance-associated macrophage protein 1	NRAM1_HUMAN, SLC11A1, LSH, NRAMP, NRAMP1	ficolin-1-rich granule membrane, integral component of plasma membrane, late endosome, late endosome membrane, lysosome, phagocytic vesicle membrane, plasma membrane, tertiary granule membrane	NRAMP family
SLC25A3	Transporter, Innate Immune System	Q00325	SLC25A3	Phosphate carrier protein, mitochondrial	MPCP_HUMAN, SLC25A3, PHC	extracellular exosome, integral component of plasma membrane, membrane, mitochondrial inner membrane, mitochondrion, myelin sheath	mitochondrial carrier (TC 2.A.29) family
BRAF	Essential Genes Immunotherapy (Nature paper - loss-of-function genes conferring resistance to T cell-mediated cytolysis), Mutated Genes MSI Cancers (PLoS One. 2010; 5(12): e15661; doi: 10.1371/journal.pone.0015661. Functional Impairment Muts, Target drug screen, Driver genes (common in CGI and COSMIC - PANCAN, COADREAD, LUAC, LUSC)	P15056	BRAF	Serine/threonine-protein kinase B-raf	BRAF_HUMAN, BRAF, BRAF1, RAFB1	cell body, cytosol, intracellular, intracellular membrane-bounded organelle, mitochondrion, neuron projection, nucleus, plasma membrane	TKL Ser/Thr protein kinase family
OBSCN	Essential Genes Immunotherapy (Nature paper - loss-of-function genes conferring resistance to T cell-mediated cytolysis)	Q5VST9	OBSCN	Obscurin	OBSCN_HUMAN, OBSCN, KIAA1556, KIAA1639	cytosol, m band, myofibril, nuclear body, plasma membrane, sarcolemma, z disc	CAMK Ser/Thr protein kinase family
GPR112	Essential Genes Immunotherapy (Nature paper - loss-of-function genes conferring resistance to T cell-mediated cytolysis)
TAF1L	Essential Genes Immunotherapy (Nature paper - loss-of-function genes conferring resistance to T cell-mediated cytolysis)	Q8IZX4	TAF1L	Transcription initiation factor TFIID subunit 1-like	TAF1L_HUMAN, TAF1L	nucleoplasm, transcription factor tfiid complex	TAF1 family
NIPBL	Essential Genes Immunotherapy (Nature paper - loss-of-function genes conferring resistance to T cell-mediated cytolysis), Driver genes (common in CGI and COSMIC - PANCAN, COADREAD, LUAC, LUSC)	Q6KC79	NIPBL	Nipped-B-like protein	NIPBL_HUMAN, NIPBL, IDN3, SCC2	chromatin, extracellular exosome, integrator complex, nucleoplasm, nucleus, scc2-scc4 cohesin loading complex, smc loading complex	SCC2/Nipped-B family
ARID2	Essential Genes Immunotherapy (Nature paper - loss-of-function genes conferring resistance to T cell-mediated cytolysis), Driver genes (common in CGI and COSMIC - PANCAN, COADREAD, LUAC, LUSC)	Q68CP9	ARID2	AT-rich interactive domain-containing protein 2	ARID2_HUMAN, ARID2, BAF200, KIAA1557	nucleoplasm, plasma membrane
FAM47C	Essential Genes Immunotherapy (Nature paper - loss-of-function genes conferring resistance to T cell-mediated cytolysis), Non Essential Genes (CRISPR screen)	Q5HY64	FAM47C	Putative protein FAM47C	FA47C_HUMAN, FAM47C		FAM47 family
ABCC9	Essential Genes Immunotherapy (Nature paper - loss-of-function genes conferring resistance to T cell-mediated cytolysis)	O60706	ABCC9	ATP-binding cassette sub-family C member 9	ABCC9_HUMAN, ABCC9, SUR2	inward rectifying potassium channel, plasma membrane, sarcolemma, sarcomere	ABCC family
CENPF	Essential Genes Immunotherapy (Nature paper - loss-of-function genes conferring resistance to T cell-mediated cytolysis)	P49454	CENPF	Centromere protein F	CENPF_HUMAN, CENPF	axoneme, centrosome, chromosome, ciliary basal body, ciliary transition fiber, condensed chromosome outer kinetochore, cytoplasm, cytosol, kinetochore, midbody, nuclear envelope, nuclear matrix, nucleoplasm, nucleus, perinuclear region of cytoplasm, pronucleus, spindle, spindle pole	centromere protein F family
MED12	Essential Genes Immunotherapy (Nature paper - loss-of-function genes conferring resistance to T cell-mediated cytolysis), Driver genes (common in CGI and COSMIC)	Q93074	MED12	Mediator of RNA polymerase II transcription subunit 12	MED12_HUMAN, MED12, ARC240, CAGH45, HOPA, KIAA0192, TNRC11, TRAP230	mediator complex, membrane, nucleoplasm, nucleus, ubiquitin ligase complex	Mediator complex subunit 12 family	32.66|P21817|RYR1|Dantrolene|Whole:::Protein
LPHN2	Essential Genes Immunotherapy (Nature paper - loss-of-function genes conferring resistance to T cell-mediated cytolysis)
HIVEP1	Essential Genes Immunotherapy (Nature paper - loss-of-function genes conferring resistance to T cell-mediated cytolysis)	P15822	HIVEP1	Zinc finger protein 40	ZEP1_HUMAN, HIVEP1, ZNF40	mitochondrion, nuclear body, nucleoplasm, nucleus
ST18	Essential Genes Immunotherapy (Nature paper - loss-of-function genes conferring resistance to T cell-mediated cytolysis)	O60284	ST18	Suppression of tumorigenicity 18 protein	ST18_HUMAN, ST18, KIAA0535, ZNF387	nucleus, protein-dna complex	MYT1 family
TAF1	Essential Genes Immunotherapy (Nature paper - loss-of-function genes conferring resistance to T cell-mediated cytolysis)	P21675	TAF1	Transcription initiation factor TFIID subunit 1	TAF1_HUMAN, TAF1, BA2R, CCG1, CCGS, TAF2A	mll1 complex, nuclear chromatin, nucleoplasm, nucleus, transcription factor complex, transcription factor tfiid complex	TAF1 family
MYH9	Essential Genes Immunotherapy (Nature paper - loss-of-function genes conferring resistance to T cell-mediated cytolysis), Driver genes (common in CGI and COSMIC)	P35579	MYH9	Myosin-9	MYH9_HUMAN, MYH9	actin cytoskeleton, actomyosin, actomyosin contractile ring, brush border, cell leading edge, cell-cell adherens junction, cleavage furrow, cytoplasm, cytosol, extracellular exosome, extracellular matrix, focal adhesion, immunological synapse, membrane, myosin ii complex, myosin ii filament, neuromuscular junction, nucleus, plasma membrane, protein complex, ruffle, spindle, stress fiber, uropod	Myosin family
PCDHB7	Essential Genes Immunotherapy (Nature paper - loss-of-function genes conferring resistance to T cell-mediated cytolysis)	Q9Y5E2	PCDHB7	Protocadherin beta-7	PCDB7_HUMAN, PCDHB7	integral component of plasma membrane		30.45|P15056|BRAF||Protein:::tyrosine:::kinase
RUNX1T1	Essential Genes Immunotherapy (Nature paper - loss-of-function genes conferring resistance to T cell-mediated cytolysis)	Q06455	RUNX1T1	Protein CBFA2T1	MTG8_HUMAN, RUNX1T1, AML1T1, CBFA2T1, CDR, ETO, MTG8, ZMYND2	nuclear matrix, nucleoplasm	CBFA2T family
NID2	Essential Genes Immunotherapy (Nature paper - loss-of-function genes conferring resistance to T cell-mediated cytolysis)	Q14112	NID2	Nidogen-2	NID2_HUMAN, NID2	basement membrane, extracellular exosome, extracellular matrix, extracellular region, plasma membrane
KMT2B	Essential Genes Immunotherapy (Nature paper - loss-of-function genes conferring resistance to T cell-mediated cytolysis), Driver genes (common in CGI and COSMIC - PANCAN, COADREAD, LUAC, LUSC)	Q9UMN6	KMT2B	Histone-lysine N-methyltransferase 2B	KMT2B_HUMAN, KMT2B, HRX2, KIAA0304, MLL2, MLL4, TRX2, WBP7	histone methyltransferase complex, nucleoplasm, nucleus	Histone-lysine methyltransferase family
ITPR3	Essential Genes Immunotherapy (Nature paper - loss-of-function genes conferring resistance to T cell-mediated cytolysis), Mutated Genes MSI Cancers (PLoS One. 2010; 5(12): e15661; doi: 10.1371/journal.pone.0015661. Functional Impairment Muts	Q14573	ITPR3	Inositol 1,4,5-trisphosphate receptor type 3	ITPR3_HUMAN, ITPR3	apical part of cell, brush border, cytoplasm, endoplasmic reticulum, endoplasmic reticulum membrane, integral component of plasma membrane, membrane, myelin sheath, neuronal cell body, nuclear outer membrane, nucleolus, nucleoplasm, plasma membrane, platelet dense tubular network membrane, receptor complex	InsP3 receptor family
EVPL	Essential Genes Immunotherapy (Nature paper - loss-of-function genes conferring resistance to T cell-mediated cytolysis)	Q92817	EVPL	Envoplakin	EVPL_HUMAN, EVPL	cornified envelope, cytosol, desmosome, extracellular exosome, intermediate filament cytoskeleton	plakin or cytolinker family
SUPT6H	Essential Genes Immunotherapy (Nature paper - loss-of-function genes conferring resistance to T cell-mediated cytolysis), Essential genes (CRISPR screen)	Q7KZ85	SUPT6H	Transcription elongation factor SPT6	SPT6H_HUMAN, SUPT6H, KIAA0162, SPT6H	nucleoplasm, nucleus, transcription elongation factor complex, transcriptionally active chromatin	SPT6 family
CR2	Essential Genes Immunotherapy (Nature paper - loss-of-function genes conferring resistance to T cell-mediated cytolysis)	P20023	CR2	Complement receptor type 2	CR2_HUMAN, CR2, C3DR	extracellular exosome, integral component of membrane, plasma membrane, receptor complex	receptors of complement activation (RCA) family
BCORL1	Essential Genes Immunotherapy (Nature paper - loss-of-function genes conferring resistance to T cell-mediated cytolysis)	Q5H9F3	BCORL1	BCL-6 corepressor-like protein 1	BCORL_HUMAN, BCORL1	nucleoplasm, plasma membrane	BCOR family
LAMB1	Essential Genes Immunotherapy (Nature paper - loss-of-function genes conferring resistance to T cell-mediated cytolysis)	P07942	LAMB1	Laminin subunit beta-1	LAMB1_HUMAN, LAMB1	basement membrane, endoplasmic reticulum lumen, extracellular exosome, extracellular matrix, extracellular region, extracellular space, laminin-1 complex, laminin-10 complex, laminin-2 complex, laminin-8 complex, perinuclear region of cytoplasm
TNIK	Essential Genes Immunotherapy (Nature paper - loss-of-function genes conferring resistance to T cell-mediated cytolysis)	Q9UKE5	TNIK	TRAF2 and NCK-interacting protein kinase	TNIK_HUMAN, TNIK, KIAA0551	apical plasma membrane, cytoplasm, cytoskeleton, cytosol, extracellular exosome, nucleoplasm, nucleus, recycling endosome	STE Ser/Thr protein kinase family
KCNMA1	Essential Genes Immunotherapy (Nature paper - loss-of-function genes conferring resistance to T cell-mediated cytolysis)	Q12791	KCNMA1	Calcium-activated potassium channel subunit alpha-1	KCMA1_HUMAN, KCNMA1, KCNMA, SLO	apical plasma membrane, caveola, extracellular exosome, integral component of membrane, plasma membrane, voltage-gated potassium channel complex	potassium channel family
UNC79	Essential Genes Immunotherapy (Nature paper - loss-of-function genes conferring resistance to T cell-mediated cytolysis)	Q9P2D8	UNC79	Protein unc-79 homolog	UNC79_HUMAN, UNC79, KIAA1409	integral component of membrane, plasma membrane	unc-79 family
MAGEC3	Essential Genes Immunotherapy (Nature paper - loss-of-function genes conferring resistance to T cell-mediated cytolysis), Non Essential Genes (CRISPR screen)	Q8TD91	MAGEC3	Melanoma-associated antigen C3	MAGC3_HUMAN, MAGEC3, HCA2
KIF20B	Essential Genes Immunotherapy (Nature paper - loss-of-function genes conferring resistance to T cell-mediated cytolysis)	Q96Q89	KIF20B	Kinesin-like protein KIF20B	KI20B_HUMAN, KIF20B, KRMP1, MPHOSPH1	axon, centrosome, contractile ring, cytoplasm, growth cone, kinesin complex, microtubule, midbody, mitotic spindle midzone, mitotic spindle pole, nucleolus, nucleoplasm, nucleus, perinuclear region of cytoplasm, spindle midzone	Kinesin family
GPR116	Essential Genes Immunotherapy (Nature paper - loss-of-function genes conferring resistance to T cell-mediated cytolysis)	Q9C0J8	WDR33	pre-mRNA 3' end processing protein WDR33	WDR33_HUMAN, WDR33, WDC146	collagen trimer, fibrillar center, mrna cleavage and polyadenylation specificity factor complex, nucleoplasm, nucleus
WDR33	Essential Genes Immunotherapy (Nature paper - loss-of-function genes conferring resistance to T cell-mediated cytolysis), Essential genes (CRISPR screen), Mutated Genes MSI Cancers (PLoS One. 2010; 5(12): e15661; doi: 10.1371/journal.pone.0015661. Functional Impairment Muts
SLC4A10	Essential Genes Immunotherapy (Nature paper - loss-of-function genes conferring resistance to T cell-mediated cytolysis)	Q6U841	SLC4A10	Sodium-driven chloride bicarbonate exchanger	S4A10_HUMAN, SLC4A10, NCBE	apical dendrite, basal dendrite, basolateral plasma membrane, ca3 pyramidal cell dendrite, integral component of membrane, integral component of plasma membrane, neuronal cell body, plasma membrane	anion exchanger (TC 2.A.31) family
USP31	Essential Genes Immunotherapy (Nature paper - loss-of-function genes conferring resistance to T cell-mediated cytolysis)	Q70CQ4	USP31	Ubiquitin carboxyl-terminal hydrolase 31	UBP31_HUMAN, USP31, KIAA1203	nucleus	peptidase C19 family
COL17A1	Essential Genes Immunotherapy (Nature paper - loss-of-function genes conferring resistance to T cell-mediated cytolysis)	Q9UMD9	COL17A1	Collagen alpha-1(XVII) chain	COHA1_HUMAN, COL17A1, BP180, BPAG2	basement membrane, cell-cell junction, collagen trimer, endoplasmic reticulum lumen, extracellular region, hemidesmosome, integral component of plasma membrane, plasma membrane
LILRA1	Essential Genes Immunotherapy (Nature paper - loss-of-function genes conferring resistance to T cell-mediated cytolysis)	O75019	LILRA1	Leukocyte immunoglobulin-like receptor subfamily A member 1	LIRA1_HUMAN, LILRA1, LIR6	integral component of membrane, plasma membrane
TCHHL1	Essential Genes Immunotherapy (Nature paper - loss-of-function genes conferring resistance to T cell-mediated cytolysis), Non Essential Genes (CRISPR screen)	Q5QJ38	TCHHL1	Trichohyalin-like protein 1	TCHL1_HUMAN, TCHHL1, S100A17, THHL1		S-100 family
SYTL2	Essential Genes Immunotherapy (Nature paper - loss-of-function genes conferring resistance to T cell-mediated cytolysis)	Q9HCH5	SYTL2	Synaptotagmin-like protein 2	SYTL2_HUMAN, SYTL2, KIAA1597, SGA72M, SLP2, SLP2A	cytoplasm, exocytic vesicle, extrinsic component of plasma membrane, melanosome, membrane, plasma membrane
PDS5B	Essential Genes Immunotherapy (Nature paper - loss-of-function genes conferring resistance to T cell-mediated cytolysis)	Q9NTI5	PDS5B	Sister chromatid cohesion protein PDS5 homolog B	PDS5B_HUMAN, PDS5B, APRIN, AS3, KIAA0979	chromatin, chromosome, chromosome, cytosol, nucleoplasm, nucleus	PDS5 family
VPS8	Essential Genes Immunotherapy (Nature paper - loss-of-function genes conferring resistance to T cell-mediated cytolysis)	Q8N3P4	VPS8	Vacuolar protein sorting-associated protein 8 homolog	VPS8_HUMAN, VPS8, KIAA0804	corvet complex, early endosome	VPS8 family
MED23	Essential Genes Immunotherapy (Nature paper - loss-of-function genes conferring resistance to T cell-mediated cytolysis)	Q9ULK4	MED23	Mediator of RNA polymerase II transcription subunit 23	MED23_HUMAN, MED23, ARC130, CRSP3, DRIP130, KIAA1216, SUR2	nucleoplasm, transcription factor complex	Mediator complex subunit 23 family	31.45|P15056|BRAF|Sorafenib,Dabrafenib,Dabrafenib Mesylate,Sorafenib Tosylate|Whole:::Protein
SLC4A7	Essential Genes Immunotherapy (Nature paper - loss-of-function genes conferring resistance to T cell-mediated cytolysis)	Q9Y6M7	SLC4A7	Sodium bicarbonate cotransporter 3	S4A7_HUMAN, SLC4A7, BT, NBC2, NBC2B, NBC3, NBCn1, SBC2, SLC4A6	apical plasma membrane, basolateral plasma membrane, cytoplasmic vesicle, integral component of membrane, integral component of plasma membrane, plasma membrane, stereocilium, synapse	anion exchanger (TC 2.A.31) family
MYO1B	Essential Genes Immunotherapy (Nature paper - loss-of-function genes conferring resistance to T cell-mediated cytolysis)	O43795	MYO1B	Unconventional myosin-Ib	MYO1B_HUMAN, MYO1B	actin filament, apical part of cell, brush border, cell periphery, cytoplasm, early endosome, endosome membrane, extracellular exosome, filopodium, myosin complex, perinuclear region of cytoplasm, plasma membrane	Myosin family
BANK1	Essential Genes Immunotherapy (Nature paper - loss-of-function genes conferring resistance to T cell-mediated cytolysis)	Q8NDB2	BANK1	B-cell scaffold protein with ankyrin repeats	BANK1_HUMAN, BANK1
PLA2G2D	Mutated genes MSS cancer (PLoS One. 2010; 5(12): e15661; doi: 10.1371/journal.pone.0015661. Functional Impairment Muts	Q9UNK4	PLA2G2D	Group IID secretory phospholipase A2	PA2GD_HUMAN, PLA2G2D, SPLASH	extracellular region	phospholipase A2 family
MEF2D	Mutated genes MSS cancer (PLoS One. 2010; 5(12): e15661; doi: 10.1371/journal.pone.0015661. Functional Impairment Muts	Q14814	MEF2D	Myocyte-specific enhancer factor 2D	MEF2D_HUMAN, MEF2D	cytoplasm, intracellular membrane-bounded organelle, nucleoplasm, nucleus	MEF2 family
AKR7A3	Mutated genes MSS cancer (PLoS One. 2010; 5(12): e15661; doi: 10.1371/journal.pone.0015661. Functional Impairment Muts	O95154	AKR7A3	Aflatoxin B1 aldehyde reductase member 3	ARK73_HUMAN, AKR7A3, AFAR2	cytosol, extracellular exosome	aldo/keto reductase family
WDTC1	Mutated genes MSS cancer (PLoS One. 2010; 5(12): e15661; doi: 10.1371/journal.pone.0015661. Functional Impairment Muts, Mutated Genes MSI Cancers (PLoS One. 2010; 5(12): e15661; doi: 10.1371/journal.pone.0015661. Functional Impairment Muts	Q8N5D0	WDTC1	WD and tetratricopeptide repeats protein 1	WDTC1_HUMAN, WDTC1, KIAA1037	cytosol, nucleoplasm
ARHGAP21	Mutated genes MSS cancer (PLoS One. 2010; 5(12): e15661; doi: 10.1371/journal.pone.0015661. Functional Impairment Muts	Q5T5U3	ARHGAP21	Rho GTPase-activating protein 21	RHG21_HUMAN, ARHGAP21, ARHGAP10, KIAA1424	actin cytoskeleton, cell junction, cytoplasmic vesicle membrane, cytosol, golgi apparatus, golgi membrane, plasma membrane
SUPV3L1	Mutated genes MSS cancer (PLoS One. 2010; 5(12): e15661; doi: 10.1371/journal.pone.0015661. Functional Impairment Muts, Essential genes (CRISPR screen)	Q8IYB8	SUPV3L1	ATP-dependent RNA helicase SUPV3L1, mitochondrial	SUV3_HUMAN, SUPV3L1, SUV3	mitochondrial degradosome, mitochondrial matrix, mitochondrial nucleoid, mitochondrion, nucleus	helicase family
BMPR1A	Mutated genes MSS cancer (PLoS One. 2010; 5(12): e15661; doi: 10.1371/journal.pone.0015661. Functional Impairment Muts, Mutated Genes MSI Cancers (PLoS One. 2010; 5(12): e15661; doi: 10.1371/journal.pone.0015661. Functional Impairment Muts, Driver genes (common in CGI and COSMIC)	P36894	BMPR1A	Bone morphogenetic protein receptor type-1A	BMR1A_HUMAN, BMPR1A, ACVRLK3, ALK3	dendrite, external side of plasma membrane, hfe-transferrin receptor complex, integral component of membrane, neuronal cell body, plasma membrane	TKL Ser/Thr protein kinase family
CTR9	Mutated genes MSS cancer (PLoS One. 2010; 5(12): e15661; doi: 10.1371/journal.pone.0015661. Functional Impairment Muts, Mutated Genes MSI Cancers (PLoS One. 2010; 5(12): e15661; doi: 10.1371/journal.pone.0015661. Functional Impairment Muts	Q6PD62	CTR9	RNA polymerase-associated protein CTR9 homolog	CTR9_HUMAN, CTR9, KIAA0155, SH2BP1	cdc73/paf1 complex, nuclear speck, nucleoplasm, transcriptionally active chromatin
KMT2A	Mutated genes MSS cancer (PLoS One. 2010; 5(12): e15661; doi: 10.1371/journal.pone.0015661. Functional Impairment Muts, Driver genes (common in CGI and COSMIC - PANCAN, COADREAD, LUAC, LUSC)	Q03164	KMT2A	Histone-lysine N-methyltransferase 2A	KMT2A_HUMAN, KMT2A, ALL1, CXXC7, HRX, HTRX, MLL, MLL1, TRX1	cytosol, histone methyltransferase complex, mll1 complex, nucleoplasm, nucleus	Histone-lysine methyltransferase family
DAGLA	Mutated genes MSS cancer (PLoS One. 2010; 5(12): e15661; doi: 10.1371/journal.pone.0015661. Functional Impairment Muts	Q9Y4D2	DAGLA	Sn1-specific diacylglycerol lipase alpha	DGLA_HUMAN, DAGLA, C11orf11, KIAA0659, NSDDR	integral component of membrane, plasma membrane, postsynaptic membrane, varicosity	Lipase family
MICAL2	Mutated genes MSS cancer (PLoS One. 2010; 5(12): e15661; doi: 10.1371/journal.pone.0015661. Functional Impairment Muts	O94851	MICAL2	[F-actin]-monooxygenase MICAL2	MICA2_HUMAN, MICAL2, KIAA0750, MICAL2PV1, MICAL2PV2	nucleus	Mical family	51.69|Q14654|KCNJ11|Nateglinide,Procainamide,Tolbutamide,Tolazamide,Repaglinide |Whole:::Protein
TNKS1BP1	Mutated genes MSS cancer (PLoS One. 2010; 5(12): e15661; doi: 10.1371/journal.pone.0015661. Functional Impairment Muts	Q9C0C2	TNKS1BP1	182 kDa tankyrase-1-binding protein	TB182_HUMAN, TNKS1BP1, KIAA1741, TAB182	ccr4-not complex, cell-cell adherens junction, cytoplasm, cytoskeleton, cytosol, nuclear heterochromatin, nucleus
RCOR2	Mutated genes MSS cancer (PLoS One. 2010; 5(12): e15661; doi: 10.1371/journal.pone.0015661. Functional Impairment Muts	Q8IZ40	RCOR2	REST corepressor 2	RCOR2_HUMAN, RCOR2	nucleus, transcription factor complex, transcriptional repressor complex	CoREST family
PRICKLE1	Mutated genes MSS cancer (PLoS One. 2010; 5(12): e15661; doi: 10.1371/journal.pone.0015661. Functional Impairment Muts	Q96MT3	PRICKLE1	Prickle-like protein 1	PRIC1_HUMAN, PRICKLE1, RILP	cytosol, nuclear membrane, nucleus	prickle / espinas / testin family
KRAS	Mutated genes MSS cancer (PLoS One. 2010; 5(12): e15661; doi: 10.1371/journal.pone.0015661. Functional Impairment Muts, Driver genes (common in CGI and COSMIC - PANCAN, COADREAD, LUAC, LUSC)	P01116	KRAS	GTPase KRas	RASK_HUMAN, KRAS, KRAS2, RASK2	cytoplasm, cytosol, extrinsic component of cytoplasmic side of plasma membrane, focal adhesion, membrane, membrane raft, mitochondrion, plasma membrane	Ras family
MTERFD3	Mutated genes MSS cancer (PLoS One. 2010; 5(12): e15661; doi: 10.1371/journal.pone.0015661. Functional Impairment Muts							24.41|P20648|ATP4A|Esomeprazole,Omeprazole,Lansoprazole,Dexrabeprazole|Whole:::Protein
DAO	Mutated genes MSS cancer (PLoS One. 2010; 5(12): e15661; doi: 10.1371/journal.pone.0015661. Functional Impairment Muts	P14920	DAO	D-amino-acid oxidase	OXDA_HUMAN, DAO, DAMOX	cytosol, peroxisomal matrix, peroxisomal membrane, peroxisome	DAMOX/DASOX family
FREM2	Mutated genes MSS cancer (PLoS One. 2010; 5(12): e15661; doi: 10.1371/journal.pone.0015661. Functional Impairment Muts	Q5SZK8	FREM2	FRAS1-related extracellular matrix protein 2	FREM2_HUMAN, FREM2	basement membrane, extracellular exosome, integral component of membrane, plasma membrane	FRAS1 family
UGGT2	Mutated genes MSS cancer (PLoS One. 2010; 5(12): e15661; doi: 10.1371/journal.pone.0015661. Functional Impairment Muts	Q9NYU1	UGGT2	UDP-glucose:glycoprotein glucosyltransferase 2	UGGG2_HUMAN, UGGT2, UGCGL2, UGT2	endoplasmic reticulum, endoplasmic reticulum lumen, endoplasmic reticulum quality control compartment, endoplasmic reticulum-golgi intermediate compartment, protein complex	glycosyltransferase 8 family	24.95|P08514|ITGA2B|Tirofiban,Eptifibatide|Whole:::Protein
SETDB2	Mutated genes MSS cancer (PLoS One. 2010; 5(12): e15661; doi: 10.1371/journal.pone.0015661. Functional Impairment Muts	Q96T68	SETDB2	Histone-lysine N-methyltransferase SETDB2	SETB2_HUMAN, SETDB2, C13orf4, CLLD8, KMT1F	chromosome, cytosol, nucleoplasm, nucleus
KCNJ12	Mutated genes MSS cancer (PLoS One. 2010; 5(12): e15661; doi: 10.1371/journal.pone.0015661. Functional Impairment Muts	Q14500	KCNJ12	ATP-sensitive inward rectifier potassium channel 12	KCJ12_HUMAN, KCNJ12, IRK2, KCNJN1	integral component of plasma membrane, intrinsic component of membrane, plasma membrane	inward rectifier-type potassium channel (TC 1.A.2.1) family
ADNP2	Mutated genes MSS cancer (PLoS One. 2010; 5(12): e15661; doi: 10.1371/journal.pone.0015661. Functional Impairment Muts	Q6IQ32	ADNP2	Activity-dependent neuroprotector homeobox protein 2	ADNP2_HUMAN, ADNP2, KIAA0863, ZNF508	nucleus	krueppel C2H2-type zinc-finger protein family
NUP62	Mutated genes MSS cancer (PLoS One. 2010; 5(12): e15661; doi: 10.1371/journal.pone.0015661. Functional Impairment Muts	P37198	NUP62	Nuclear pore glycoprotein p62	NUP62_HUMAN, NUP62	annulate lamellae, centrosome, cytoplasm, flemming body, host cell, intracellular ribonucleoprotein complex, mitotic spindle, nuclear envelope, nuclear membrane, nuclear pore, nuclear pore central transport channel, nucleus, spindle pole	nucleoporin NSP1/NUP62 family
PNPT1	Mutated genes MSS cancer (PLoS One. 2010; 5(12): e15661; doi: 10.1371/journal.pone.0015661. Functional Impairment Muts	Q8TCS8	PNPT1	Polyribonucleotide nucleotidyltransferase 1, mitochondrial	PNPT1_HUMAN, PNPT1, PNPASE	cytoplasm, cytosol, endoplasmic reticulum membrane, mitochondrial degradosome, mitochondrial intermembrane space, mitochondrion, nucleus, polysomal ribosome	polyribonucleotide nucleotidyltransferase family
EHD3	Mutated genes MSS cancer (PLoS One. 2010; 5(12): e15661; doi: 10.1371/journal.pone.0015661. Functional Impairment Muts, Mutated Genes MSI Cancers (PLoS One. 2010; 5(12): e15661; doi: 10.1371/journal.pone.0015661. Functional Impairment Muts	Q9NZN3	EHD3	EH domain-containing protein 3	EHD3_HUMAN, EHD3, EHD2, PAST3	ciliary pocket membrane, cytoplasm, cytosol, endocytic vesicle, endosome membrane, focal adhesion, myelin sheath, nucleus, perinuclear region of cytoplasm, recycling endosome membrane	Dynamin/Fzo/YdjA family
ATP9A	Mutated genes MSS cancer (PLoS One. 2010; 5(12): e15661; doi: 10.1371/journal.pone.0015661. Functional Impairment Muts	O75110	ATP9A	Probable phospholipid-transporting ATPase IIA	ATP9A_HUMAN, ATP9A, ATPIIA, KIAA0611	early endosome, early endosome membrane, integral component of membrane, perinuclear region of cytoplasm, plasma membrane, recycling endosome, trans-golgi network	cation transport ATPase (P-type) (TC 3.A.3) family
USP13	Mutated genes MSS cancer (PLoS One. 2010; 5(12): e15661; doi: 10.1371/journal.pone.0015661. Functional Impairment Muts	Q92995	USP13	Ubiquitin carboxyl-terminal hydrolase 13	UBP13_HUMAN, USP13, ISOT3	cytosol, nucleoplasm	peptidase C19 family
PLD1	Mutated genes MSS cancer (PLoS One. 2010; 5(12): e15661; doi: 10.1371/journal.pone.0015661. Functional Impairment Muts	Q13393	PLD1	Phospholipase D1	PLD1_HUMAN, PLD1	apical plasma membrane, endocytic vesicle, endoplasmic reticulum membrane, endosome, golgi apparatus, golgi membrane, late endosome membrane, lysosomal membrane, membrane, perinuclear region of cytoplasm, plasma membrane, specific granule membrane, tertiary granule membrane	phospholipase D family
ITGA9	Mutated genes MSS cancer (PLoS One. 2010; 5(12): e15661; doi: 10.1371/journal.pone.0015661. Functional Impairment Muts	Q13797	ITGA9	Integrin alpha-9	ITA9_HUMAN, ITGA9	basal plasma membrane, integrin alpha9-beta1 complex, integrin complex, plasma membrane	integrin alpha chain family	30.11|P18825|ADRA2C||7:::transmembrane:::receptor:::(rhodopsin:::family)
DNAH5	Mutated genes MSS cancer (PLoS One. 2010; 5(12): e15661; doi: 10.1371/journal.pone.0015661. Functional Impairment Muts	Q8TE73	DNAH5	Dynein heavy chain 5, axonemal	DYH5_HUMAN, DNAH5, DNAHC5, HL1, KIAA1603	axoneme, microtubule, outer dynein arm	dynein heavy chain family	31.48|P14416|DRD2||7:::transmembrane:::receptor:::(rhodopsin:::family)
SNX18	Mutated genes MSS cancer (PLoS One. 2010; 5(12): e15661; doi: 10.1371/journal.pone.0015661. Functional Impairment Muts	Q96RF0	SNX18	Sorting nexin-18	SNX18_HUMAN, SNX18, SH3PXD3B, SNAG1	cytoplasmic vesicle, cytoplasmic vesicle membrane, endosome membrane, extracellular exosome, extrinsic component of cytoplasmic side of plasma membrane	sorting nexin family
TNFRSF21	Mutated genes MSS cancer (PLoS One. 2010; 5(12): e15661; doi: 10.1371/journal.pone.0015661. Functional Impairment Muts	O75509	TNFRSF21	Tumor necrosis factor receptor superfamily member 21	TNR21_HUMAN, TNFRSF21, DR6	axon, integral component of plasma membrane, intrinsic component of plasma membrane, plasma membrane
ASCC3	Mutated genes MSS cancer (PLoS One. 2010; 5(12): e15661; doi: 10.1371/journal.pone.0015661. Functional Impairment Muts	Q8N3C0	ASCC3	Activating signal cointegrator 1 complex subunit 3	ASCC3_HUMAN, ASCC3, HELIC1	activating signal cointegrator 1 complex, cytosol, intracellular, membrane, nucleoplasm, nucleus	helicase family
ACOT13	Mutated genes MSS cancer (PLoS One. 2010; 5(12): e15661; doi: 10.1371/journal.pone.0015661. Functional Impairment Muts	Q9NPJ3	ACOT13	Acyl-coenzyme A thioesterase 13	ACO13_HUMAN, ACOT13, THEM2	cytoplasm, cytosol, extracellular exosome, mitochondrion, nucleus, spindle	thioesterase PaaI family
SRRT	Mutated genes MSS cancer (PLoS One. 2010; 5(12): e15661; doi: 10.1371/journal.pone.0015661. Functional Impairment Muts, Essential genes (CRISPR screen)	Q9BXP5	SRRT	Serrate RNA effector molecule homolog	SRRT_HUMAN, SRRT, ARS2, ASR2	cytoplasm, nucleoplasm, protein complex	ARS2 family
CREB3L2	Mutated genes MSS cancer (PLoS One. 2010; 5(12): e15661; doi: 10.1371/journal.pone.0015661. Functional Impairment Muts, Driver genes (common in CGI and COSMIC)	Q70SY1	CREB3L2	Cyclic AMP-responsive element-binding protein 3-like protein 2	CR3L2_HUMAN, CREB3L2, BBF2H7	endoplasmic reticulum, endoplasmic reticulum membrane, integral component of membrane, nucleoplasm, nucleus	bZIP family
HOXA1	Mutated genes MSS cancer (PLoS One. 2010; 5(12): e15661; doi: 10.1371/journal.pone.0015661. Functional Impairment Muts	P49639	HOXA1	Homeobox protein Hox-A1	HXA1_HUMAN, HOXA1, HOX1F	nucleus	Antp homeobox family
ABRA	Mutated genes MSS cancer (PLoS One. 2010; 5(12): e15661; doi: 10.1371/journal.pone.0015661. Functional Impairment Muts	Q8N0Z2	ABRA	Actin-binding Rho-activating protein	ABRA_HUMAN, ABRA	actin cytoskeleton, plasma membrane, sarcomere
GPR45	Mutated genes MSS cancer (PLoS One. 2010; 5(12): e15661; doi: 10.1371/journal.pone.0015661. Functional Impairment Muts, Non Essential Genes (CRISPR screen)	Q9Y5Y3	GPR45	Probable G-protein coupled receptor 45	GPR45_HUMAN, GPR45	integral component of membrane, plasma membrane	G-protein coupled receptor 1 family
HCRTR2	Mutated genes MSS cancer (PLoS One. 2010; 5(12): e15661; doi: 10.1371/journal.pone.0015661. Functional Impairment Muts, Non Essential Genes (CRISPR screen)	O43614	HCRTR2	Orexin receptor type 2	OX2R_HUMAN, HCRTR2	integral component of plasma membrane, plasma membrane	G-protein coupled receptor 1 family
BRINP2	Mutated Genes MSI Cancers (PLoS One. 2010; 5(12): e15661; doi: 10.1371/journal.pone.0015661. Functional Impairment Muts	Q9C0B6	BRINP2	BMP/retinoic acid-inducible neural-specific protein 2	BRNP2_HUMAN, BRINP2, DBCCR1L2, FAM5B, KIAA1747	dendrite, endoplasmic reticulum, extracellular region, neuronal cell body	BRINP family	100.00|P34972|CNR2||7:::transmembrane:::receptor:::(rhodopsin:::family)
RGS16	Mutated Genes MSI Cancers (PLoS One. 2010; 5(12): e15661; doi: 10.1371/journal.pone.0015661. Functional Impairment Muts	O15492	RGS16	Regulator of G-protein signaling 16	RGS16_HUMAN, RGS16, RGSR	cytoplasm, intrinsic component of membrane, plasma membrane
RCOR3	Mutated Genes MSI Cancers (PLoS One. 2010; 5(12): e15661; doi: 10.1371/journal.pone.0015661. Functional Impairment Muts	Q9P2K3	RCOR3	REST corepressor 3	RCOR3_HUMAN, RCOR3, KIAA1343	nucleus, transcription factor complex, transcriptional repressor complex	CoREST family	25.25|P21802|FGFR2|Pazopanib,Regorafenib,Nintedanib Esylate,Palifermin|Whole:::Protein
ATF3	Mutated Genes MSI Cancers (PLoS One. 2010; 5(12): e15661; doi: 10.1371/journal.pone.0015661. Functional Impairment Muts	P18847	ATF3	Cyclic AMP-dependent transcription factor ATF-3	ATF3_HUMAN, ATF3	chop-atf3 complex, nucleolus, nucleoplasm, nucleus	bZIP family
TMEM234	Mutated Genes MSI Cancers (PLoS One. 2010; 5(12): e15661; doi: 10.1371/journal.pone.0015661. Functional Impairment Muts	Q8WY98	TMEM234	Transmembrane protein 234	TM234_HUMAN, TMEM234, C1orf91	integral component of membrane	TMEM234 family
RLF	Mutated Genes MSI Cancers (PLoS One. 2010; 5(12): e15661; doi: 10.1371/journal.pone.0015661. Functional Impairment Muts	Q13129	RLF	Zinc finger protein Rlf	RLF_HUMAN, RLF	nucleus	krueppel C2H2-type zinc-finger protein family
ZNF691	Mutated Genes MSI Cancers (PLoS One. 2010; 5(12): e15661; doi: 10.1371/journal.pone.0015661. Functional Impairment Muts	Q5VV52	ZNF691	Zinc finger protein 691	ZN691_HUMAN, ZNF691	nucleus	krueppel C2H2-type zinc-finger protein family
COPA	Mutated Genes MSI Cancers (PLoS One. 2010; 5(12): e15661; doi: 10.1371/journal.pone.0015661. Functional Impairment Muts, Essential genes (CRISPR screen)	P53621	COPA	Coatomer subunit alpha	COPA_HUMAN, COPA	copi vesicle coat, cytoplasm, cytosol, endoplasmic reticulum membrane, extracellular exosome, extracellular space, golgi membrane, membrane, transport vesicle
TRIM17	Mutated Genes MSI Cancers (PLoS One. 2010; 5(12): e15661; doi: 10.1371/journal.pone.0015661. Functional Impairment Muts	Q9Y577	TRIM17	E3 ubiquitin-protein ligase TRIM17	TRI17_HUMAN, TRIM17, RBCC, RNF16, TERF	intracellular	TRIM/RBCC family
CNR2	Mutated Genes MSI Cancers (PLoS One. 2010; 5(12): e15661; doi: 10.1371/journal.pone.0015661. Functional Impairment Muts	P34972	CNR2	Cannabinoid receptor 2	CNR2_HUMAN, CNR2, CB2A, CB2B	dendrite, extrinsic component of cytoplasmic side of plasma membrane, integral component of plasma membrane, perikaryon, plasma membrane	G-protein coupled receptor 1 family
FOXJ3	Mutated Genes MSI Cancers (PLoS One. 2010; 5(12): e15661; doi: 10.1371/journal.pone.0015661. Functional Impairment Muts	Q9UPW0	FOXJ3	Forkhead box protein J3	FOXJ3_HUMAN, FOXJ3, KIAA1041	nucleus
PTPRF	Mutated Genes MSI Cancers (PLoS One. 2010; 5(12): e15661; doi: 10.1371/journal.pone.0015661. Functional Impairment Muts	P10586	PTPRF	Receptor-type tyrosine-protein phosphatase F	PTPRF_HUMAN, PTPRF, LAR	extracellular exosome, integral component of plasma membrane, neuron projection, neuronal cell body, plasma membrane	protein-tyrosine phosphatase family	45.33|P03372|ESR1|Tamoxifen Citrate,Toremifene Citrate,Ospemifene,Bazedoxifene Acetate,Polyestradiol Phosphate,Clomiphene Citrate|Whole:::Protein
GATAD2B	Mutated Genes MSI Cancers (PLoS One. 2010; 5(12): e15661; doi: 10.1371/journal.pone.0015661. Functional Impairment Muts	Q8WXI9	GATAD2B	Transcriptional repressor p66-beta	P66B_HUMAN, GATAD2B, KIAA1150	nuclear chromatin, nuclear speck, nucleoplasm, protein complex
USP21	Mutated Genes MSI Cancers (PLoS One. 2010; 5(12): e15661; doi: 10.1371/journal.pone.0015661. Functional Impairment Muts	Q9UK80	USP21	Ubiquitin carboxyl-terminal hydrolase 21	UBP21_HUMAN, USP21, USP23	cytosol, nucleoplasm, plasma membrane	peptidase C19 family
IPO9	Mutated Genes MSI Cancers (PLoS One. 2010; 5(12): e15661; doi: 10.1371/journal.pone.0015661. Functional Impairment Muts	Q96P70	IPO9	Importin-9	IPO9_HUMAN, IPO9, IMP9, KIAA1192, RANBP9	cytoplasm, cytosol, membrane, nuclear envelope	importin beta family	26.91|P08581|MET|Cabozantinib,Crizotinib,CABOZANTINIB S-MALATE|Whole:::Protein
MTR	Mutated Genes MSI Cancers (PLoS One. 2010; 5(12): e15661; doi: 10.1371/journal.pone.0015661. Functional Impairment Muts	Q99707	MTR	Methionine synthase	METH_HUMAN, MTR	cytosol	vitamin-B12 dependent methionine synthase family
CSMD2	Mutated Genes MSI Cancers (PLoS One. 2010; 5(12): e15661; doi: 10.1371/journal.pone.0015661. Functional Impairment Muts	Q7Z408	CSMD2	CUB and sushi domain-containing protein 2	CSMD2_HUMAN, CSMD2, KIAA1884	integral component of membrane, plasma membrane	CSMD family	33.58|O14920|IKBKB||Protein:::kinase:::domain
DNALI1	Mutated Genes MSI Cancers (PLoS One. 2010; 5(12): e15661; doi: 10.1371/journal.pone.0015661. Functional Impairment Muts	O14645	DNALI1	Axonemal dynein light intermediate polypeptide 1	IDLC_HUMAN, DNALI1	axoneme, cytoplasm, dynein complex, filopodium	inner dynein arm light chain family
MYCL	Mutated Genes MSI Cancers (PLoS One. 2010; 5(12): e15661; doi: 10.1371/journal.pone.0015661. Functional Impairment Muts	P12524	MYCL	Protein L-Myc	MYCL_HUMAN, MYCL, BHLHE38, LMYC, MYCL1	nucleus
SYT6	Mutated Genes MSI Cancers (PLoS One. 2010; 5(12): e15661; doi: 10.1371/journal.pone.0015661. Functional Impairment Muts	Q5T7P8	SYT6	Synaptotagmin-6	SYT6_HUMAN, SYT6	cell junction, cytosol, extrinsic component of membrane, integral component of membrane, perinuclear endoplasmic reticulum, plasma membrane, synaptic vesicle membrane	synaptotagmin family
PRCC	Mutated Genes MSI Cancers (PLoS One. 2010; 5(12): e15661; doi: 10.1371/journal.pone.0015661. Functional Impairment Muts, Driver genes (common in CGI and COSMIC)	Q92733	PRCC	Proline-rich protein PRCC	PRCC_HUMAN, PRCC, TPRC	nuclear speck, nucleoplasm, nucleus
NR1I3	Mutated Genes MSI Cancers (PLoS One. 2010; 5(12): e15661; doi: 10.1371/journal.pone.0015661. Functional Impairment Muts	Q14994	NR1I3	Nuclear receptor subfamily 1 group I member 3	NR1I3_HUMAN, NR1I3, CAR	cytoplasm, cytoskeleton, cytosol, nucleoplasm, nucleus	nuclear hormone receptor family
FCGR2A	Mutated Genes MSI Cancers (PLoS One. 2010; 5(12): e15661; doi: 10.1371/journal.pone.0015661. Functional Impairment Muts	P12318	FCGR2A	Low affinity immunoglobulin gamma Fc region receptor II-a	FCG2A_HUMAN, FCGR2A, CD32, FCG2, FCGR2A1, IGFR2	extracellular exosome, integral component of membrane, plasma membrane, secretory granule membrane
KIF14	Mutated Genes MSI Cancers (PLoS One. 2010; 5(12): e15661; doi: 10.1371/journal.pone.0015661. Functional Impairment Muts	Q15058	KIF14	Kinesin-like protein KIF14	KIF14_HUMAN, KIF14, KIAA0042	cytosol, flemming body, kinesin complex, membrane, microtubule, midbody, nucleus, spindle midzone	Kinesin family
PLXNA2	Mutated Genes MSI Cancers (PLoS One. 2010; 5(12): e15661; doi: 10.1371/journal.pone.0015661. Functional Impairment Muts	O75051	PLXNA2	Plexin-A2	PLXA2_HUMAN, PLXNA2, KIAA0463, OCT, PLXN2	integral component of plasma membrane, plasma membrane, semaphorin receptor complex	plexin family
PTPN14	Mutated Genes MSI Cancers (PLoS One. 2010; 5(12): e15661; doi: 10.1371/journal.pone.0015661. Functional Impairment Muts	Q15678	PTPN14	Tyrosine-protein phosphatase non-receptor type 14	PTN14_HUMAN, PTPN14, PEZ, PTPD2	cytoplasm, cytoskeleton, nucleoplasm, nucleus	protein-tyrosine phosphatase family
CDC42BPA	Mutated Genes MSI Cancers (PLoS One. 2010; 5(12): e15661; doi: 10.1371/journal.pone.0015661. Functional Impairment Muts	Q5VT25	CDC42BPA	Serine/threonine-protein kinase MRCK alpha	MRCKA_HUMAN, CDC42BPA, KIAA0451	actomyosin, cell leading edge, cell-cell junction, cytoplasm, extracellular exosome, lamellipodium	AGC Ser/Thr protein kinase family
ZMYM4	Mutated Genes MSI Cancers (PLoS One. 2010; 5(12): e15661; doi: 10.1371/journal.pone.0015661. Functional Impairment Muts	Q5VZL5	ZMYM4	Zinc finger MYM-type protein 4	ZMYM4_HUMAN, ZMYM4, KIAA0425, ZNF262	cytoplasm, nucleoplasm
STK40	Mutated Genes MSI Cancers (PLoS One. 2010; 5(12): e15661; doi: 10.1371/journal.pone.0015661. Functional Impairment Muts	Q8N2I9	STK40	Serine/threonine-protein kinase 40	STK40_HUMAN, STK40, SGK495, SHIK	cytosol, nucleoplasm	CAMK Ser/Thr protein kinase family
HPS1	Mutated Genes MSI Cancers (PLoS One. 2010; 5(12): e15661; doi: 10.1371/journal.pone.0015661. Functional Impairment Muts	Q92902	HPS1	Hermansky-Pudlak syndrome 1 protein	HPS1_HUMAN, HPS1, HPS	bloc-3 complex, cytoplasm, cytoplasmic vesicle, cytosol, integral component of plasma membrane, lysosome
TACC2	Mutated Genes MSI Cancers (PLoS One. 2010; 5(12): e15661; doi: 10.1371/journal.pone.0015661. Functional Impairment Muts	O95359	TACC2	Transforming acidic coiled-coil-containing protein 2	TACC2_HUMAN, TACC2	cytoplasm, cytosol, microtubule cytoskeleton, microtubule organizing center, nucleoplasm, plasma membrane	TACC family	100.00|P21802|FGFR2|Pazopanib,Regorafenib,Nintedanib Esylate,Palifermin|Whole:::Protein
ITIH2	Mutated Genes MSI Cancers (PLoS One. 2010; 5(12): e15661; doi: 10.1371/journal.pone.0015661. Functional Impairment Muts	P19823	ITIH2	Inter-alpha-trypsin inhibitor heavy chain H2	ITIH2_HUMAN, ITIH2, IGHEP2	blood microparticle, endoplasmic reticulum lumen, extracellular exosome, extracellular region	ITIH family
CEP55	Mutated Genes MSI Cancers (PLoS One. 2010; 5(12): e15661; doi: 10.1371/journal.pone.0015661. Functional Impairment Muts	Q53EZ4	CEP55	Centrosomal protein of 55 kDa	CEP55_HUMAN, CEP55, C10orf3, URCC6	centriole, centrosome, cleavage furrow, flemming body, intercellular bridge, membrane, microtubule organizing center, midbody, plasma membrane
RRP12	Mutated Genes MSI Cancers (PLoS One. 2010; 5(12): e15661; doi: 10.1371/journal.pone.0015661. Functional Impairment Muts	Q5JTH9	RRP12	RRP12-like protein	RRP12_HUMAN, RRP12, KIAA0690	integral component of membrane, nuclear membrane, nucleolus	RRP12 family
FAM171A1	Mutated Genes MSI Cancers (PLoS One. 2010; 5(12): e15661; doi: 10.1371/journal.pone.0015661. Functional Impairment Muts	Q5VUB5	FAM171A1	Protein FAM171A1	F1711_HUMAN, FAM171A1, C10orf38	extracellular exosome, integral component of membrane	FAM171 family
PTER	Mutated Genes MSI Cancers (PLoS One. 2010; 5(12): e15661; doi: 10.1371/journal.pone.0015661. Functional Impairment Muts	Q96BW5	PTER	Phosphotriesterase-related protein	PTER_HUMAN, PTER	extracellular exosome	Phosphotriesterase family
PFKP	Mutated Genes MSI Cancers (PLoS One. 2010; 5(12): e15661; doi: 10.1371/journal.pone.0015661. Functional Impairment Muts	Q01813	PFKP	ATP-dependent 6-phosphofructokinase, platelet type	PFKAP_HUMAN, PFKP, PFKF	cytoplasm, cytosol, extracellular exosome, extracellular matrix, membrane, nucleus	phosphofructokinase type A (PFKA) family	100.00|P06401|PGR|Megestrol Acetate,Norethynodrel,Norethisterone,Norethindrone Acetate,Dydrogesterone,Ethynodiol Diacetate,Progesterone,Hydroxyprogesterone Caproate,Levonorgestrel,Norgestimate,Desogestrel,Drospirenone,Danazol,Medroxyprogesterone Acetate|Whole:::Protein
LRRTM3	Mutated Genes MSI Cancers (PLoS One. 2010; 5(12): e15661; doi: 10.1371/journal.pone.0015661. Functional Impairment Muts	Q86VH5	LRRTM3	Leucine-rich repeat transmembrane neuronal protein 3	LRRT3_HUMAN, LRRTM3	cell junction, cytoplasm, integral component of membrane, postsynaptic membrane	LRRTM family
TCF7L2	Mutated Genes MSI Cancers (PLoS One. 2010; 5(12): e15661; doi: 10.1371/journal.pone.0015661. Functional Impairment Muts, Driver genes (common in CGI and COSMIC - PANCAN, COADREAD, LUAC, LUSC)	Q9NQB0	TCF7L2	Transcription factor 7-like 2	TF7L2_HUMAN, TCF7L2, TCF4	beta-catenin-tcf7l2 complex, nuclear chromatin, nucleoplasm, nucleus, pml body, protein-dna complex	TCF/LEF family
MCMBP	Mutated Genes MSI Cancers (PLoS One. 2010; 5(12): e15661; doi: 10.1371/journal.pone.0015661. Functional Impairment Muts	Q9BTE3	MCMBP	Mini-chromosome maintenance complex-binding protein	MCMBP_HUMAN, MCMBP, C10orf119	cytosol, nuclear chromatin, nucleoplasm, nucleus, plasma membrane	MCMBP family
FGFR2	Mutated Genes MSI Cancers (PLoS One. 2010; 5(12): e15661; doi: 10.1371/journal.pone.0015661. Functional Impairment Muts, Driver genes (common in CGI and COSMIC - PANCAN, COADREAD, LUAC, LUSC)	P21802	FGFR2	Fibroblast growth factor receptor 2	FGFR2_HUMAN, FGFR2, BEK, KGFR, KSAM	cell cortex, cell surface, cytoplasm, cytoplasmic vesicle, excitatory synapse, extracellular region, golgi apparatus, integral component of membrane, integral component of plasma membrane, intracellular membrane-bounded organelle, membrane, nucleoplasm, nucleus, plasma membrane	Tyr protein kinase family
BICC1	Mutated Genes MSI Cancers (PLoS One. 2010; 5(12): e15661; doi: 10.1371/journal.pone.0015661. Functional Impairment Muts	Q9H694	BICC1	Protein bicaudal C homolog 1	BICC1_HUMAN, BICC1	cytoplasm	BicC family
IDE	Mutated Genes MSI Cancers (PLoS One. 2010; 5(12): e15661; doi: 10.1371/journal.pone.0015661. Functional Impairment Muts	P14735	IDE	Insulin-degrading enzyme	IDE_HUMAN, IDE	cell surface, cytoplasm, cytosol, cytosolic proteasome complex, extracellular space, mitochondrion, nucleus, peroxisomal matrix, peroxisome, plasma membrane	peptidase M16 family
TIAL1	Mutated Genes MSI Cancers (PLoS One. 2010; 5(12): e15661; doi: 10.1371/journal.pone.0015661. Functional Impairment Muts	Q01085	TIAL1	Nucleolysin TIAR	TIAR_HUMAN, TIAL1	cytoplasm, cytoplasmic stress granule, extracellular exosome, lysosome, nucleoplasm, nucleus
FRMD4A	Mutated Genes MSI Cancers (PLoS One. 2010; 5(12): e15661; doi: 10.1371/journal.pone.0015661. Functional Impairment Muts	Q9P2Q2	FRMD4A	FERM domain-containing protein 4A	FRM4A_HUMAN, FRMD4A, FRMD4, KIAA1294	adherens junction, bicellular tight junction, cytoplasm, cytoskeleton
SORBS1	Mutated Genes MSI Cancers (PLoS One. 2010; 5(12): e15661; doi: 10.1371/journal.pone.0015661. Functional Impairment Muts	Q9BX66	SORBS1	Sorbin and SH3 domain-containing protein 1	SRBS1_HUMAN, SORBS1, KIAA0894, KIAA1296, SH3D5	cell-cell adherens junction, cell-substrate adherens junction, centrosome, cytosol, focal adhesion, membrane raft, nuclear matrix, nucleus, plasma membrane, stress fiber, zonula adherens
PGR	Mutated Genes MSI Cancers (PLoS One. 2010; 5(12): e15661; doi: 10.1371/journal.pone.0015661. Functional Impairment Muts, Driver genes (common in CGI and COSMIC - PANCAN, COADREAD, LUAC, LUSC)	P06401	PGR	Progesterone receptor	PRGR_HUMAN, PGR, NR3C3	cytosol, mitochondrial outer membrane, nucleoplasm	nuclear hormone receptor family
RBM7	Mutated Genes MSI Cancers (PLoS One. 2010; 5(12): e15661; doi: 10.1371/journal.pone.0015661. Functional Impairment Muts	Q9Y580	RBM7	RNA-binding protein 7	RBM7_HUMAN, RBM7	nucleoplasm, nucleus
NCAPD3	Mutated Genes MSI Cancers (PLoS One. 2010; 5(12): e15661; doi: 10.1371/journal.pone.0015661. Functional Impairment Muts	P42695	NCAPD3	Condensin-2 complex subunit D3	CNDD3_HUMAN, NCAPD3, CAPD3, KIAA0056	condensed chromosome, membrane, nuclear condensin complex, nuclear pericentric heterochromatin, nucleoplasm
NAV2	Mutated Genes MSI Cancers (PLoS One. 2010; 5(12): e15661; doi: 10.1371/journal.pone.0015661. Functional Impairment Muts	Q8IVL1	NAV2	Neuron navigator 2	NAV2_HUMAN, NAV2, HELAD1, KIAA1419, POMFIL2, RAINB1, STEERIN2	interstitial matrix, nucleoplasm	Nav/unc-53 family
PAX6	Mutated Genes MSI Cancers (PLoS One. 2010; 5(12): e15661; doi: 10.1371/journal.pone.0015661. Functional Impairment Muts	P26367	PAX6	Paired box protein Pax-6	PAX6_HUMAN, PAX6, AN2	cytoplasm, cytosol, nuclear chromatin, nucleoplasm, nucleus	paired homeobox family
DDB1	Mutated Genes MSI Cancers (PLoS One. 2010; 5(12): e15661; doi: 10.1371/journal.pone.0015661. Functional Impairment Muts, Essential genes (CRISPR screen)	Q16531	DDB1	DNA damage-binding protein 1	DDB1_HUMAN, DDB1, XAP1	cul4-ring e3 ubiquitin ligase complex, cul4a-ring e3 ubiquitin ligase complex, cul4b-ring e3 ubiquitin ligase complex, cytoplasm, extracellular exosome, extracellular space, nuclear chromosome, nucleoplasm, nucleus, protein complex	DDB1 family
NRXN2	Mutated Genes MSI Cancers (PLoS One. 2010; 5(12): e15661; doi: 10.1371/journal.pone.0015661. Functional Impairment Muts	Q9P2S2	NRXN2	Neurexin-2	NRX2A_HUMAN, NRXN2, KIAA0921	integral component of membrane, plasma membrane, presynapse, protein complex	neurexin family
MTMR2	Mutated Genes MSI Cancers (PLoS One. 2010; 5(12): e15661; doi: 10.1371/journal.pone.0015661. Functional Impairment Muts	Q13614	MTMR2	Myotubularin-related protein 2	MTMR2_HUMAN, MTMR2, KIAA1073	axon, cytoplasm, cytosol, dendrite, dendritic spine, early endosome membrane, extracellular exosome, intracellular membrane-bounded organelle, nucleus, postsynaptic density, synaptic membrane, synaptic vesicle, vacuolar membrane	protein-tyrosine phosphatase family
BUD13	Mutated Genes MSI Cancers (PLoS One. 2010; 5(12): e15661; doi: 10.1371/journal.pone.0015661. Functional Impairment Muts	Q9BRD0	BUD13	BUD13 homolog	BUD13_HUMAN, BUD13	nucleus, res complex	CWC26 family
HYOU1	Mutated Genes MSI Cancers (PLoS One. 2010; 5(12): e15661; doi: 10.1371/journal.pone.0015661. Functional Impairment Muts	Q9Y4L1	HYOU1	Hypoxia up-regulated protein 1	HYOU1_HUMAN, HYOU1, GRP170, ORP150	endocytic vesicle lumen, endoplasmic reticulum, endoplasmic reticulum chaperone complex, endoplasmic reticulum lumen, extracellular exosome, extracellular region, focal adhesion, membrane, smooth endoplasmic reticulum	heat shock protein 70 family
HINFP	Mutated Genes MSI Cancers (PLoS One. 2010; 5(12): e15661; doi: 10.1371/journal.pone.0015661. Functional Impairment Muts	Q9BQA5	HINFP	Histone H4 transcription factor	HINFP_HUMAN, HINFP, MIZF, ZNF743	cajal body, nucleoplasm, nucleus
MADD	Mutated Genes MSI Cancers (PLoS One. 2010; 5(12): e15661; doi: 10.1371/journal.pone.0015661. Functional Impairment Muts	Q8WXG6	MADD	MAP kinase-activating death domain protein	MADD_HUMAN, MADD, DENN, IG20, KIAA0358	cytoplasm, cytosol, integral component of membrane, plasma membrane	MADD family
TECTA	Mutated Genes MSI Cancers (PLoS One. 2010; 5(12): e15661; doi: 10.1371/journal.pone.0015661. Functional Impairment Muts	O75443	TECTA	Alpha-tectorin	TECTA_HUMAN, TECTA	anchored component of membrane, extracellular exosome, extracellular region, plasma membrane, proteinaceous extracellular matrix
NUP160	Mutated Genes MSI Cancers (PLoS One. 2010; 5(12): e15661; doi: 10.1371/journal.pone.0015661. Functional Impairment Muts	Q12769	NUP160	Nuclear pore complex protein Nup160	NU160_HUMAN, NUP160, KIAA0197, NUP120	cytosol, host cell, nuclear envelope, nuclear pore, nuclear pore outer ring
SF1	Mutated Genes MSI Cancers (PLoS One. 2010; 5(12): e15661; doi: 10.1371/journal.pone.0015661. Functional Impairment Muts, Driver genes (common in CGI and COSMIC - PANCAN, COADREAD, LUAC, LUSC)	Q15637	SF1	Splicing factor 1	SF01_HUMAN, SF1, ZFM1, ZNF162	nuclear body, nucleoplasm, nucleus, ribosome, spliceosomal complex	BBP/SF1 family
ATG2A	Mutated Genes MSI Cancers (PLoS One. 2010; 5(12): e15661; doi: 10.1371/journal.pone.0015661. Functional Impairment Muts	Q2TAZ0	ATG2A	Autophagy-related protein 2 homolog A	ATG2A_HUMAN, ATG2A, KIAA0404	cytosol, extrinsic component of membrane, intracellular membrane-bounded organelle, lipid droplet, nucleus, phagophore assembly site, phagophore assembly site membrane	ATG2 family
NUMA1	Mutated Genes MSI Cancers (PLoS One. 2010; 5(12): e15661; doi: 10.1371/journal.pone.0015661. Functional Impairment Muts, Driver genes (common in CGI and COSMIC)	Q14980	NUMA1	Nuclear mitotic apparatus protein 1	NUMA1_HUMAN, NUMA1, NMP22, NUMA	cell cortex, cell cortex region, centrosome, chromosome, cortical microtubule, cytoplasmic microtubule bundle, cytosol, dendrite, extracellular exosome, extrinsic component of plasma membrane, golgi membrane, lateral cell cortex, lateral plasma membrane, microtubule bundle, microtubule minus-end, microtubule plus-end, mitotic spindle, mitotic spindle astral microtubule, mitotic spindle midzone, m…
CWF19L2	Mutated Genes MSI Cancers (PLoS One. 2010; 5(12): e15661; doi: 10.1371/journal.pone.0015661. Functional Impairment Muts	Q2TBE0	CWF19L2	CWF19-like protein 2	C19L2_HUMAN, CWF19L2		CWF19 family
VWA5A	Mutated Genes MSI Cancers (PLoS One. 2010; 5(12): e15661; doi: 10.1371/journal.pone.0015661. Functional Impairment Muts	O00534	VWA5A	von Willebrand factor A domain-containing protein 5A	VMA5A_HUMAN, VWA5A, BCSC1, LOH11CR2A	nucleoplasm, nucleus		38.34|P15056|BRAF||Protein:::tyrosine:::kinase
COPB1	Mutated Genes MSI Cancers (PLoS One. 2010; 5(12): e15661; doi: 10.1371/journal.pone.0015661. Functional Impairment Muts, Essential genes (CRISPR screen)	P53618	COPB1	Coatomer subunit beta	COPB_HUMAN, COPB1, COPB	copi vesicle coat, cytosol, endoplasmic reticulum membrane, endoplasmic reticulum-golgi intermediate compartment, ficolin-1-rich granule membrane, golgi apparatus, golgi membrane, golgi-associated vesicle, intracellular membrane-bounded organelle, membrane, plasma membrane, secretory granule membrane, tertiary granule membrane, transport vesicle
AHNAK	Mutated Genes MSI Cancers (PLoS One. 2010; 5(12): e15661; doi: 10.1371/journal.pone.0015661. Functional Impairment Muts	Q09666	AHNAK	Neuroblast differentiation-associated protein AHNAK	AHNK_HUMAN, AHNAK, PM227	actin cytoskeleton, cell-cell contact zone, costamere, cytoplasm, cytosol, extracellular exosome, focal adhesion, lysosomal membrane, membrane, nucleus, plasma membrane, sarcolemma, t-tubule, vesicle
RAB6A	Mutated Genes MSI Cancers (PLoS One. 2010; 5(12): e15661; doi: 10.1371/journal.pone.0015661. Functional Impairment Muts	P20340	RAB6A	Ras-related protein Rab-6A	RAB6A_HUMAN, RAB6A, RAB6	cytoplasmic vesicle, cytosol, endoplasmic reticulum membrane, endosome to plasma membrane transport vesicle, extracellular exosome, golgi apparatus, golgi membrane, membrane, plasma membrane, secretory granule membrane, trans-golgi network, trans-golgi network membrane	Rab family	28.67|P08514|ITGA2B|Tirofiban,Eptifibatide|Whole:::Protein
ERC1	Mutated Genes MSI Cancers (PLoS One. 2010; 5(12): e15661; doi: 10.1371/journal.pone.0015661. Functional Impairment Muts	Q8IUD2	ERC1	ELKS/Rab6-interacting/CAST family member 1	RB6I2_HUMAN, ERC1, ELKS, KIAA1081, RAB6IP2	cytoplasm, golgi membrane, ikappab kinase complex, presynaptic active zone, presynaptic membrane, synapse
RECQL	Mutated Genes MSI Cancers (PLoS One. 2010; 5(12): e15661; doi: 10.1371/journal.pone.0015661. Functional Impairment Muts	P46063	RECQL	ATP-dependent DNA helicase Q1	RECQ1_HUMAN, RECQL, RECQ1, RECQL1	chromosome, cytoplasm, membrane, nucleoplasm, nucleus	helicase family
CPNE8	Mutated Genes MSI Cancers (PLoS One. 2010; 5(12): e15661; doi: 10.1371/journal.pone.0015661. Functional Impairment Muts	Q86YQ8	CPNE8	Copine-8	CPNE8_HUMAN, CPNE8	extracellular exosome	copine family
MFSD5	Mutated Genes MSI Cancers (PLoS One. 2010; 5(12): e15661; doi: 10.1371/journal.pone.0015661. Functional Impairment Muts	Q6N075	MFSD5	Molybdate-anion transporter	MFSD5_HUMAN, MFSD5	integral component of membrane, membrane, plasma membrane
IPO8	Mutated Genes MSI Cancers (PLoS One. 2010; 5(12): e15661; doi: 10.1371/journal.pone.0015661. Functional Impairment Muts	O15397	IPO8	Importin-8	IPO8_HUMAN, IPO8, RANBP8	cytosol, nuclear envelope, nucleoplasm	importin beta family
SCAF11	Mutated Genes MSI Cancers (PLoS One. 2010; 5(12): e15661; doi: 10.1371/journal.pone.0015661. Functional Impairment Muts	Q99590	SCAF11	Protein SCAF11	SCAFB_HUMAN, SCAF11, CASP11, SFRS2IP, SIP1, SRSF2IP	nuclear body, nucleolus, nucleoplasm, nucleus
MAP3K12	Mutated Genes MSI Cancers (PLoS One. 2010; 5(12): e15661; doi: 10.1371/journal.pone.0015661. Functional Impairment Muts	Q12852	MAP3K12	Mitogen-activated protein kinase kinase kinase 12	M3K12_HUMAN, MAP3K12, ZPK	axon, cytoplasm, cytosol, growth cone, membrane, plasma membrane	STE Ser/Thr protein kinase family
DDX23	Mutated Genes MSI Cancers (PLoS One. 2010; 5(12): e15661; doi: 10.1371/journal.pone.0015661. Functional Impairment Muts	Q9BUQ8	DDX23	Probable ATP-dependent RNA helicase DDX23	DDX23_HUMAN, DDX23	catalytic step 2 spliceosome, cytoplasm, extracellular exosome, nucleolus, nucleoplasm, nucleus, u5 snrnp	DEAD box helicase family
GPR84	Mutated Genes MSI Cancers (PLoS One. 2010; 5(12): e15661; doi: 10.1371/journal.pone.0015661. Functional Impairment Muts	Q9NQS5	GPR84	G-protein coupled receptor 84	GPR84_HUMAN, GPR84, EX33	integral component of plasma membrane, plasma membrane, receptor complex, specific granule membrane, tertiary granule membrane	G-protein coupled receptor 1 family
ITGA7	Mutated Genes MSI Cancers (PLoS One. 2010; 5(12): e15661; doi: 10.1371/journal.pone.0015661. Functional Impairment Muts	Q13683	ITGA7	Integrin alpha-7	ITA7_HUMAN, ITGA7	cell surface, integrin complex, plasma membrane	integrin alpha chain family
MED13L	Mutated Genes MSI Cancers (PLoS One. 2010; 5(12): e15661; doi: 10.1371/journal.pone.0015661. Functional Impairment Muts	Q71F56	MED13L	Mediator of RNA polymerase II transcription subunit 13-like	MD13L_HUMAN, MED13L, KIAA1025, PROSIT240, THRAP2, TRAP240L	mediator complex	Mediator complex subunit 13 family
DHX37	Mutated Genes MSI Cancers (PLoS One. 2010; 5(12): e15661; doi: 10.1371/journal.pone.0015661. Functional Impairment Muts	Q8IY37	DHX37	Probable ATP-dependent RNA helicase DHX37	DHX37_HUMAN, DHX37, DDX37, KIAA1517	cytoplasm, nucleolus, nucleoplasm	DEAD box helicase family
SLC39A5	Mutated Genes MSI Cancers (PLoS One. 2010; 5(12): e15661; doi: 10.1371/journal.pone.0015661. Functional Impairment Muts	Q6ZMH5	SLC39A5	Zinc transporter ZIP5	S39A5_HUMAN, SLC39A5, ZIP5	basolateral plasma membrane, extracellular exosome, integral component of plasma membrane	ZIP transporter (TC 2.A.5) family
ALG5	Mutated Genes MSI Cancers (PLoS One. 2010; 5(12): e15661; doi: 10.1371/journal.pone.0015661. Functional Impairment Muts	Q9Y673	ALG5	Dolichyl-phosphate beta-glucosyltransferase	ALG5_HUMAN, ALG5	endoplasmic reticulum membrane, integral component of membrane, membrane	glycosyltransferase 2 family
CARS2	Mutated Genes MSI Cancers (PLoS One. 2010; 5(12): e15661; doi: 10.1371/journal.pone.0015661. Functional Impairment Muts	Q9HA77	CARS2	Probable cysteine--tRNA ligase, mitochondrial	SYCM_HUMAN, CARS2	cytoplasm, mitochondrial matrix	class-I aminoacyl-tRNA synthetase family
WASF3	Mutated Genes MSI Cancers (PLoS One. 2010; 5(12): e15661; doi: 10.1371/journal.pone.0015661. Functional Impairment Muts	Q9UPY6	WASF3	Wiskott-Aldrich syndrome protein family member 3	WASF3_HUMAN, WASF3, KIAA0900, SCAR3, WAVE3	cytoplasm, cytoskeleton, extracellular exosome, lamellipodium	SCAR/WAVE family
UBL3	Mutated Genes MSI Cancers (PLoS One. 2010; 5(12): e15661; doi: 10.1371/journal.pone.0015661. Functional Impairment Muts	O95164	UBL3	Ubiquitin-like protein 3	UBL3_HUMAN, UBL3, PNSC1	extracellular exosome, intracellular, plasma membrane		27.90|P00742|F10||Trypsin
RAB2B	Mutated Genes MSI Cancers (PLoS One. 2010; 5(12): e15661; doi: 10.1371/journal.pone.0015661. Functional Impairment Muts	Q8WUD1	RAB2B	Ras-related protein Rab-2B	RAB2B_HUMAN, RAB2B	endoplasmic reticulum membrane, extracellular exosome, golgi membrane, plasma membrane, presynapse	Rab family
EXD2	Mutated Genes MSI Cancers (PLoS One. 2010; 5(12): e15661; doi: 10.1371/journal.pone.0015661. Functional Impairment Muts	Q9NVH0	EXD2	Exonuclease 3'-5' domain-containing protein 2	EXD2_HUMAN, EXD2, C14orf114, EXDL2	cytoplasm, nucleus	EXD2 family
PCNX	Mutated Genes MSI Cancers (PLoS One. 2010; 5(12): e15661; doi: 10.1371/journal.pone.0015661. Functional Impairment Muts							100.00|P30872|SSTR1||7:::transmembrane:::receptor:::(rhodopsin:::family)
NRDE2	Mutated Genes MSI Cancers (PLoS One. 2010; 5(12): e15661; doi: 10.1371/journal.pone.0015661. Functional Impairment Muts	Q9H7Z3	NRDE2	Protein NRDE2 homolog	NRDE2_HUMAN, NRDE2, C14orf102	catalytic step 2 spliceosome	NRDE2 family
ADCY4	Mutated Genes MSI Cancers (PLoS One. 2010; 5(12): e15661; doi: 10.1371/journal.pone.0015661. Functional Impairment Muts	Q8NFM4	ADCY4	Adenylate cyclase type 4	ADCY4_HUMAN, ADCY4	cytoplasm, dendrite, guanylate cyclase complex, integral component of membrane, membrane, plasma membrane	adenylyl cyclase class-4/guanylyl cyclase family
NIN	Mutated Genes MSI Cancers (PLoS One. 2010; 5(12): e15661; doi: 10.1371/journal.pone.0015661. Functional Impairment Muts	Q8N4C6	NIN	Ninein	NIN_HUMAN, NIN, KIAA1565	centriolar subdistal appendage, centriole, centrosome, ciliary transition fiber, microtubule minus-end, mitotic spindle, mitotic spindle pole, nucleolus, nucleus, pericentriolar material, spindle pole
PTPN21	Mutated Genes MSI Cancers (PLoS One. 2010; 5(12): e15661; doi: 10.1371/journal.pone.0015661. Functional Impairment Muts	Q16825	PTPN21	Tyrosine-protein phosphatase non-receptor type 21	PTN21_HUMAN, PTPN21, PTPD1	cytoplasm, cytoskeleton	protein-tyrosine phosphatase family
TDP1	Mutated Genes MSI Cancers (PLoS One. 2010; 5(12): e15661; doi: 10.1371/journal.pone.0015661. Functional Impairment Muts	Q9NUW8	TDP1	Tyrosyl-DNA phosphodiesterase 1	TYDP1_HUMAN, TDP1	cytoplasm, intracellular membrane-bounded organelle, nucleus, plasma membrane	tyrosyl-DNA phosphodiesterase family
CPSF2	Mutated Genes MSI Cancers (PLoS One. 2010; 5(12): e15661; doi: 10.1371/journal.pone.0015661. Functional Impairment Muts, Essential genes (CRISPR screen)	Q9P2I0	CPSF2	Cleavage and polyadenylation specificity factor subunit 2	CPSF2_HUMAN, CPSF2, CPSF100, KIAA1367	membrane, mrna cleavage and polyadenylation specificity factor complex, nucleoplasm	RNA-metabolizing metallo-beta-lactamase-like family
CTSG	Mutated Genes MSI Cancers (PLoS One. 2010; 5(12): e15661; doi: 10.1371/journal.pone.0015661. Functional Impairment Muts	P08311	CTSG	Cathepsin G	CATG_HUMAN, CTSG	azurophil granule lumen, cell surface, cytoplasmic stress granule, extracellular exosome, extracellular matrix, extracellular region, extracellular space, nucleus, plasma membrane, secretory granule	peptidase S1 family
SLC10A1	Mutated Genes MSI Cancers (PLoS One. 2010; 5(12): e15661; doi: 10.1371/journal.pone.0015661. Functional Impairment Muts	Q14973	SLC10A1	Sodium/bile acid cotransporter	NTCP_HUMAN, SLC10A1, NTCP	basolateral plasma membrane, integral component of plasma membrane, plasma membrane	bile acid:sodium symporter (BASS) (TC 2.A.28) family
FLVCR2	Mutated Genes MSI Cancers (PLoS One. 2010; 5(12): e15661; doi: 10.1371/journal.pone.0015661. Functional Impairment Muts	Q9UPI3	FLVCR2	Feline leukemia virus subgroup C receptor-related protein 2	FLVC2_HUMAN, FLVCR2, C14orf58	integral component of membrane, plasma membrane	Feline leukemia virus subgroup C receptor (TC 2.A.1.28.1) family	67.75|P05091|ALDH2||Aldehyde:::dehydrogenase:::family
SSTR1	Mutated Genes MSI Cancers (PLoS One. 2010; 5(12): e15661; doi: 10.1371/journal.pone.0015661. Functional Impairment Muts	P30872	SSTR1	Somatostatin receptor type 1	SSR1_HUMAN, SSTR1	cytoplasm, integral component of plasma membrane, neuron projection, plasma membrane	G-protein coupled receptor 1 family
ACTR10	Mutated Genes MSI Cancers (PLoS One. 2010; 5(12): e15661; doi: 10.1371/journal.pone.0015661. Functional Impairment Muts	Q9NZ32	ACTR10	Actin-related protein 10	ARP10_HUMAN, ACTR10, ACTR11, ARP11	azurophil granule lumen, cytosol, dynactin complex, extracellular region, ficolin-1-rich granule lumen	actin family
RDH12	Mutated Genes MSI Cancers (PLoS One. 2010; 5(12): e15661; doi: 10.1371/journal.pone.0015661. Functional Impairment Muts	Q96NR8	RDH12	Retinol dehydrogenase 12	RDH12_HUMAN, RDH12, SDR7C2	intracellular, photoreceptor inner segment membrane	short-chain dehydrogenases/reductases (SDR) family
MLH3	Mutated Genes MSI Cancers (PLoS One. 2010; 5(12): e15661; doi: 10.1371/journal.pone.0015661. Functional Impairment Muts	Q9UHC1	MLH3	DNA mismatch repair protein Mlh3	MLH3_HUMAN, MLH3	chiasma, male germ cell nucleus, mismatch repair complex, nucleus, synaptonemal complex	DNA mismatch repair MutL/HexB family
SPG11	Mutated Genes MSI Cancers (PLoS One. 2010; 5(12): e15661; doi: 10.1371/journal.pone.0015661. Functional Impairment Muts	Q96JI7	SPG11	Spatacsin	SPTCS_HUMAN, SPG11, KIAA1840	axon, cytoplasm, cytoplasmic vesicle, cytosol, dendrite, extracellular exosome, lysosomal membrane, nucleolus, plasma membrane, synapse
GLDN	Mutated Genes MSI Cancers (PLoS One. 2010; 5(12): e15661; doi: 10.1371/journal.pone.0015661. Functional Impairment Muts	Q6ZMI3	GLDN	Gliomedin	GLDN_HUMAN, GLDN, COLM	axon, collagen trimer, extracellular space, integral component of membrane, plasma membrane, proteinaceous extracellular matrix		59.76|P19793|RXRA|Bexarotene|Whole:::Protein
SNX1	Mutated Genes MSI Cancers (PLoS One. 2010; 5(12): e15661; doi: 10.1371/journal.pone.0015661. Functional Impairment Muts	Q13596	SNX1	Sorting nexin-1	SNX1_HUMAN, SNX1	cytoplasm, cytosol, early endosome membrane, endosome, endosome membrane, extrinsic component of membrane, golgi apparatus, intracellular membrane-bounded organelle, lamellipodium, lysosome, membrane, protein complex, retromer complex, retromer, vesicle	sorting nexin family
OCA2	Mutated Genes MSI Cancers (PLoS One. 2010; 5(12): e15661; doi: 10.1371/journal.pone.0015661. Functional Impairment Muts	Q04671	OCA2	P protein	P_HUMAN, OCA2, D15S12, P	cytoplasm, endoplasmic reticulum membrane, endosome membrane, integral component of membrane, lysosomal membrane, melanosome membrane	CitM (TC 2.A.11) transporter family
GJD2	Mutated Genes MSI Cancers (PLoS One. 2010; 5(12): e15661; doi: 10.1371/journal.pone.0015661. Functional Impairment Muts	Q9UKL4	GJD2	Gap junction delta-2 protein	CXD2_HUMAN, GJD2, GJA9	connexin complex, integral component of membrane, plasma membrane	connexin family
ALDH1A2	Mutated Genes MSI Cancers (PLoS One. 2010; 5(12): e15661; doi: 10.1371/journal.pone.0015661. Functional Impairment Muts	O94788	ALDH1A2	Retinal dehydrogenase 2	AL1A2_HUMAN, ALDH1A2, RALDH2	cytoplasm, cytosol, perinuclear region of cytoplasm	aldehyde dehydrogenase family	100.00|Q12879|GRIN2A|Ketamine,Dextromethorphan,Memantine Hydrochloride,Esketamine,Ketamine Hydrochloride,Esketamine Hydrochloride,Amantadine Hydrochloride,Orphenadrine Citrate,Acamprosate Calcium,Dextromethorphan Hydrobromide,Orphenadrine Hydrochloride|Whole:::Protein
MYO1E	Mutated Genes MSI Cancers (PLoS One. 2010; 5(12): e15661; doi: 10.1371/journal.pone.0015661. Functional Impairment Muts	Q12965	MYO1E	Unconventional myosin-Ie	MYO1E_HUMAN, MYO1E, MYO1C	actin cytoskeleton, adherens junction, brush border, cell-cell junction, clathrin-coated vesicle, cytoplasm, cytoskeleton, extracellular exosome, myosin complex	Myosin family
KIAA1024	Mutated Genes MSI Cancers (PLoS One. 2010; 5(12): e15661; doi: 10.1371/journal.pone.0015661. Functional Impairment Muts	Q9UPX6	KIAA1024	UPF0258 protein KIAA1024	K1024_HUMAN, KIAA1024	integral component of membrane	UPF0258 family
KATNBL1	Mutated Genes MSI Cancers (PLoS One. 2010; 5(12): e15661; doi: 10.1371/journal.pone.0015661. Functional Impairment Muts	Q9H079	KATNBL1	KATNB1-like protein 1	KTBL1_HUMAN, KATNBL1, C15orf29	cytoplasm, mitotic spindle pole, nucleolus, nucleus
INO80	Mutated Genes MSI Cancers (PLoS One. 2010; 5(12): e15661; doi: 10.1371/journal.pone.0015661. Functional Impairment Muts	Q9ULG1	INO80	DNA helicase INO80	INO80_HUMAN, INO80, INO80A, INOC1, KIAA1259	ino80 complex, intermediate filament cytoskeleton, microtubule, nuclear body, nucleoplasm, nucleus, plasma membrane	SNF2/RAD54 helicase family
DMXL2	Mutated Genes MSI Cancers (PLoS One. 2010; 5(12): e15661; doi: 10.1371/journal.pone.0015661. Functional Impairment Muts	Q8TDJ6	DMXL2	DmX-like protein 2	DMXL2_HUMAN, DMXL2, KIAA0856	cell junction, extracellular space, rave complex, synaptic vesicle, synaptic vesicle membrane
RORA	Mutated Genes MSI Cancers (PLoS One. 2010; 5(12): e15661; doi: 10.1371/journal.pone.0015661. Functional Impairment Muts	P35398	RORA	Nuclear receptor ROR-alpha	RORA_HUMAN, RORA, NR1F1, RZRA	nucleoplasm, nucleus	nuclear hormone receptor family
ARNT2	Mutated Genes MSI Cancers (PLoS One. 2010; 5(12): e15661; doi: 10.1371/journal.pone.0015661. Functional Impairment Muts	Q9HBZ2	ARNT2	Aryl hydrocarbon receptor nuclear translocator 2	ARNT2_HUMAN, ARNT2, BHLHE1, KIAA0307	cytoplasm, nucleoplasm, nucleus, transcription factor complex
DNAJA3	Mutated Genes MSI Cancers (PLoS One. 2010; 5(12): e15661; doi: 10.1371/journal.pone.0015661. Functional Impairment Muts	Q96EY1	DNAJA3	DnaJ homolog subfamily A member 3, mitochondrial	DNJA3_HUMAN, DNAJA3, HCA57, TID1	cell junction, cytoplasm, cytosol, extrinsic component of plasma membrane, intracellular membrane-bounded organelle, mitochondrial matrix, mitochondrial nucleoid, mitochondrion, neuromuscular junction, nucleus, postsynaptic membrane		33.16|O14920|IKBKB||Protein:::kinase:::domain
LONP2	Mutated Genes MSI Cancers (PLoS One. 2010; 5(12): e15661; doi: 10.1371/journal.pone.0015661. Functional Impairment Muts	Q86WA8	LONP2	Lon protease homolog 2, peroxisomal	LONP2_HUMAN, LONP2, LONP	membrane, nucleus, peroxisomal matrix, peroxisome	peptidase S16 family	29.04|P51649|ALDH5A1||Aldehyde:::dehydrogenase:::family
GRIN2A	Mutated Genes MSI Cancers (PLoS One. 2010; 5(12): e15661; doi: 10.1371/journal.pone.0015661. Functional Impairment Muts	Q12879	GRIN2A	Glutamate receptor ionotropic, NMDA 2A	NMDE1_HUMAN, GRIN2A, NMDAR2A	cell junction, cell surface, endoplasmic reticulum, integral component of plasma membrane, integral component of postsynaptic density membrane, neuron projection, nmda selective glutamate receptor complex, plasma membrane, postsynaptic density, presynaptic membrane, synaptic vesicle	glutamate-gated ion channel (TC 1.A.10.1) family
NUP93	Mutated Genes MSI Cancers (PLoS One. 2010; 5(12): e15661; doi: 10.1371/journal.pone.0015661. Functional Impairment Muts	Q8N1F7	NUP93	Nuclear pore complex protein Nup93	NUP93_HUMAN, NUP93, KIAA0095	host cell, membrane, nuclear envelope, nuclear membrane, nuclear periphery, nuclear pore	nucleoporin interacting component (NIC) family
ZNF597	Mutated Genes MSI Cancers (PLoS One. 2010; 5(12): e15661; doi: 10.1371/journal.pone.0015661. Functional Impairment Muts	Q96LX8	ZNF597	Zinc finger protein 597	ZN597_HUMAN, ZNF597	nucleus	krueppel C2H2-type zinc-finger protein family	33.20|P00918|CA2|Brinzolamide,Dichlorphenamide,Omeprazole,Dorzolamide,Acetazolamide,Ethoxzolamide,Methazolamide|Whole:::Protein
C16orf62	Mutated Genes MSI Cancers (PLoS One. 2010; 5(12): e15661; doi: 10.1371/journal.pone.0015661. Functional Impairment Muts	Q7Z3J2	C16orf62	UPF0505 protein C16orf62	CP062_HUMAN, C16orf62	early endosome, ficolin-1-rich granule membrane, integral component of membrane, plasma membrane	UPF0505 family
SEZ6L2	Mutated Genes MSI Cancers (PLoS One. 2010; 5(12): e15661; doi: 10.1371/journal.pone.0015661. Functional Impairment Muts	Q6UXD5	SEZ6L2	Seizure 6-like protein 2	SE6L2_HUMAN, SEZ6L2, PSK	endoplasmic reticulum membrane, integral component of membrane, plasma membrane	SEZ6 family
RBL2	Mutated Genes MSI Cancers (PLoS One. 2010; 5(12): e15661; doi: 10.1371/journal.pone.0015661. Functional Impairment Muts	Q08999	RBL2	Retinoblastoma-like protein 2	RBL2_HUMAN, RBL2, RB2	cytosol, extracellular exosome, nucleolus, nucleoplasm, nucleus, transcription factor complex	retinoblastoma protein (RB) family
RFWD3	Mutated Genes MSI Cancers (PLoS One. 2010; 5(12): e15661; doi: 10.1371/journal.pone.0015661. Functional Impairment Muts	Q6PCD5	RFWD3	E3 ubiquitin-protein ligase RFWD3	RFWD3_HUMAN, RFWD3, RNF201	cytoplasm, nucleoplasm, nucleus, pml body, site of dna damage
BCAR1	Mutated Genes MSI Cancers (PLoS One. 2010; 5(12): e15661; doi: 10.1371/journal.pone.0015661. Functional Impairment Muts	P56945	BCAR1	Breast cancer anti-estrogen resistance protein 1	BCAR1_HUMAN, BCAR1, CAS, CASS1, CRKAS	actin cytoskeleton, cytoplasm, cytosol, focal adhesion, lamellipodium, ruffle	CAS family
TLK2	Mutated Genes MSI Cancers (PLoS One. 2010; 5(12): e15661; doi: 10.1371/journal.pone.0015661. Functional Impairment Muts	Q86UE8	TLK2	Serine/threonine-protein kinase tousled-like 2	TLK2_HUMAN, TLK2	intermediate filament, nucleus, perinuclear region of cytoplasm	Ser/Thr protein kinase family
ALDH3A1	Mutated Genes MSI Cancers (PLoS One. 2010; 5(12): e15661; doi: 10.1371/journal.pone.0015661. Functional Impairment Muts	P30838	ALDH3A1	Aldehyde dehydrogenase, dimeric NADP-preferring	AL3A1_HUMAN, ALDH3A1, ALDH3	cytosol, endoplasmic reticulum, extracellular space, integral component of membrane, plasma membrane	aldehyde dehydrogenase family
ETV4	Mutated Genes MSI Cancers (PLoS One. 2010; 5(12): e15661; doi: 10.1371/journal.pone.0015661. Functional Impairment Muts	P43268	ETV4	ETS translocation variant 4	ETV4_HUMAN, ETV4, E1AF, PEA3	nucleolus, nucleoplasm, nucleus	ETS family
CA10	Mutated Genes MSI Cancers (PLoS One. 2010; 5(12): e15661; doi: 10.1371/journal.pone.0015661. Functional Impairment Muts	Q9NS85	CA10	Carbonic anhydrase-related protein 10	CAH10_HUMAN, CA10		alpha-carbonic anhydrase family
MTMR4	Mutated Genes MSI Cancers (PLoS One. 2010; 5(12): e15661; doi: 10.1371/journal.pone.0015661. Functional Impairment Muts	Q9NYA4	MTMR4	Myotubularin-related protein 4	MTMR4_HUMAN, MTMR4, KIAA0647, ZFYVE11	cytosol, early endosome membrane, endosome, extracellular space	protein-tyrosine phosphatase family
APPBP2	Mutated Genes MSI Cancers (PLoS One. 2010; 5(12): e15661; doi: 10.1371/journal.pone.0015661. Functional Impairment Muts	Q92624	APPBP2	Amyloid protein-binding protein 2	APBP2_HUMAN, APPBP2, KIAA0228, PAT1	cytoplasm, cytoplasmic vesicle membrane, microtubule, microtubule associated complex, nucleus
ELAC2	Mutated Genes MSI Cancers (PLoS One. 2010; 5(12): e15661; doi: 10.1371/journal.pone.0015661. Functional Impairment Muts	Q9BQ52	ELAC2	Zinc phosphodiesterase ELAC protein 2	RNZ2_HUMAN, ELAC2, HPC2	mitochondrial matrix, mitochondrial nucleoid, mitochondrion, nucleoplasm, nucleus	RNase Z family
PRPF8	Mutated Genes MSI Cancers (PLoS One. 2010; 5(12): e15661; doi: 10.1371/journal.pone.0015661. Functional Impairment Muts	Q6P2Q9	PRPF8	Pre-mRNA-processing-splicing factor 8	PRP8_HUMAN, PRPF8, PRPC8	catalytic step 2 spliceosome, membrane, nuclear speck, nucleoplasm, nucleus, u4/u6 x u5 tri-snrnp complex, u5 snrnp
CACNG4	Mutated Genes MSI Cancers (PLoS One. 2010; 5(12): e15661; doi: 10.1371/journal.pone.0015661. Functional Impairment Muts	Q9UBN1	CACNG4	Voltage-dependent calcium channel gamma-4 subunit	CCG4_HUMAN, CACNG4	ampa glutamate receptor complex, endocytic vesicle membrane, integral component of plasma membrane, plasma membrane, somatodendritic compartment, voltage-gated calcium channel complex	PMP-22/EMP/MP20 family	30.93|Q02750|MAP2K1|Trametinib,Cobimetinib Fumarate,Cobimetinib,Trametinib Dimethyl Sulfoxide|Whole:::Protein
TMEM104	Mutated Genes MSI Cancers (PLoS One. 2010; 5(12): e15661; doi: 10.1371/journal.pone.0015661. Functional Impairment Muts	Q8NE00	TMEM104	Transmembrane protein 104	TM104_HUMAN, TMEM104	integral component of membrane	TMEM104 family
DRG2	Mutated Genes MSI Cancers (PLoS One. 2010; 5(12): e15661; doi: 10.1371/journal.pone.0015661. Functional Impairment Muts	P55039	DRG2	Developmentally-regulated GTP-binding protein 2	DRG2_HUMAN, DRG2	cytosol, intracellular membrane-bounded organelle, membrane, mitochondrion, nucleoplasm	OBG GTPase family
PIGS	Mutated Genes MSI Cancers (PLoS One. 2010; 5(12): e15661; doi: 10.1371/journal.pone.0015661. Functional Impairment Muts	Q96S52	PIGS	GPI transamidase component PIG-S	PIGS_HUMAN, PIGS	endoplasmic reticulum membrane, gpi-anchor transamidase complex, membrane	PIGS family
PLXDC1	Mutated Genes MSI Cancers (PLoS One. 2010; 5(12): e15661; doi: 10.1371/journal.pone.0015661. Functional Impairment Muts	Q8IUK5	PLXDC1	Plexin domain-containing protein 1	PLDX1_HUMAN, PLXDC1, TEM3, TEM7	bicellular tight junction, cytoplasm, dendrite, extracellular region, extracellular space, integral component of membrane, intracellular, neuronal cell body, plasma membrane, receptor complex	plexin family
SPAG9	Mutated Genes MSI Cancers (PLoS One. 2010; 5(12): e15661; doi: 10.1371/journal.pone.0015661. Functional Impairment Muts	O60271	SPAG9	C-Jun-amino-terminal kinase-interacting protein 4	JIP4_HUMAN, SPAG9, HSS, KIAA0516, MAPK8IP4, SYD1	acrosomal vesicle, cytoplasm, cytosol, extracellular exosome, integral component of membrane, microtubule organizing center, perinuclear region of cytoplasm	JIP scaffold family
COIL	Mutated Genes MSI Cancers (PLoS One. 2010; 5(12): e15661; doi: 10.1371/journal.pone.0015661. Functional Impairment Muts	P38432	COIL	Coilin	COIL_HUMAN, COIL, CLN80	cajal body, fibrillar center, membrane, nuclear body, nucleolus, nucleoplasm, nucleus	coilin family
KCTD2	Mutated Genes MSI Cancers (PLoS One. 2010; 5(12): e15661; doi: 10.1371/journal.pone.0015661. Functional Impairment Muts	Q14681	KCTD2	BTB/POZ domain-containing protein KCTD2	KCTD2_HUMAN, KCTD2, KIAA0176	cul3-ring ubiquitin ligase complex
DOK6	Mutated Genes MSI Cancers (PLoS One. 2010; 5(12): e15661; doi: 10.1371/journal.pone.0015661. Functional Impairment Muts	Q6PKX4	DOK6	Docking protein 6	DOK6_HUMAN, DOK6, DOK5L	cytosol	DOK family
TXNL1	Mutated Genes MSI Cancers (PLoS One. 2010; 5(12): e15661; doi: 10.1371/journal.pone.0015661. Functional Impairment Muts	O43396	TXNL1	Thioredoxin-like protein 1	TXNL1_HUMAN, TXNL1, TRP32, TXL, TXNL	cytoplasm, cytosol, extracellular exosome, nucleus, proteasome complex
ROCK1	Mutated Genes MSI Cancers (PLoS One. 2010; 5(12): e15661; doi: 10.1371/journal.pone.0015661. Functional Impairment Muts	Q13464	ROCK1	Rho-associated protein kinase 1	ROCK1_HUMAN, ROCK1	bleb, centriole, cytoskeleton, cytosol, extracellular region, golgi membrane, lamellipodium, plasma membrane, ruffle, secretory granule lumen	AGC Ser/Thr protein kinase family
WDR7	Mutated Genes MSI Cancers (PLoS One. 2010; 5(12): e15661; doi: 10.1371/journal.pone.0015661. Functional Impairment Muts	Q9Y4E6	WDR7	WD repeat-containing protein 7	WDR7_HUMAN, WDR7, KIAA0541, TRAG	cytoplasm, synaptic vesicle		29.95|Q02750|MAP2K1|Trametinib,Cobimetinib Fumarate,Cobimetinib,Trametinib Dimethyl Sulfoxide|Whole:::Protein
ZADH2	Mutated Genes MSI Cancers (PLoS One. 2010; 5(12): e15661; doi: 10.1371/journal.pone.0015661. Functional Impairment Muts	Q8N4Q0	ZADH2	Prostaglandin reductase 3	PTGR3_HUMAN, ZADH2, PTGR3	mitochondrion, peroxisome	zinc-containing alcohol dehydrogenase family
ANGPTL6	Mutated Genes MSI Cancers (PLoS One. 2010; 5(12): e15661; doi: 10.1371/journal.pone.0015661. Functional Impairment Muts	Q8NI99	ANGPTL6	Angiopoietin-related protein 6	ANGL6_HUMAN, ANGPTL6, AGF, ARP5	extracellular exosome, secretory granule
CREB3L3	Mutated Genes MSI Cancers (PLoS One. 2010; 5(12): e15661; doi: 10.1371/journal.pone.0015661. Functional Impairment Muts	Q68CJ9	CREB3L3	Cyclic AMP-responsive element-binding protein 3-like protein 3	CR3L3_HUMAN, CREB3L3, CREBH	cytosol, endoplasmic reticulum, endoplasmic reticulum membrane, golgi membrane, integral component of membrane, membrane, nucleoplasm, nucleus	bZIP family
ZNF569	Mutated Genes MSI Cancers (PLoS One. 2010; 5(12): e15661; doi: 10.1371/journal.pone.0015661. Functional Impairment Muts	Q5MCW4	ZNF569	Zinc finger protein 569	ZN569_HUMAN, ZNF569	nucleus	krueppel C2H2-type zinc-finger protein family
LENG8	Mutated Genes MSI Cancers (PLoS One. 2010; 5(12): e15661; doi: 10.1371/journal.pone.0015661. Functional Impairment Muts	Q96PV6	LENG8	Leukocyte receptor cluster member 8	LENG8_HUMAN, LENG8, KIAA1932
ARHGEF18	Mutated Genes MSI Cancers (PLoS One. 2010; 5(12): e15661; doi: 10.1371/journal.pone.0015661. Functional Impairment Muts	Q6ZSZ5	ARHGEF18	Rho guanine nucleotide exchange factor 18	ARHGI_HUMAN, ARHGEF18, KIAA0521	apical part of cell, apical plasma membrane, cell junction, cytoskeleton, cytosol, extracellular exosome, plasma membrane
COPE	Mutated Genes MSI Cancers (PLoS One. 2010; 5(12): e15661; doi: 10.1371/journal.pone.0015661. Functional Impairment Muts, Essential genes (CRISPR screen)	O14579	COPE	Coatomer subunit epsilon	COPE_HUMAN, COPE	copi vesicle coat, cytosol, endoplasmic reticulum membrane, golgi apparatus, golgi membrane, nucleoplasm, transport vesicle	COPE family	45.85|Q9UBN7|HDAC6|Vorinostat|Whole:::Protein
STXBP2	Mutated Genes MSI Cancers (PLoS One. 2010; 5(12): e15661; doi: 10.1371/journal.pone.0015661. Functional Impairment Muts	Q15833	STXBP2	Syntaxin-binding protein 2	STXB2_HUMAN, STXBP2, UNC18B	apical plasma membrane, azurophil granule, cytolytic granule, cytosol, extracellular exosome, extracellular region, phagocytic vesicle, plasma membrane, specific granule, tertiary granule, zymogen granule membrane	STXBP/unc-18/SEC1 family
RNASEH2A	Mutated Genes MSI Cancers (PLoS One. 2010; 5(12): e15661; doi: 10.1371/journal.pone.0015661. Functional Impairment Muts	O75792	RNASEH2A	Ribonuclease H2 subunit A	RNH2A_HUMAN, RNASEH2A, RNASEHI, RNHIA	cytosol, nucleoplasm, ribonuclease h2 complex	RNase HII family
TSSK6	Mutated Genes MSI Cancers (PLoS One. 2010; 5(12): e15661; doi: 10.1371/journal.pone.0015661. Functional Impairment Muts	Q9BXA6	TSSK6	Testis-specific serine/threonine-protein kinase 6	TSSK6_HUMAN, TSSK6, SSTK	cytoplasm, nucleus	CAMK Ser/Thr protein kinase family
C19orf47	Mutated Genes MSI Cancers (PLoS One. 2010; 5(12): e15661; doi: 10.1371/journal.pone.0015661. Functional Impairment Muts	Q8N9M1	C19orf47	Uncharacterized protein C19orf47	CS047_HUMAN, C19orf47	nucleoplasm
HAS1	Mutated Genes MSI Cancers (PLoS One. 2010; 5(12): e15661; doi: 10.1371/journal.pone.0015661. Functional Impairment Muts	Q92839	HAS1	Hyaluronan synthase 1	HYAS1_HUMAN, HAS1, HAS	cytoplasm, integral component of plasma membrane, plasma membrane	NodC/HAS family
SUGP1	Mutated Genes MSI Cancers (PLoS One. 2010; 5(12): e15661; doi: 10.1371/journal.pone.0015661. Functional Impairment Muts	Q8IWZ8	SUGP1	SURP and G-patch domain-containing protein 1	SUGP1_HUMAN, SUGP1, SF4	nucleoplasm, spliceosomal complex
DHRS9	Mutated Genes MSI Cancers (PLoS One. 2010; 5(12): e15661; doi: 10.1371/journal.pone.0015661. Functional Impairment Muts	Q9BPW9	DHRS9	Dehydrogenase/reductase SDR family member 9	DHRS9_HUMAN, DHRS9, RDH15, SDR9C4	endoplasmic reticulum membrane, integral component of endoplasmic reticulum membrane, organelle membrane	short-chain dehydrogenases/reductases (SDR) family	85.38|P35498|SCN1A|Etidocaine,Tocainide,Hexylcaine,Procaine,Fosphenytoin,Chloroprocaine,Bupivacaine,Riluzole,Veratrum Viride Root,Propafenone,Dyclonine,Lidocaine,Tetracaine,Indecainide,Quinidine,Lamotrigine,Articaine,Phenytoin,Carbamazepine,Levobupivacaine,Prilocaine,Ropivacaine,Alkavervir,Mepivacaine,Ethotoin,Benoxinate,Topiramate,Proparacaine,Propoxycaine,Oxcarbazepine,Mexiletine,Mephenytoin,Es…
TRAK2	Mutated Genes MSI Cancers (PLoS One. 2010; 5(12): e15661; doi: 10.1371/journal.pone.0015661. Functional Impairment Muts	O60296	TRAK2	Trafficking kinesin-binding protein 2	TRAK2_HUMAN, TRAK2, ALS2CR3, KIAA0549	axonal growth cone, cytoplasm, dendrite cytoplasm, early endosome, mitochondrion, neuronal cell body, nucleus, plasma membrane
MAP2	Mutated Genes MSI Cancers (PLoS One. 2010; 5(12): e15661; doi: 10.1371/journal.pone.0015661. Functional Impairment Muts	P11137	MAP2	Microtubule-associated protein 2	MTAP2_HUMAN, MAP2	ca3 pyramidal cell dendrite, cytosol, dendrite, dendritic shaft, microtubule, microtubule associated complex, neuron projection, neuronal cell body, nuclear periphery, nucleolus, postsynaptic density
HDAC4	Mutated Genes MSI Cancers (PLoS One. 2010; 5(12): e15661; doi: 10.1371/journal.pone.0015661. Functional Impairment Muts	P56524	HDAC4	Histone deacetylase 4	HDAC4_HUMAN, HDAC4, KIAA0288	a band, actomyosin, cytoplasm, cytosol, histone deacetylase complex, neuromuscular junction, nucleoplasm, nucleus, protein complex, transcriptional repressor complex, z disc	histone deacetylase family
AGXT	Mutated Genes MSI Cancers (PLoS One. 2010; 5(12): e15661; doi: 10.1371/journal.pone.0015661. Functional Impairment Muts	P21549	AGXT	Serine--pyruvate aminotransferase	SPYA_HUMAN, AGXT, AGT1, SPAT	intracellular membrane-bounded organelle, mitochondrial matrix, peroxisomal matrix, peroxisome	class-V pyridoxal-phosphate-dependent aminotransferase family
MAPRE3	Mutated Genes MSI Cancers (PLoS One. 2010; 5(12): e15661; doi: 10.1371/journal.pone.0015661. Functional Impairment Muts	Q9UPY8	MAPRE3	Microtubule-associated protein RP/EB family member 3	MARE3_HUMAN, MAPRE3	cytoplasm, microtubule cytoskeleton, microtubule plus-end, midbody, perinuclear region of cytoplasm	MAPRE family	32.37|P04049|RAF1||Protein:::tyrosine:::kinase
FSHR	Mutated Genes MSI Cancers (PLoS One. 2010; 5(12): e15661; doi: 10.1371/journal.pone.0015661. Functional Impairment Muts	P23945	FSHR	Follicle-stimulating hormone receptor	FSHR_HUMAN, FSHR, LGR1	integral component of membrane, integral component of plasma membrane, intracellular, plasma membrane	G-protein coupled receptor 1 family
MGAT4A	Mutated Genes MSI Cancers (PLoS One. 2010; 5(12): e15661; doi: 10.1371/journal.pone.0015661. Functional Impairment Muts	Q9UM21	MGAT4A	Alpha-1,3-mannosyl-glycoprotein 4-beta-N-acetylglucosaminyltransferase A	MGT4A_HUMAN, MGAT4A	endoplasmic reticulum lumen, extracellular exosome, golgi membrane, integral component of membrane	glycosyltransferase 54 family
GLI2	Mutated Genes MSI Cancers (PLoS One. 2010; 5(12): e15661; doi: 10.1371/journal.pone.0015661. Functional Impairment Muts	P10070	GLI2	Zinc finger protein GLI2	GLI2_HUMAN, GLI2, THP	axoneme, ciliary base, ciliary tip, cilium, cytosol, membrane, motile cilium, nuclear speck, nucleolus, nucleoplasm, nucleus	GLI C2H2-type zinc-finger protein family
MBD5	Mutated Genes MSI Cancers (PLoS One. 2010; 5(12): e15661; doi: 10.1371/journal.pone.0015661. Functional Impairment Muts	Q9P267	MBD5	Methyl-CpG-binding domain protein 5	MBD5_HUMAN, MBD5, KIAA1461	chromocenter, extracellular exosome, midbody, nucleoplasm, nucleus
SCN3A	Mutated Genes MSI Cancers (PLoS One. 2010; 5(12): e15661; doi: 10.1371/journal.pone.0015661. Functional Impairment Muts	Q9NY46	SCN3A	Sodium channel protein type 3 subunit alpha	SCN3A_HUMAN, SCN3A, KIAA1356, NAC3	cytoplasm, plasma membrane, voltage-gated sodium channel complex	sodium channel (TC 1.A.1.10) family	51.44|P43681|CHRNA4|Varenicline,Varenicline Tartrate|Whole:::Protein
SSFA2	Mutated Genes MSI Cancers (PLoS One. 2010; 5(12): e15661; doi: 10.1371/journal.pone.0015661. Functional Impairment Muts	P28290	SSFA2	Sperm-specific antigen 2	SSFA2_HUMAN, SSFA2, CS1, KIAA1927, KRAP	cytosol, nucleus, plasma membrane
NRP2	Mutated Genes MSI Cancers (PLoS One. 2010; 5(12): e15661; doi: 10.1371/journal.pone.0015661. Functional Impairment Muts	O60462	NRP2	Neuropilin-2	NRP2_HUMAN, NRP2, VEGF165R2	extracellular region, integral component of membrane, membrane, plasma membrane, semaphorin receptor complex	neuropilin family
GALNT14	Mutated Genes MSI Cancers (PLoS One. 2010; 5(12): e15661; doi: 10.1371/journal.pone.0015661. Functional Impairment Muts	Q96FL9	GALNT14	Polypeptide N-acetylgalactosaminyltransferase 14	GLT14_HUMAN, GALNT14	golgi membrane, integral component of membrane	glycosyltransferase 2 family
UGGT1	Mutated Genes MSI Cancers (PLoS One. 2010; 5(12): e15661; doi: 10.1371/journal.pone.0015661. Functional Impairment Muts	Q9NYU2	UGGT1	UDP-glucose:glycoprotein glucosyltransferase 1	UGGG1_HUMAN, UGGT1, GT, UGCGL1, UGGT, UGT1, UGTR	endoplasmic reticulum, endoplasmic reticulum lumen, endoplasmic reticulum quality control compartment, endoplasmic reticulum-golgi intermediate compartment, extracellular exosome, protein complex	glycosyltransferase 8 family
ACVR2A	Mutated Genes MSI Cancers (PLoS One. 2010; 5(12): e15661; doi: 10.1371/journal.pone.0015661. Functional Impairment Muts, Driver genes (common in CGI and COSMIC - PANCAN, COADREAD, LUAC, LUSC)	P27037	ACVR2A	Activin receptor type-2A	AVR2A_HUMAN, ACVR2A, ACVR2	cell surface, cytoplasm, inhibin-betaglycan-actrii complex, integral component of plasma membrane, plasma membrane, receptor complex	TKL Ser/Thr protein kinase family
LRP2	Mutated Genes MSI Cancers (PLoS One. 2010; 5(12): e15661; doi: 10.1371/journal.pone.0015661. Functional Impairment Muts	P98164	LRP2	Low-density lipoprotein receptor-related protein 2	LRP2_HUMAN, LRP2	apical plasma membrane, axon, brush border membrane, clathrin-coated pit, clathrin-coated vesicle membrane, dendrite, endocytic vesicle, endoplasmic reticulum, endosome lumen, external side of plasma membrane, extracellular exosome, golgi apparatus, integral component of membrane, lysosomal membrane, lysosome, plasma membrane, receptor complex	LDLR family	70.63|P63316|TNNC1||EF-hand:::domain:::pair
RBM45	Mutated Genes MSI Cancers (PLoS One. 2010; 5(12): e15661; doi: 10.1371/journal.pone.0015661. Functional Impairment Muts	Q8IUH3	RBM45	RNA-binding protein 45	RBM45_HUMAN, RBM45, DRB1, DRBP1	cytoplasm, nucleus
DYSF	Mutated Genes MSI Cancers (PLoS One. 2010; 5(12): e15661; doi: 10.1371/journal.pone.0015661. Functional Impairment Muts	O75923	DYSF	Dysferlin	DYSF_HUMAN, DYSF, FER1L1	cytoplasmic vesicle membrane, early endosome, endocytic vesicle, endosome, extracellular exosome, integral component of membrane, lamellipodium, late endosome, microtubule organizing center, plasma membrane, sarcolemma, t-tubule	ferlin family
CNNM4	Mutated Genes MSI Cancers (PLoS One. 2010; 5(12): e15661; doi: 10.1371/journal.pone.0015661. Functional Impairment Muts	Q6P4Q7	CNNM4	Metal transporter CNNM4	CNNM4_HUMAN, CNNM4, ACDP4, KIAA1592	basolateral plasma membrane, dendrite, integral component of membrane, neuronal cell body, protein complex	ACDP family
CHRNA1	Mutated Genes MSI Cancers (PLoS One. 2010; 5(12): e15661; doi: 10.1371/journal.pone.0015661. Functional Impairment Muts	P02708	CHRNA1	Acetylcholine receptor subunit alpha	ACHA_HUMAN, CHRNA1, ACHRA, CHNRA	acetylcholine-gated channel complex, cell junction, cell surface, neuromuscular junction, plasma membrane, postsynaptic membrane	ligand-gated ion channel (TC 1.A.9) family
MARCH4	Mutated Genes MSI Cancers (PLoS One. 2010; 5(12): e15661; doi: 10.1371/journal.pone.0015661. Functional Impairment Muts	Q9P2E8	MARCH4	E3 ubiquitin-protein ligase MARCH4	MARH4_HUMAN, MARCH4, KIAA1399, RNF174	golgi membrane, golgi stack, integral component of membrane, trans-golgi network
SPHKAP	Mutated Genes MSI Cancers (PLoS One. 2010; 5(12): e15661; doi: 10.1371/journal.pone.0015661. Functional Impairment Muts	Q2M3C7	SPHKAP	A-kinase anchor protein SPHKAP	SPKAP_HUMAN, SPHKAP, KIAA1678, SKIP	extracellular exosome, mitochondrion	AKAP110 family
SPTBN1	Mutated Genes MSI Cancers (PLoS One. 2010; 5(12): e15661; doi: 10.1371/journal.pone.0015661. Functional Impairment Muts	Q01082	SPTBN1	Spectrin beta chain, non-erythrocytic 1	SPTB2_HUMAN, SPTBN1, SPTB2	axolemma, cuticular plate, cytoplasm, cytosol, extracellular exosome, m band, nucleolus, postsynaptic density, protein complex, spectrin, spectrin-associated cytoskeleton	spectrin family
SMEK2	Mutated Genes MSI Cancers (PLoS One. 2010; 5(12): e15661; doi: 10.1371/journal.pone.0015661. Functional Impairment Muts
ESF1	Mutated Genes MSI Cancers (PLoS One. 2010; 5(12): e15661; doi: 10.1371/journal.pone.0015661. Functional Impairment Muts	Q9H501	ESF1	ESF1 homolog	ESF1_HUMAN, ESF1, ABTAP, C20orf6	extracellular space, nucleolus, nucleoplasm	ESF1 family
TNNC2	Mutated Genes MSI Cancers (PLoS One. 2010; 5(12): e15661; doi: 10.1371/journal.pone.0015661. Functional Impairment Muts	P02585	TNNC2	Troponin C, skeletal muscle	TNNC2_HUMAN, TNNC2	cytosol, troponin complex	troponin C family
SLC2A10	Mutated Genes MSI Cancers (PLoS One. 2010; 5(12): e15661; doi: 10.1371/journal.pone.0015661. Functional Impairment Muts	O95528	SLC2A10	Solute carrier family 2, facilitated glucose transporter member 10	GTR10_HUMAN, SLC2A10, GLUT10	endomembrane system, integral component of membrane, perinuclear region of cytoplasm, plasma membrane	Sugar transporter (TC 2.A.1.1) family	30.81|Q02750|MAP2K1|Trametinib,Cobimetinib Fumarate,Cobimetinib,Trametinib Dimethyl Sulfoxide|Whole:::Protein
TSHZ2	Mutated Genes MSI Cancers (PLoS One. 2010; 5(12): e15661; doi: 10.1371/journal.pone.0015661. Functional Impairment Muts	Q9NRE2	TSHZ2	Teashirt homolog 2	TSH2_HUMAN, TSHZ2, C20orf17, TSH2, ZNF218	nucleus	teashirt C2H2-type zinc-finger protein family
NCOA6	Mutated Genes MSI Cancers (PLoS One. 2010; 5(12): e15661; doi: 10.1371/journal.pone.0015661. Functional Impairment Muts	Q14686	NCOA6	Nuclear receptor coactivator 6	NCOA6_HUMAN, NCOA6, AIB3, KIAA0181, RAP250, TRBP	cytosol, histone methyltransferase complex, intracellular membrane-bounded organelle, nucleoplasm, nucleus, transcription factor complex
GMEB2	Mutated Genes MSI Cancers (PLoS One. 2010; 5(12): e15661; doi: 10.1371/journal.pone.0015661. Functional Impairment Muts	Q9UKD1	GMEB2	Glucocorticoid modulatory element-binding protein 2	GMEB2_HUMAN, GMEB2, KIAA1269	cytosol, nucleoplasm, nucleus
ACSS1	Mutated Genes MSI Cancers (PLoS One. 2010; 5(12): e15661; doi: 10.1371/journal.pone.0015661. Functional Impairment Muts	Q9NUB1	ACSS1	Acetyl-coenzyme A synthetase 2-like, mitochondrial	ACS2L_HUMAN, ACSS1, ACAS2L, KIAA1846	mitochondrial matrix	ATP-dependent AMP-binding enzyme family
JAG1	Mutated Genes MSI Cancers (PLoS One. 2010; 5(12): e15661; doi: 10.1371/journal.pone.0015661. Functional Impairment Muts	P78504	JAG1	Protein jagged-1	JAG1_HUMAN, JAG1, JAGL1	adherens junction, apical plasma membrane, extracellular region, integral component of plasma membrane, membrane, plasma membrane
FLRT3	Mutated Genes MSI Cancers (PLoS One. 2010; 5(12): e15661; doi: 10.1371/journal.pone.0015661. Functional Impairment Muts	Q9NZU0	FLRT3	Leucine-rich repeat transmembrane protein FLRT3	FLRT3_HUMAN, FLRT3, KIAA1469	axon terminus, axonal growth cone, cell junction, cell-cell junction, cytoplasm, cytosol, endoplasmic reticulum membrane, extracellular space, focal adhesion, integral component of plasma membrane, plasma membrane, proteinaceous extracellular matrix, synaptic membrane
SEC23B	Mutated Genes MSI Cancers (PLoS One. 2010; 5(12): e15661; doi: 10.1371/journal.pone.0015661. Functional Impairment Muts	Q15437	SEC23B	Protein transport protein Sec23B	SC23B_HUMAN, SEC23B	copii vesicle coat, cytosol, endomembrane system, endoplasmic reticulum, endoplasmic reticulum membrane, golgi membrane, perinuclear region of cytoplasm	SEC23/SEC24 family	36.08|P00734|F2|Dabigatran Etexilate Mesylate,Bivalirudin|Whole:::Protein
CSE1L	Mutated Genes MSI Cancers (PLoS One. 2010; 5(12): e15661; doi: 10.1371/journal.pone.0015661. Functional Impairment Muts, Essential genes (CRISPR screen)	P55060	CSE1L	Exportin-2	XPO2_HUMAN, CSE1L, CAS, XPO2	cytoplasm, cytosol, extracellular exosome, membrane, nuclear envelope, nucleoplasm, nucleus	XPO2/CSE1 family
DSCR3	Mutated Genes MSI Cancers (PLoS One. 2010; 5(12): e15661; doi: 10.1371/journal.pone.0015661. Functional Impairment Muts	O14972	DSCR3	Down syndrome critical region protein 3	DSCR3_HUMAN, DSCR3, DCRA, DSCRA	endosome, nucleus	VPS26 family
DYRK1A	Mutated Genes MSI Cancers (PLoS One. 2010; 5(12): e15661; doi: 10.1371/journal.pone.0015661. Functional Impairment Muts	Q13627	DYRK1A	Dual specificity tyrosine-phosphorylation-regulated kinase 1A	DYR1A_HUMAN, DYRK1A, DYRK, MNB, MNBH	axon, cytoplasm, cytoskeleton, dendrite, intracellular ribonucleoprotein complex, nuclear speck, nucleoplasm, nucleus	CMGC Ser/Thr protein kinase family
ERG	Mutated Genes MSI Cancers (PLoS One. 2010; 5(12): e15661; doi: 10.1371/journal.pone.0015661. Functional Impairment Muts	P11308	ERG	Transcriptional regulator ERG	ERG_HUMAN, ERG	cytoplasm, intracellular ribonucleoprotein complex, nucleus	ETS family	100.00|P13196|ALAS1||Whole:::Protein
FAM3B	Mutated Genes MSI Cancers (PLoS One. 2010; 5(12): e15661; doi: 10.1371/journal.pone.0015661. Functional Impairment Muts	P58499	FAM3B	Protein FAM3B	FAM3B_HUMAN, FAM3B, C21orf11, C21orf76	extracellular exosome, extracellular region	FAM3 family
PCNT	Mutated Genes MSI Cancers (PLoS One. 2010; 5(12): e15661; doi: 10.1371/journal.pone.0015661. Functional Impairment Muts	O95613	PCNT	Pericentrin	PCNT_HUMAN, PCNT, KIAA0402, PCNT2	centriolar satellite, centriole, centrosome, cytosol, membrane, microtubule, microtubule organizing center		30.29|P35346|SSTR5||7:::transmembrane:::receptor:::(rhodopsin:::family)
USP25	Mutated Genes MSI Cancers (PLoS One. 2010; 5(12): e15661; doi: 10.1371/journal.pone.0015661. Functional Impairment Muts	Q9UHP3	USP25	Ubiquitin carboxyl-terminal hydrolase 25	UBP25_HUMAN, USP25, USP21	cytosol, endoplasmic reticulum, nucleus	peptidase C19 family
RRP1B	Mutated Genes MSI Cancers (PLoS One. 2010; 5(12): e15661; doi: 10.1371/journal.pone.0015661. Functional Impairment Muts	Q14684	RRP1B	Ribosomal RNA processing protein 1 homolog B	RRP1B_HUMAN, RRP1B, KIAA0179	cytosol, euchromatin, granular component, heterochromatin, nucleolus, nucleoplasm, nucleus, preribosome, preribosome	RRP1 family
HMGXB4	Mutated Genes MSI Cancers (PLoS One. 2010; 5(12): e15661; doi: 10.1371/journal.pone.0015661. Functional Impairment Muts	Q9UGU5	HMGXB4	HMG domain-containing protein 4	HMGX4_HUMAN, HMGXB4, HMG2L1, HMGBCG	nurf complex
TMPRSS6	Mutated Genes MSI Cancers (PLoS One. 2010; 5(12): e15661; doi: 10.1371/journal.pone.0015661. Functional Impairment Muts	Q8IU80	TMPRSS6	Transmembrane protease serine 6	TMPS6_HUMAN, TMPRSS6	extracellular space, integral component of membrane, intracellular, plasma membrane	peptidase S1 family
SULT4A1	Mutated Genes MSI Cancers (PLoS One. 2010; 5(12): e15661; doi: 10.1371/journal.pone.0015661. Functional Impairment Muts	Q9BR01	SULT4A1	Sulfotransferase 4A1	ST4A1_HUMAN, SULT4A1, SULTX3	cytosol	sulfotransferase 1 family
SPECC1L	Mutated Genes MSI Cancers (PLoS One. 2010; 5(12): e15661; doi: 10.1371/journal.pone.0015661. Functional Impairment Muts	Q69YQ0	SPECC1L	Cytospin-A	CYTSA_HUMAN, SPECC1L, CYTSA, KIAA0376	actin cytoskeleton, cytosol, gap junction, spindle	cytospin-A family
RBM5	Mutated Genes MSI Cancers (PLoS One. 2010; 5(12): e15661; doi: 10.1371/journal.pone.0015661. Functional Impairment Muts	P52756	RBM5	RNA-binding protein 5	RBM5_HUMAN, RBM5	nucleoplasm, nucleus, spliceosomal complex	RBM5/RBM10 family	100.00|P35367|HRH1||7:::transmembrane:::receptor:::(rhodopsin:::family)
ALAS1	Mutated Genes MSI Cancers (PLoS One. 2010; 5(12): e15661; doi: 10.1371/journal.pone.0015661. Functional Impairment Muts	P13196	ALAS1	5-aminolevulinate synthase, nonspecific, mitochondrial	HEM1_HUMAN, ALAS1, ALAS3, ALASH	cytosol, mitochondrial matrix, mitochondrion, nucleoplasm	class-II pyridoxal-phosphate-dependent aminotransferase family
CCDC37	Mutated Genes MSI Cancers (PLoS One. 2010; 5(12): e15661; doi: 10.1371/journal.pone.0015661. Functional Impairment Muts							24.66|P41972|ileS||tRNA:::synthetases:::class:::I:::(I,:::L,:::M:::and:::V)
SUCNR1	Mutated Genes MSI Cancers (PLoS One. 2010; 5(12): e15661; doi: 10.1371/journal.pone.0015661. Functional Impairment Muts	Q9BXA5	SUCNR1	Succinate receptor 1	SUCR1_HUMAN, SUCNR1, GPR91	extracellular exosome, integral component of membrane, plasma membrane	G-protein coupled receptor 1 family
FNDC3B	Mutated Genes MSI Cancers (PLoS One. 2010; 5(12): e15661; doi: 10.1371/journal.pone.0015661. Functional Impairment Muts	Q53EP0	FNDC3B	Fibronectin type III domain-containing protein 3B	FND3B_HUMAN, FNDC3B, FAD104, NS5ABP37	integral component of membrane	FNDC3 family
OSBPL10	Mutated Genes MSI Cancers (PLoS One. 2010; 5(12): e15661; doi: 10.1371/journal.pone.0015661. Functional Impairment Muts	Q9BXB5	OSBPL10	Oxysterol-binding protein-related protein 10	OSB10_HUMAN, OSBPL10, ORP10, OSBP9	cytoskeleton, cytosol	OSBP family
CTNNB1	Mutated Genes MSI Cancers (PLoS One. 2010; 5(12): e15661; doi: 10.1371/journal.pone.0015661. Functional Impairment Muts, Driver genes (common in CGI and COSMIC - PANCAN, COADREAD, LUAC, LUSC)	P35222	CTNNB1	Catenin beta-1	CTNB1_HUMAN, CTNNB1, CTNNB	adherens junction, apical part of cell, basolateral plasma membrane, beta-catenin destruction complex, beta-catenin-tcf complex, beta-catenin-tcf7l2 complex, bicellular tight junction, catenin complex, cell cortex, cell junction, cell periphery, cell-cell adherens junction, cell-cell junction, centrosome, cytoplasm, cytosol, extracellular exosome, fascia adherens, flotillin complex, focal adhesio…	beta-catenin family
TCAIM	Mutated Genes MSI Cancers (PLoS One. 2010; 5(12): e15661; doi: 10.1371/journal.pone.0015661. Functional Impairment Muts	Q8N3R3	TCAIM	T-cell activation inhibitor, mitochondrial	TCAIM_HUMAN, TCAIM, C3orf23, TOAG1	mitochondrion		72.19|P42261|GRIA1|Topiramate|Whole:::Protein
HYAL2	Mutated Genes MSI Cancers (PLoS One. 2010; 5(12): e15661; doi: 10.1371/journal.pone.0015661. Functional Impairment Muts	Q12891	HYAL2	Hyaluronidase-2	HYAL2_HUMAN, HYAL2, LUCA2	anchored component of external side of plasma membrane, anchored component of plasma membrane, apical plasma membrane, cell surface, cytoplasm, cytoplasmic vesicle, cytosol, endocytic vesicle, endoplasmic reticulum, golgi membrane, lysosome, membrane raft, microvillus, perinuclear region of cytoplasm, plasma membrane, rna polymerase ii transcription factor complex	glycosyl hydrolase 56 family	100.00|P35968|KDR|Axitinib,Pazopanib,Ramucirumab,CABOZANTINIB S-MALATE,Lenvatinib Mesylate,Regorafenib,Sorafenib Tosylate,Pazopanib Hydrochloride,Sunitinib Malate,Nintedanib Esylate|Whole:::Protein
TBC1D23	Mutated Genes MSI Cancers (PLoS One. 2010; 5(12): e15661; doi: 10.1371/journal.pone.0015661. Functional Impairment Muts	Q9NUY8	TBC1D23	TBC1 domain family member 23	TBC23_HUMAN, TBC1D23, NS4ATP1	cytosol, golgi apparatus, trans-golgi network, wash complex
HRH1	Mutated Genes MSI Cancers (PLoS One. 2010; 5(12): e15661; doi: 10.1371/journal.pone.0015661. Functional Impairment Muts	P35367	HRH1	Histamine H1 receptor	HRH1_HUMAN, HRH1	cytosol, integral component of plasma membrane, plasma membrane	G-protein coupled receptor 1 family
TIPARP	Mutated Genes MSI Cancers (PLoS One. 2010; 5(12): e15661; doi: 10.1371/journal.pone.0015661. Functional Impairment Muts	Q7Z3E1	TIPARP	TCDD-inducible poly [ADP-ribose] polymerase	PARPT_HUMAN, TIPARP, PARP7	nucleus		76.94|P28472|GABRB3|Etomidate,Butabarbital Sodium,Chlordiazepoxide Hydrochloride,Thiamylal Sodium,Thiopental Sodium,Pentobarbital Sodium,Ethchlorvynol,Eszopiclone,Secobarbital Sodium,Triclofos Sodium,Midazolam Hydrochloride,Clobazam,Clorazepate Dipotassium,Flurazepam Hydrochloride,Acamprosate Calcium,Methohexital Sodium|Whole:::Protein
LARS2	Mutated Genes MSI Cancers (PLoS One. 2010; 5(12): e15661; doi: 10.1371/journal.pone.0015661. Functional Impairment Muts, Essential genes (CRISPR screen)	Q15031	LARS2	Probable leucine--tRNA ligase, mitochondrial	SYLM_HUMAN, LARS2, KIAA0028	mitochondrial matrix, mitochondrion	class-I aminoacyl-tRNA synthetase family
WDR6	Mutated Genes MSI Cancers (PLoS One. 2010; 5(12): e15661; doi: 10.1371/journal.pone.0015661. Functional Impairment Muts	Q9NNW5	WDR6	WD repeat-containing protein 6	WDR6_HUMAN, WDR6	cytoplasm, cytosol, plasma membrane	WD repeat WDR6 family
NFKBIZ	Mutated Genes MSI Cancers (PLoS One. 2010; 5(12): e15661; doi: 10.1371/journal.pone.0015661. Functional Impairment Muts	Q9BYH8	NFKBIZ	NF-kappa-B inhibitor zeta	IKBZ_HUMAN, NFKBIZ, IKBZ, INAP, MAIL	cytoplasmic ribonucleoprotein granule, nuclear speck, nucleus
SLC25A38	Mutated Genes MSI Cancers (PLoS One. 2010; 5(12): e15661; doi: 10.1371/journal.pone.0015661. Functional Impairment Muts	Q96DW6	SLC25A38	Mitochondrial glycine transporter	S2538_HUMAN, SLC25A38	integral component of membrane, mitochondrial inner membrane	mitochondrial carrier (TC 2.A.29) family
JADE1	Mutated Genes MSI Cancers (PLoS One. 2010; 5(12): e15661; doi: 10.1371/journal.pone.0015661. Functional Impairment Muts	Q6IE81	JADE1	Protein Jade-1	JADE1_HUMAN, JADE1, KIAA1807, PHF17	ciliary basal body, cytoplasm, cytosol, histone acetyltransferase complex, nucleoplasm, nucleus, plasma membrane	JADE family
GRIA2	Mutated Genes MSI Cancers (PLoS One. 2010; 5(12): e15661; doi: 10.1371/journal.pone.0015661. Functional Impairment Muts	P42262	GRIA2	Glutamate receptor 2	GRIA2_HUMAN, GRIA2, GLUR2	ampa glutamate receptor complex, cell junction, dendrite, dendritic spine, endocytic vesicle membrane, endoplasmic reticulum membrane, excitatory synapse, external side of plasma membrane, integral component of plasma membrane, plasma membrane, postsynapse, postsynaptic endocytic zone, postsynaptic membrane	glutamate-gated ion channel (TC 1.A.10.1) family
KDR	Mutated Genes MSI Cancers (PLoS One. 2010; 5(12): e15661; doi: 10.1371/journal.pone.0015661. Functional Impairment Muts, Driver genes (common in CGI and COSMIC)	P35968	KDR	Vascular endothelial growth factor receptor 2	VGFR2_HUMAN, KDR, FLK1, VEGFR2	cell junction, early endosome, endoplasmic reticulum, endosome, extracellular region, golgi apparatus, integral component of plasma membrane, membrane raft, nucleus, plasma membrane, sorting endosome	Tyr protein kinase family
PCDH18	Mutated Genes MSI Cancers (PLoS One. 2010; 5(12): e15661; doi: 10.1371/journal.pone.0015661. Functional Impairment Muts	Q9HCL0	PCDH18	Protocadherin-18	PCD18_HUMAN, PCDH18, KIAA1562	integral component of plasma membrane
CCRN4L	Mutated Genes MSI Cancers (PLoS One. 2010; 5(12): e15661; doi: 10.1371/journal.pone.0015661. Functional Impairment Muts
GABRB1	Mutated Genes MSI Cancers (PLoS One. 2010; 5(12): e15661; doi: 10.1371/journal.pone.0015661. Functional Impairment Muts	P18505	GABRB1	Gamma-aminobutyric acid receptor subunit beta-1	GBRB1_HUMAN, GABRB1	cell junction, chloride channel complex, cytoplasm, dendrite, gaba-a receptor complex, integral component of plasma membrane, nuclear envelope, plasma membrane, postsynaptic membrane	ligand-gated ion channel (TC 1.A.9) family
COX18	Mutated Genes MSI Cancers (PLoS One. 2010; 5(12): e15661; doi: 10.1371/journal.pone.0015661. Functional Impairment Muts	Q8N8Q8	COX18	Cytochrome c oxidase assembly protein COX18, mitochondrial	COX18_HUMAN, COX18, OXA1L2	integral component of mitochondrial inner membrane	OXA1/ALB3/YidC family
MTTP	Mutated Genes MSI Cancers (PLoS One. 2010; 5(12): e15661; doi: 10.1371/journal.pone.0015661. Functional Impairment Muts	P55157	MTTP	Microsomal triglyceride transfer protein large subunit	MTP_HUMAN, MTTP, MTP	endoplasmic reticulum, endoplasmic reticulum lumen, receptor complex
MANBA	Mutated Genes MSI Cancers (PLoS One. 2010; 5(12): e15661; doi: 10.1371/journal.pone.0015661. Functional Impairment Muts	O00462	MANBA	Beta-mannosidase	MANBA_HUMAN, MANBA, MANB1	azurophil granule membrane, intracellular membrane-bounded organelle, lysosomal lumen, plasma membrane	glycosyl hydrolase 2 family
MFSD8	Mutated Genes MSI Cancers (PLoS One. 2010; 5(12): e15661; doi: 10.1371/journal.pone.0015661. Functional Impairment Muts	Q8NHS3	MFSD8	Major facilitator superfamily domain-containing protein 8	MFSD8_HUMAN, MFSD8, CLN7	integral component of membrane, intracellular membrane-bounded organelle, lysosomal membrane, nucleoplasm
GALNT7	Mutated Genes MSI Cancers (PLoS One. 2010; 5(12): e15661; doi: 10.1371/journal.pone.0015661. Functional Impairment Muts	Q86SF2	GALNT7	N-acetylgalactosaminyltransferase 7	GALT7_HUMAN, GALNT7	extracellular exosome, golgi membrane, integral component of membrane, membrane	glycosyltransferase 2 family
WDFY3	Mutated Genes MSI Cancers (PLoS One. 2010; 5(12): e15661; doi: 10.1371/journal.pone.0015661. Functional Impairment Muts	Q8IZQ1	WDFY3	WD repeat and FYVE domain-containing protein 3	WDFY3_HUMAN, WDFY3, KIAA0993	autophagosome, axon, cytoplasm, cytosol, extrinsic component of autophagosome membrane, extrinsic component of membrane, inclusion body, nuclear envelope, nuclear membrane, nucleolus, nucleus, perikaryon, plasma membrane, pml body
LMNB1	Mutated Genes MSI Cancers (PLoS One. 2010; 5(12): e15661; doi: 10.1371/journal.pone.0015661. Functional Impairment Muts	P20700	LMNB1	Lamin-B1	LMNB1_HUMAN, LMNB1, LMN2, LMNB	lamin filament, membrane, nuclear envelope, nuclear inner membrane, nuclear matrix, nuclear membrane, nucleoplasm, nucleus	intermediate filament family
PCDHB3	Mutated Genes MSI Cancers (PLoS One. 2010; 5(12): e15661; doi: 10.1371/journal.pone.0015661. Functional Impairment Muts	Q9Y5E6	PCDHB3	Protocadherin beta-3	PCDB3_HUMAN, PCDHB3	integral component of membrane, integral component of plasma membrane
LARP1	Mutated Genes MSI Cancers (PLoS One. 2010; 5(12): e15661; doi: 10.1371/journal.pone.0015661. Functional Impairment Muts	Q6PKG0	LARP1	La-related protein 1	LARP1_HUMAN, LARP1, KIAA0731, LARP	cytoplasm, cytoplasmic stress granule, membrane	LARP family
CDHR2	Mutated Genes MSI Cancers (PLoS One. 2010; 5(12): e15661; doi: 10.1371/journal.pone.0015661. Functional Impairment Muts	Q9BYE9	CDHR2	Cadherin-related family member 2	CDHR2_HUMAN, CDHR2, PCDH24, PCLKC	apical plasma membrane, brush border, brush border membrane, cell junction, extracellular exosome, microvillus membrane, spanning component of plasma membrane		29.91|P05091|ALDH2||Aldehyde:::dehydrogenase:::family
ADAMTS12	Mutated Genes MSI Cancers (PLoS One. 2010; 5(12): e15661; doi: 10.1371/journal.pone.0015661. Functional Impairment Muts	P58397	ADAMTS12	A disintegrin and metalloproteinase with thrombospondin motifs 12	ATS12_HUMAN, ADAMTS12	extracellular matrix, proteinaceous extracellular matrix
DMGDH	Mutated Genes MSI Cancers (PLoS One. 2010; 5(12): e15661; doi: 10.1371/journal.pone.0015661. Functional Impairment Muts	Q9UI17	DMGDH	Dimethylglycine dehydrogenase, mitochondrial	M2GD_HUMAN, DMGDH	mitochondrial matrix, mitochondrion	GcvT family	46.26|P36888|FLT3|Sunitinib,Sorafenib|Whole:::Protein
VCAN	Mutated Genes MSI Cancers (PLoS One. 2010; 5(12): e15661; doi: 10.1371/journal.pone.0015661. Functional Impairment Muts	P13611	VCAN	Versican core protein	CSPG2_HUMAN, VCAN, CSPG2	endoplasmic reticulum lumen, extracellular matrix, extracellular region, extracellular space, golgi lumen, lysosomal lumen, membrane, proteinaceous extracellular matrix	aggrecan/versican proteoglycan family
MAN2A1	Mutated Genes MSI Cancers (PLoS One. 2010; 5(12): e15661; doi: 10.1371/journal.pone.0015661. Functional Impairment Muts	Q16706	MAN2A1	Alpha-mannosidase 2	MA2A1_HUMAN, MAN2A1, MANA2	cis-golgi network, extracellular exosome, golgi medial cisterna, golgi membrane, integral component of membrane, membrane	glycosyl hydrolase 38 family
SIL1	Mutated Genes MSI Cancers (PLoS One. 2010; 5(12): e15661; doi: 10.1371/journal.pone.0015661. Functional Impairment Muts	Q9H173	SIL1	Nucleotide exchange factor SIL1	SIL1_HUMAN, SIL1	endoplasmic reticulum, endoplasmic reticulum lumen, extracellular space	SIL1 family
PARP8	Mutated Genes MSI Cancers (PLoS One. 2010; 5(12): e15661; doi: 10.1371/journal.pone.0015661. Functional Impairment Muts	Q8N3A8	PARP8	Poly [ADP-ribose] polymerase 8	PARP8_HUMAN, PARP8	intracellular
WDR55	Mutated Genes MSI Cancers (PLoS One. 2010; 5(12): e15661; doi: 10.1371/journal.pone.0015661. Functional Impairment Muts	Q9H6Y2	WDR55	WD repeat-containing protein 55	WDR55_HUMAN, WDR55	cytoplasm, nucleolus	WD repeat WDR55 family
C5orf42	Mutated Genes MSI Cancers (PLoS One. 2010; 5(12): e15661; doi: 10.1371/journal.pone.0015661. Functional Impairment Muts	Q9H799	C5orf42	Protein JBTS17	CE042_HUMAN, C5orf42, JBTS17	ciliary transition zone, integral component of membrane
ACOT12	Mutated Genes MSI Cancers (PLoS One. 2010; 5(12): e15661; doi: 10.1371/journal.pone.0015661. Functional Impairment Muts	Q8WYK0	ACOT12	Acyl-coenzyme A thioesterase 12	ACO12_HUMAN, ACOT12, CACH, CACH1, STARD15	cytosol		28.10|O60674|JAK2|Ruxolitinib,Tofacitinib Citrate,Baricitinib,Ruxolitinib Phosphate|Whole:::Protein
ALDH7A1	Mutated Genes MSI Cancers (PLoS One. 2010; 5(12): e15661; doi: 10.1371/journal.pone.0015661. Functional Impairment Muts	P49419	ALDH7A1	Alpha-aminoadipic semialdehyde dehydrogenase	AL7A1_HUMAN, ALDH7A1, ATQ1	cytosol, extracellular exosome, mitochondrial matrix, mitochondrion, nucleus	aldehyde dehydrogenase family
LAMA4	Mutated Genes MSI Cancers (PLoS One. 2010; 5(12): e15661; doi: 10.1371/journal.pone.0015661. Functional Impairment Muts	Q16363	LAMA4	Laminin subunit alpha-4	LAMA4_HUMAN, LAMA4	basal lamina, basement membrane, extracellular exosome, extracellular matrix, extracellular region
ROS1	Mutated Genes MSI Cancers (PLoS One. 2010; 5(12): e15661; doi: 10.1371/journal.pone.0015661. Functional Impairment Muts, Driver genes (common in CGI and COSMIC)	P08922	ROS1	Proto-oncogene tyrosine-protein kinase ROS	ROS1_HUMAN, ROS1, MCF3, ROS	cell surface, integral component of membrane, membrane, perinuclear region of cytoplasm, plasma membrane	Tyr protein kinase family
ENPP3	Mutated Genes MSI Cancers (PLoS One. 2010; 5(12): e15661; doi: 10.1371/journal.pone.0015661. Functional Impairment Muts	O14638	ENPP3	Ectonucleotide pyrophosphatase/phosphodiesterase family member 3	ENPP3_HUMAN, ENPP3, PDNP3	extracellular exosome, integral component of plasma membrane, perinuclear region of cytoplasm	nucleotide pyrophosphatase/phosphodiesterase family
CNPY3	Mutated Genes MSI Cancers (PLoS One. 2010; 5(12): e15661; doi: 10.1371/journal.pone.0015661. Functional Impairment Muts	Q9BT09	CNPY3	Protein canopy homolog 3	CNPY3_HUMAN, CNPY3, CTG4A, ERDA5, PRAT4A, TNRC5	endoplasmic reticulum lumen	canopy family
POPDC3	Mutated Genes MSI Cancers (PLoS One. 2010; 5(12): e15661; doi: 10.1371/journal.pone.0015661. Functional Impairment Muts	Q9HBV1	POPDC3	Popeye domain-containing protein 3	POPD3_HUMAN, POPDC3, POP3	integral component of membrane	popeye family
TULP4	Mutated Genes MSI Cancers (PLoS One. 2010; 5(12): e15661; doi: 10.1371/journal.pone.0015661. Functional Impairment Muts	Q9NRJ4	TULP4	Tubby-related protein 4	TULP4_HUMAN, TULP4, KIAA1397, TUBL4, TUSP	cilium, cytoplasm, cytosol	TUB family	35.81|P07949|RET||Protein:::tyrosine:::kinase
ZNF318	Mutated Genes MSI Cancers (PLoS One. 2010; 5(12): e15661; doi: 10.1371/journal.pone.0015661. Functional Impairment Muts	Q5VUA4	ZNF318	Zinc finger protein 318	ZN318_HUMAN, ZNF318	cytosol, nucleoplasm
CDK19	Mutated Genes MSI Cancers (PLoS One. 2010; 5(12): e15661; doi: 10.1371/journal.pone.0015661. Functional Impairment Muts	Q9BWU1	CDK19	Cyclin-dependent kinase 19	CDK19_HUMAN, CDK19, CDC2L6, CDK11, KIAA1028	cytosol, nucleus	CMGC Ser/Thr protein kinase family
AIG1	Mutated Genes MSI Cancers (PLoS One. 2010; 5(12): e15661; doi: 10.1371/journal.pone.0015661. Functional Impairment Muts	Q9NVV5	AIG1	Androgen-induced gene 1 protein	AIG1_HUMAN, AIG1	endomembrane system, integral component of membrane, membrane	AIG1 family
ZFAND3	Mutated Genes MSI Cancers (PLoS One. 2010; 5(12): e15661; doi: 10.1371/journal.pone.0015661. Functional Impairment Muts	Q9H8U3	ZFAND3	AN1-type zinc finger protein 3	ZFAN3_HUMAN, ZFAND3, TEX27			33.10|P41180|CASR|Cinacalcet,Cinacalcet Hydrochloride,Velcalcetide|Whole:::Protein
FRS3	Mutated Genes MSI Cancers (PLoS One. 2010; 5(12): e15661; doi: 10.1371/journal.pone.0015661. Functional Impairment Muts	O43559	FRS3	Fibroblast growth factor receptor substrate 3	FRS3_HUMAN, FRS3	intracellular, plasma membrane
TFAP2B	Mutated Genes MSI Cancers (PLoS One. 2010; 5(12): e15661; doi: 10.1371/journal.pone.0015661. Functional Impairment Muts	Q92481	TFAP2B	Transcription factor AP-2-beta	AP2B_HUMAN, TFAP2B	nucleoplasm, nucleus	AP-2 family
SLC17A5	Mutated Genes MSI Cancers (PLoS One. 2010; 5(12): e15661; doi: 10.1371/journal.pone.0015661. Functional Impairment Muts	Q9NRA2	SLC17A5	Sialin	S17A5_HUMAN, SLC17A5	cell junction, cytosol, integral component of plasma membrane, lysosomal membrane, membrane, plasma membrane, synaptic vesicle membrane	Sodium/anion cotransporter family
PRSS35	Mutated Genes MSI Cancers (PLoS One. 2010; 5(12): e15661; doi: 10.1371/journal.pone.0015661. Functional Impairment Muts	Q8N3Z0	PRSS35	Inactive serine protease 35	PRS35_HUMAN, PRSS35, C6orf158	extracellular region, mitochondrion	peptidase S1 family
MAP3K7	Mutated Genes MSI Cancers (PLoS One. 2010; 5(12): e15661; doi: 10.1371/journal.pone.0015661. Functional Impairment Muts	O43318	MAP3K7	Mitogen-activated protein kinase kinase kinase 7	M3K7_HUMAN, MAP3K7, TAK1	ada2/gcn5/ada3 transcription activator complex, cytosol, endosome membrane, nucleus, plasma membrane	STE Ser/Thr protein kinase family
PLOD3	Mutated Genes MSI Cancers (PLoS One. 2010; 5(12): e15661; doi: 10.1371/journal.pone.0015661. Functional Impairment Muts	O60568	PLOD3	Procollagen-lysine,2-oxoglutarate 5-dioxygenase 3	PLOD3_HUMAN, PLOD3	endoplasmic reticulum, endoplasmic reticulum membrane, extracellular exosome, extracellular matrix, golgi apparatus, rough endoplasmic reticulum membrane, trans-golgi network
PDIA4	Mutated Genes MSI Cancers (PLoS One. 2010; 5(12): e15661; doi: 10.1371/journal.pone.0015661. Functional Impairment Muts	P13667	PDIA4	Protein disulfide-isomerase A4	PDIA4_HUMAN, PDIA4, ERP70, ERP72	cell surface, endoplasmic reticulum, endoplasmic reticulum lumen, extracellular space, melanosome	protein disulfide isomerase family
TRA2A	Mutated Genes MSI Cancers (PLoS One. 2010; 5(12): e15661; doi: 10.1371/journal.pone.0015661. Functional Impairment Muts	Q13595	TRA2A	Transformer-2 protein homolog alpha	TRA2A_HUMAN, TRA2A	intracellular membrane-bounded organelle, nucleolus, nucleus	splicing factor SR family
AEBP1	Mutated Genes MSI Cancers (PLoS One. 2010; 5(12): e15661; doi: 10.1371/journal.pone.0015661. Functional Impairment Muts	Q8IUX7	AEBP1	Adipocyte enhancer-binding protein 1	AEBP1_HUMAN, AEBP1, ACLP	cytoplasm, extracellular exosome, extracellular region, extracellular space, nucleus	peptidase M14 family
GRM3	Mutated Genes MSI Cancers (PLoS One. 2010; 5(12): e15661; doi: 10.1371/journal.pone.0015661. Functional Impairment Muts	Q14832	GRM3	Metabotropic glutamate receptor 3	GRM3_HUMAN, GRM3, GPRC1C, MGLUR3	axon, dendritic spine, integral component of plasma membrane, plasma membrane, postsynaptic density, postsynaptic membrane, presynaptic membrane	G-protein coupled receptor 3 family
MCM7	Mutated Genes MSI Cancers (PLoS One. 2010; 5(12): e15661; doi: 10.1371/journal.pone.0015661. Functional Impairment Muts	P33993	MCM7	DNA replication licensing factor MCM7	MCM7_HUMAN, MCM7, CDC47, MCM2	chromatin, cytosol, mcm complex, membrane, nuclear chromosome, nucleoplasm, nucleus	MCM family
STAG3	Mutated Genes MSI Cancers (PLoS One. 2010; 5(12): e15661; doi: 10.1371/journal.pone.0015661. Functional Impairment Muts	Q9UJ98	STAG3	Cohesin subunit SA-3	STAG3_HUMAN, STAG3	chromosome, extracellular space, meiotic cohesin complex, nucleus, synaptonemal complex	SCC3 family
RELN	Mutated Genes MSI Cancers (PLoS One. 2010; 5(12): e15661; doi: 10.1371/journal.pone.0015661. Functional Impairment Muts	P78509	RELN	Reelin	RELN_HUMAN, RELN	cytoplasm, dendrite, extracellular region, extracellular space, plasma membrane, proteinaceous extracellular matrix	reelin family
LAMB4	Mutated Genes MSI Cancers (PLoS One. 2010; 5(12): e15661; doi: 10.1371/journal.pone.0015661. Functional Impairment Muts	A4D0S4	LAMB4	Laminin subunit beta-4	LAMB4_HUMAN, LAMB4	basement membrane
GLI3	Mutated Genes MSI Cancers (PLoS One. 2010; 5(12): e15661; doi: 10.1371/journal.pone.0015661. Functional Impairment Muts	P10071	GLI3	Transcriptional activator GLI3	GLI3_HUMAN, GLI3	axoneme, ciliary base, ciliary tip, cilium, cytoplasm, cytosol, nuclear speck, nucleoplasm, nucleus, transcriptional repressor complex	GLI C2H2-type zinc-finger protein family
DDX56	Mutated Genes MSI Cancers (PLoS One. 2010; 5(12): e15661; doi: 10.1371/journal.pone.0015661. Functional Impairment Muts	Q9NY93	DDX56	Probable ATP-dependent RNA helicase DDX56	DDX56_HUMAN, DDX56, DDX21, NOH61	cytoplasm, membrane, nucleolus	DEAD box helicase family
PCOLCE	Mutated Genes MSI Cancers (PLoS One. 2010; 5(12): e15661; doi: 10.1371/journal.pone.0015661. Functional Impairment Muts	Q15113	PCOLCE	Procollagen C-endopeptidase enhancer 1	PCOC1_HUMAN, PCOLCE, PCPE1	extracellular exosome, extracellular region, extracellular space
HTRA4	Mutated Genes MSI Cancers (PLoS One. 2010; 5(12): e15661; doi: 10.1371/journal.pone.0015661. Functional Impairment Muts	P83105	HTRA4	Serine protease HTRA4	HTRA4_HUMAN, HTRA4	extracellular region	peptidase S1C family	100.00|Q16739|UGCG|Miglustat,Eliglustat Tartrate|Whole:::Protein
ASPH	Mutated Genes MSI Cancers (PLoS One. 2010; 5(12): e15661; doi: 10.1371/journal.pone.0015661. Functional Impairment Muts	Q12797	ASPH	Aspartyl/asparaginyl beta-hydroxylase	ASPH_HUMAN, ASPH, BAH	calcium channel complex, cell, cortical endoplasmic reticulum, endoplasmic reticulum, endoplasmic reticulum membrane, integral component of endoplasmic reticulum membrane, integral component of membrane, junctional sarcoplasmic reticulum membrane, plasma membrane, sarcoplasmic reticulum lumen, sarcoplasmic reticulum membrane	aspartyl/asparaginyl beta-hydroxylase family
SULF1	Mutated Genes MSI Cancers (PLoS One. 2010; 5(12): e15661; doi: 10.1371/journal.pone.0015661. Functional Impairment Muts	Q8IWU6	SULF1	Extracellular sulfatase Sulf-1	SULF1_HUMAN, SULF1, KIAA1077	cell surface, endoplasmic reticulum, extracellular space, golgi apparatus, golgi stack, membrane raft, plasma membrane	sulfatase family	57.32|P19793|RXRA|Bexarotene|Whole:::Protein
ANXA13	Mutated Genes MSI Cancers (PLoS One. 2010; 5(12): e15661; doi: 10.1371/journal.pone.0015661. Functional Impairment Muts	P27216	ANXA13	Annexin A13	ANX13_HUMAN, ANXA13, ANX13	apical plasma membrane, basolateral plasma membrane, exocytic vesicle, extracellular exosome, extracellular space, membrane raft, nucleoplasm, plasma membrane	annexin family
RB1CC1	Mutated Genes MSI Cancers (PLoS One. 2010; 5(12): e15661; doi: 10.1371/journal.pone.0015661. Functional Impairment Muts	Q8TDY2	RB1CC1	RB1-inducible coiled-coil protein 1	RBCC1_HUMAN, RB1CC1, KIAA0203, RBICC	atg1/ulk1 kinase complex, cytosol, endoplasmic reticulum membrane, nuclear membrane, phagophore assembly site membrane	ATG17 family
ARFGEF1	Mutated Genes MSI Cancers (PLoS One. 2010; 5(12): e15661; doi: 10.1371/journal.pone.0015661. Functional Impairment Muts	Q9Y6D6	ARFGEF1	Brefeldin A-inhibited guanine nucleotide-exchange protein 1	BIG1_HUMAN, ARFGEF1, ARFGEP1, BIG1	cytosol, golgi apparatus, golgi membrane, nuclear matrix, nucleolus, nucleoplasm, perinuclear region of cytoplasm, small nuclear ribonucleoprotein complex, trans-golgi network
CSMD3	Mutated Genes MSI Cancers (PLoS One. 2010; 5(12): e15661; doi: 10.1371/journal.pone.0015661. Functional Impairment Muts	Q7Z407	CSMD3	CUB and sushi domain-containing protein 3	CSMD3_HUMAN, CSMD3, KIAA1894	integral component of membrane, plasma membrane	CSMD family
NOV	Mutated Genes MSI Cancers (PLoS One. 2010; 5(12): e15661; doi: 10.1371/journal.pone.0015661. Functional Impairment Muts	P48745	NOV	Protein NOV homolog	NOV_HUMAN, NOV, CCN3, IGFBP9, NOVH	axon, cytoplasm, dendrite, extracellular region, extracellular space, gap junction, intracellular membrane-bounded organelle, neuronal cell body, proteinaceous extracellular matrix	CCN family
PDP1	Mutated Genes MSI Cancers (PLoS One. 2010; 5(12): e15661; doi: 10.1371/journal.pone.0015661. Functional Impairment Muts	Q9P0J1	PDP1	[Pyruvate dehydrogenase [acetyl-transferring]]-phosphatase 1, mitochondrial	PDP1_HUMAN, PDP1, PDP, PPM2C	mitochondrial matrix	PP2C family
LAPTM4B	Mutated Genes MSI Cancers (PLoS One. 2010; 5(12): e15661; doi: 10.1371/journal.pone.0015661. Functional Impairment Muts	Q86VI4	LAPTM4B	Lysosomal-associated transmembrane protein 4B	LAP4B_HUMAN, LAPTM4B	cell projection, early endosome, endosome, integral component of membrane, late endosome membrane, lysosomal membrane, lysosome, multivesicular body membrane, multivesicular body, plasma membrane	LAPTM4/LAPTM5 transporter family
UGCG	Mutated Genes MSI Cancers (PLoS One. 2010; 5(12): e15661; doi: 10.1371/journal.pone.0015661. Functional Impairment Muts	Q16739	UGCG	Ceramide glucosyltransferase	CEGT_HUMAN, UGCG	golgi membrane, integral component of membrane, membrane	glycosyltransferase 2 family
UNC13B	Mutated Genes MSI Cancers (PLoS One. 2010; 5(12): e15661; doi: 10.1371/journal.pone.0015661. Functional Impairment Muts	O14795	UNC13B	Protein unc-13 homolog B	UN13B_HUMAN, UNC13B, UNC13	calyx of held, cell junction, cytosol, early phagosome, golgi apparatus, membrane, neuromuscular junction, plasma membrane, presynaptic active zone, ribbon synapse, terminal bouton	unc-13 family
RORB	Mutated Genes MSI Cancers (PLoS One. 2010; 5(12): e15661; doi: 10.1371/journal.pone.0015661. Functional Impairment Muts	Q92753	RORB	Nuclear receptor ROR-beta	RORB_HUMAN, RORB, NR1F2, RZRB	nucleoplasm, nucleus	nuclear hormone receptor family
KIF12	Mutated Genes MSI Cancers (PLoS One. 2010; 5(12): e15661; doi: 10.1371/journal.pone.0015661. Functional Impairment Muts	Q96FN5	KIF12	Kinesin-like protein KIF12	KIF12_HUMAN, KIF12	cytoplasm, extracellular exosome, kinesin complex, microtubule	Kinesin family	29.71|O60706|ABCC9|Pinacidil,Minoxidil|Whole:::Protein
GLE1	Mutated Genes MSI Cancers (PLoS One. 2010; 5(12): e15661; doi: 10.1371/journal.pone.0015661. Functional Impairment Muts	Q53GS7	GLE1	Nucleoporin GLE1	GLE1_HUMAN, GLE1, GLE1L	cytoplasm, cytosol, extracellular space, membrane, nuclear membrane, nuclear pore, nuclear pore cytoplasmic filaments, nucleolus	GLE1 family	32.59|Q9Y271|CYSLTR1||7:::transmembrane:::receptor:::(rhodopsin:::family)
NUP214	Mutated Genes MSI Cancers (PLoS One. 2010; 5(12): e15661; doi: 10.1371/journal.pone.0015661. Functional Impairment Muts, Driver genes (common in CGI and COSMIC)	P35658	NUP214	Nuclear pore complex protein Nup214	NU214_HUMAN, NUP214, CAIN, CAN, KIAA0023	cytoplasmic side of nuclear pore, cytosol, focal adhesion, host cell, intracellular membrane-bounded organelle, nuclear pore central transport channel, nuclear pore nuclear basket, nucleoplasm, nucleus		43.60|P18507|GABRG2|Halothane,Methoxyflurane,Desflurane,Meprobamate,Enflurane,Isoflurane,Sevoflurane|Whole:::Protein
BRINP1	Mutated Genes MSI Cancers (PLoS One. 2010; 5(12): e15661; doi: 10.1371/journal.pone.0015661. Functional Impairment Muts	O60477	BRINP1	BMP/retinoic acid-inducible neural-specific protein 1	BRNP1_HUMAN, BRINP1, DBC1, DBCCR1, FAM5A	cytoplasm, dendrite, endoplasmic reticulum, neuronal cell body	BRINP family
ENDOG	Mutated Genes MSI Cancers (PLoS One. 2010; 5(12): e15661; doi: 10.1371/journal.pone.0015661. Functional Impairment Muts	Q14249	ENDOG	Endonuclease G, mitochondrial	NUCG_HUMAN, ENDOG	cytosol, mitochondrion, nucleus, perikaryon	DNA/RNA non-specific endonuclease family
ADAMTS13	Mutated Genes MSI Cancers (PLoS One. 2010; 5(12): e15661; doi: 10.1371/journal.pone.0015661. Functional Impairment Muts	Q76LX8	ADAMTS13	A disintegrin and metalloproteinase with thrombospondin motifs 13	ATS13_HUMAN, ADAMTS13, C9orf8	cell surface, endoplasmic reticulum lumen, extracellular space, proteinaceous extracellular matrix
SNAPC3	Mutated Genes MSI Cancers (PLoS One. 2010; 5(12): e15661; doi: 10.1371/journal.pone.0015661. Functional Impairment Muts	Q92966	SNAPC3	snRNA-activating protein complex subunit 3	SNPC3_HUMAN, SNAPC3, SNAP50	nuclear body, nucleolus, nucleoplasm, nucleus	SNAPC3/SRD2 family
EXOSC2	Mutated Genes MSI Cancers (PLoS One. 2010; 5(12): e15661; doi: 10.1371/journal.pone.0015661. Functional Impairment Muts	Q13868	EXOSC2	Exosome complex component RRP4	EXOS2_HUMAN, EXOSC2, RRP4	cytoplasm, cytoplasmic exosome (rnase complex), cytosol, exosome (rnase complex), nuclear exosome (rnase complex), nucleolus, nucleoplasm, nucleus	RRP4 family	21.62|Q12809|KCNH2|Dofetilide,Ibutilide,Amiodarone,Sotalol Hydrochloride,Ibutilide Fumarate,Guanidine Hydrochloride,Dalfampridine,Amiodarone Hydrochloride|Whole:::Protein
SLC24A2	Mutated Genes MSI Cancers (PLoS One. 2010; 5(12): e15661; doi: 10.1371/journal.pone.0015661. Functional Impairment Muts	Q9UI40	SLC24A2	Sodium/potassium/calcium exchanger 2	NCKX2_HUMAN, SLC24A2, NCKX2	integral component of plasma membrane, plasma membrane	Ca(2+):cation antiporter (CaCA) (TC 2.A.19) family	70.56|P14867|GABRA1||Neurotransmitter-gated:::ion-channel:::ligand:::binding:::domain
KIF4A	Mutated Genes MSI Cancers (PLoS One. 2010; 5(12): e15661; doi: 10.1371/journal.pone.0015661. Functional Impairment Muts	O95239	KIF4A	Chromosome-associated kinesin KIF4A	KIF4A_HUMAN, KIF4A, KIF4	axon cytoplasm, chromosome, cytoplasm, cytosol, intercellular bridge, kinesin complex, membrane, midbody, nuclear matrix, nucleoplasm, spindle microtubule	Kinesin family	31.04|P41180|CASR|Cinacalcet,Cinacalcet Hydrochloride,Velcalcetide|Whole:::Protein
ABCB7	Mutated Genes MSI Cancers (PLoS One. 2010; 5(12): e15661; doi: 10.1371/journal.pone.0015661. Functional Impairment Muts	O75027	ABCB7	ATP-binding cassette sub-family B member 7, mitochondrial	ABCB7_HUMAN, ABCB7, ABC7	integral component of membrane, mitochondrial inner membrane	ABCB family
GPR174	Mutated Genes MSI Cancers (PLoS One. 2010; 5(12): e15661; doi: 10.1371/journal.pone.0015661. Functional Impairment Muts	Q9BXC1	GPR174	Probable G-protein coupled receptor 174	GP174_HUMAN, GPR174	integral component of membrane, plasma membrane	G-protein coupled receptor 1 family
GABRE	Mutated Genes MSI Cancers (PLoS One. 2010; 5(12): e15661; doi: 10.1371/journal.pone.0015661. Functional Impairment Muts	P78334	GABRE	Gamma-aminobutyric acid receptor subunit epsilon	GBRE_HUMAN, GABRE	cell junction, chloride channel complex, gaba-a receptor complex, postsynaptic membrane	ligand-gated ion channel (TC 1.A.9) family
NHS	Mutated Genes MSI Cancers (PLoS One. 2010; 5(12): e15661; doi: 10.1371/journal.pone.0015661. Functional Impairment Muts	Q6T4R5	NHS	Nance-Horan syndrome protein	NHS_HUMAN, NHS	apical plasma membrane, bicellular tight junction, cell junction, focal adhesion, golgi apparatus, lamellipodium, nuclear body	NHS family	68.34|P16233|PNLIP||Lipase
PRICKLE3	Mutated Genes MSI Cancers (PLoS One. 2010; 5(12): e15661; doi: 10.1371/journal.pone.0015661. Functional Impairment Muts	O43900	PRICKLE3	Prickle planar cell polarity protein 3	PRIC3_HUMAN, PRICKLE3, LMO6	centrosome, cytoplasm, nucleus, plasma membrane	prickle / espinas / testin family
DMD	Mutated Genes MSI Cancers (PLoS One. 2010; 5(12): e15661; doi: 10.1371/journal.pone.0015661. Functional Impairment Muts	P11532	DMD	Dystrophin	DMD_HUMAN, DMD	cell surface, cell-substrate junction, costamere, cytoskeleton, cytosol, dystrophin-associated glycoprotein complex, filopodium, filopodium membrane, membrane raft, neuron projection terminus, nucleus, plasma membrane, postsynaptic membrane, protein complex, sarcolemma, synapse, syntrophin complex, z disc
ALX3	Mutated Genes MSI Cancers (PLoS One. 2010; 5(12): e15661; doi: 10.1371/journal.pone.0015661. Functional Impairment Muts, Not expressed + Non essential genes Colon and Lung (CRISPR screen)	O95076	ALX3	Homeobox protein aristaless-like 3	ALX3_HUMAN, ALX3	nucleus	paired homeobox family	43.82|P14416|DRD2||7:::transmembrane:::receptor:::(rhodopsin:::family)
CNGB3	Mutated Genes MSI Cancers (PLoS One. 2010; 5(12): e15661; doi: 10.1371/journal.pone.0015661. Functional Impairment Muts	Q9NQW8	CNGB3	Cyclic nucleotide-gated cation channel beta-3	CNGB3_HUMAN, CNGB3	integral component of plasma membrane, photoreceptor outer segment, transmembrane transporter complex	cyclic nucleotide-gated cation channel (TC 1.A.1.5) family	49.18|P14416|DRD2||7:::transmembrane:::receptor:::(rhodopsin:::family)
GABRA6	Mutated Genes MSI Cancers (PLoS One. 2010; 5(12): e15661; doi: 10.1371/journal.pone.0015661. Functional Impairment Muts	Q16445	GABRA6	Gamma-aminobutyric acid receptor subunit alpha-6	GBRA6_HUMAN, GABRA6	cell junction, chloride channel complex, gaba-a receptor complex, integral component of plasma membrane, plasma membrane, postsynaptic membrane	ligand-gated ion channel (TC 1.A.9) family
GRM6	Mutated Genes MSI Cancers (PLoS One. 2010; 5(12): e15661; doi: 10.1371/journal.pone.0015661. Functional Impairment Muts	O15303	GRM6	Metabotropic glutamate receptor 6	GRM6_HUMAN, GRM6, GPRC1F, MGLUR6	dendrite, endoplasmic reticulum membrane, golgi membrane, integral component of plasma membrane, new growing cell tip, plasma membrane, presynaptic membrane	G-protein coupled receptor 3 family
KCNK10	Mutated Genes MSI Cancers (PLoS One. 2010; 5(12): e15661; doi: 10.1371/journal.pone.0015661. Functional Impairment Muts	P57789	KCNK10	Potassium channel subfamily K member 10	KCNKA_HUMAN, KCNK10, TREK2	integral component of plasma membrane, plasma membrane	two pore domain potassium channel (TC 1.A.1.8) family
MEP1A	Mutated Genes MSI Cancers (PLoS One. 2010; 5(12): e15661; doi: 10.1371/journal.pone.0015661. Functional Impairment Muts	Q16819	MEP1A	Meprin A subunit alpha	MEP1A_HUMAN, MEP1A	extracellular exosome, extracellular space, integral component of plasma membrane, meprin a complex	peptidase M12A family
PNLIPRP1	Mutated Genes MSI Cancers (PLoS One. 2010; 5(12): e15661; doi: 10.1371/journal.pone.0015661. Functional Impairment Muts	P54315	PNLIPRP1	Inactive pancreatic lipase-related protein 1	LIPR1_HUMAN, PNLIPRP1, PLRP1	extracellular region	Lipase family
POU4F3	Mutated Genes MSI Cancers (PLoS One. 2010; 5(12): e15661; doi: 10.1371/journal.pone.0015661. Functional Impairment Muts	Q15319	POU4F3	POU domain, class 4, transcription factor 3	PO4F3_HUMAN, POU4F3, BRN3C	cytoplasm, nucleoplasm, nucleus	POU transcription factor family	32.41|O14920|IKBKB||Protein:::kinase:::domain
SIX6	Mutated Genes MSI Cancers (PLoS One. 2010; 5(12): e15661; doi: 10.1371/journal.pone.0015661. Functional Impairment Muts, Not expressed + Non essential genes Colon and Lung (CRISPR screen)	O95475	SIX6	Homeobox protein SIX6	SIX6_HUMAN, SIX6, OPTX2, SIX9	nucleus	SIX/Sine oculis homeobox family	42.08|P09917|ALOX5|Zileuton|Whole:::Protein
TAAR1	Mutated Genes MSI Cancers (PLoS One. 2010; 5(12): e15661; doi: 10.1371/journal.pone.0015661. Functional Impairment Muts	Q96RJ0	TAAR1	Trace amine-associated receptor 1	TAAR1_HUMAN, TAAR1, TA1, TAR1, TRAR1	integral component of membrane, plasma membrane	G-protein coupled receptor 1 family
TAAR2	Mutated Genes MSI Cancers (PLoS One. 2010; 5(12): e15661; doi: 10.1371/journal.pone.0015661. Functional Impairment Muts, Not expressed + Non essential genes Colon and Lung (CRISPR screen)	Q9P1P5	TAAR2	Trace amine-associated receptor 2	TAAR2_HUMAN, TAAR2, GPR58	integral component of membrane, plasma membrane	G-protein coupled receptor 1 family	47.13|P17948|FLT1||Protein:::tyrosine:::kinase
UROC1	Mutated Genes MSI Cancers (PLoS One. 2010; 5(12): e15661; doi: 10.1371/journal.pone.0015661. Functional Impairment Muts	Q96N76	UROC1	Urocanate hydratase	HUTU_HUMAN, UROC1	cytosol	urocanase family
L1CAM	Mutated Genes MSI Cancers (PLoS One. 2010; 5(12): e15661; doi: 10.1371/journal.pone.0015661. Functional Impairment Muts, Adhesion	P32004	L1CAM	Neural cell adhesion molecule L1	L1CAM_HUMAN, L1CAM, CAML1, MIC5	axon, axonal growth cone, cell surface, dendrite, extracellular matrix, focal adhesion, integral component of membrane, neuronal cell body, plasma membrane	L1/neurofascin/NgCAM family
ABCF1	Immunotherapy markers Thermofisher	Q8NE71	ABCF1	ATP-binding cassette sub-family F member 1	ABCF1_HUMAN, ABCF1, ABC50	cytoplasm, cytosol, membrane, nuclear envelope, nucleoplasm, polysomal ribosome, ribosome	ABCF family
ADORA2A	Immunotherapy markers Thermofisher, Cell Signalling	P29274	ADORA2A	Adenosine receptor A2a	AA2AR_HUMAN, ADORA2A, ADORA2	axolemma, dendrite, endomembrane system, integral component of plasma membrane, integral component of postsynaptic membrane, integral component of presynaptic membrane, intermediate filament, membrane, neuronal cell body, plasma membrane, postsynaptic density, presynaptic active zone	G-protein coupled receptor 1 family
AIF1	Immunotherapy markers Thermofisher	P55008	AIF1	Allograft inflammatory factor 1	AIF1_HUMAN, AIF1, G1, IBA1	actin filament, cytoplasm, cytosol, lamellipodium, nucleus, perikaryon, perinuclear region of cytoplasm, phagocytic cup, ruffle membrane
AKT1	Immunotherapy markers Thermofisher, Driver genes (common in CGI and COSMIC - PANCAN, COADREAD, LUAC, LUSC)	P31749	AKT1	RAC-alpha serine/threonine-protein kinase	AKT1_HUMAN, AKT1, PKB, RAC	cell-cell junction, ciliary basal body, cytoplasm, cytosol, microtubule cytoskeleton, mitochondrion, nucleoplasm, nucleus, plasma membrane, postsynapse, protein complex, spindle, vesicle	AGC Ser/Thr protein kinase family
ALOX15B	Immunotherapy markers Thermofisher	O15296	ALOX15B	Arachidonate 15-lipoxygenase B	LX15B_HUMAN, ALOX15B	cytoskeleton, cytosol, extracellular exosome, extrinsic component of membrane, intracellular, membrane, nucleus, plasma membrane	lipoxygenase family
ARG1	Immunotherapy markers Thermofisher, Target drug screen	P05089	ARG1	Arginase-1	ARGI1_HUMAN, ARG1	azurophil granule lumen, cytoplasm, cytosol, extracellular exosome, extracellular region, extracellular space, mitochondrial outer membrane, neuron projection, neuronal cell body, nucleus, specific granule lumen	arginase family
AXL	Immunotherapy markers Thermofisher, Cell Cycle	P30530	AXL	Tyrosine-protein kinase receptor UFO	UFO_HUMAN, AXL, UFO	cell surface, extracellular exosome, extracellular space, host cell surface, integral component of plasma membrane, intracellular, plasma membrane	Tyr protein kinase family
B3GAT1	Immunotherapy markers Thermofisher	Q9P2W7	B3GAT1	Galactosylgalactosylxylosylprotein 3-beta-glucuronosyltransferase 1	B3GA1_HUMAN, B3GAT1, GLCATP	endoplasmic reticulum membrane, extracellular region, golgi membrane, integral component of membrane, intracellular membrane-bounded organelle	glycosyltransferase 43 family
BATF	Immunotherapy markers Thermofisher, Cell Cycle	Q16520	BATF	Basic leucine zipper transcriptional factor ATF-like	BATF_HUMAN, BATF	cytoplasm, nucleoplasm, nucleus	bZIP family	33.96|P00918|CA2|Brinzolamide,Dichlorphenamide,Omeprazole,Dorzolamide,Acetazolamide,Ethoxzolamide,Methazolamide|Whole:::Protein
BCL2	Immunotherapy markers Thermofisher, Apoptosis, Driver genes (common in CGI and COSMIC - PANCAN, COADREAD, LUAC, LUSC)	P10415	BCL2	Apoptosis regulator Bcl-2	BCL2_HUMAN, BCL2	cytoplasm, cytosol, endoplasmic reticulum, endoplasmic reticulum membrane, membrane, mitochondrial outer membrane, mitochondrion, myelin sheath, nuclear membrane, nucleoplasm, nucleus, pore complex, protein complex	Bcl-2 family
BCL2L11	Immunotherapy markers Thermofisher	O43521	BCL2L11	Bcl-2-like protein 11	B2L11_HUMAN, BCL2L11, BIM	bcl-2 family protein complex, bim-bcl-2 complex, bim-bcl-xl complex, cytoplasmic dynein complex, cytosol, endomembrane system, extrinsic component of membrane, mitochondrial outer membrane, mitochondrion	Bcl-2 family
BCL6	Immunotherapy markers Thermofisher, Cell Signalling, Driver genes (common in CGI and COSMIC)	P41182	BCL6	B-cell lymphoma 6 protein	BCL6_HUMAN, BCL6, BCL5, LAZ3, ZBTB27, ZNF51	golgi apparatus, nucleoplasm, nucleus
BRCA1	Immunotherapy markers Thermofisher, Driver genes (common in CGI and COSMIC - PANCAN, COADREAD, LUAC, LUSC)	P38398	BRCA1	Breast cancer type 1 susceptibility protein	BRCA1_HUMAN, BRCA1, RNF53	brca1-a complex, brca1-bard1 complex, chromosome, cytoplasm, gamma-tubulin ring complex, intracellular ribonucleoprotein complex, lateral element, nucleoplasm, nucleus, plasma membrane, protein complex, ubiquitin ligase complex
BRCA2	Immunotherapy markers Thermofisher, Driver genes (common in CGI and COSMIC - PANCAN, COADREAD, LUAC, LUSC)	P51587	BRCA2	Breast cancer type 2 susceptibility protein	BRCA2_HUMAN, BRCA2, FACD, FANCD1	brca2-mage-d1 complex, centrosome, cytosol, lateral element, nuclear chromosome, nucleoplasm, nucleus, protein complex, secretory granule
BST2	Immunotherapy markers Thermofisher	Q10589	BST2	Bone marrow stromal antigen 2	BST2_HUMAN, BST2	anchored component of membrane, apical plasma membrane, azurophil granule membrane, cell surface, cytosol, extracellular exosome, golgi apparatus, integral component of plasma membrane, membrane, membrane raft, multivesicular body, plasma membrane	tetherin family
BUB1	Immunotherapy markers Thermofisher	O43683	BUB1	Mitotic checkpoint serine/threonine-protein kinase BUB1	BUB1_HUMAN, BUB1, BUB1L	condensed chromosome kinetochore, condensed nuclear chromosome outer kinetochore, cytosol, kinetochore, membrane, nucleoplasm	Ser/Thr protein kinase family
C10orf54	Immunotherapy markers Thermofisher	P02746
C1QB	Immunotherapy markers Thermofisher	P22748	C1QB	Complement C1q subcomponent subunit B	C1QB_HUMAN, C1QB	blood microparticle, collagen trimer, complement component c1 complex, extracellular exosome, extracellular region
CA4	Immunotherapy markers Thermofisher	O95067	CA4	Carbonic anhydrase 4	CAH4_HUMAN, CA4	anchored component of external side of plasma membrane, apical plasma membrane, brush border membrane, cell surface, endoplasmic reticulum-golgi intermediate compartment, extracellular exosome, golgi apparatus, membrane, perinuclear region of cytoplasm, plasma membrane, rough endoplasmic reticulum, secretory granule membrane, trans-golgi network, transport vesicle membrane	alpha-carbonic anhydrase family
CCNB2	Immunotherapy markers Thermofisher	Q86VB7	CCNB2	G2/mitotic-specific cyclin-B2	CCNB2_HUMAN, CCNB2	centrosome, cytosol, membrane, microtubule cytoskeleton, nucleus	cyclin family
CD163	Immunotherapy markers Thermofisher	P29017	CD163	Scavenger receptor cysteine-rich type 1 protein M130	C163A_HUMAN, CD163, M130	endocytic vesicle membrane, external side of plasma membrane, extracellular region, integral component of plasma membrane, plasma membrane		32.84|O60674|JAK2|Ruxolitinib,Tofacitinib Citrate,Baricitinib,Ruxolitinib Phosphate|Whole:::Protein
CD1C	Immunotherapy markers Thermofisher	P15813	CD1C	T-cell surface glycoprotein CD1c	CD1C_HUMAN, CD1C	endosome membrane, integral component of plasma membrane, lysosome, plasma membrane
CD1D	Immunotherapy markers Thermofisher	P20963	CD1D	Antigen-presenting glycoprotein CD1d	CD1D_HUMAN, CD1D	basolateral plasma membrane, cell surface, cytoplasm, endoplasmic reticulum, endoplasmic reticulum membrane, endosome membrane, integral component of plasma membrane, lysosomal membrane, plasma membrane
CD247	Immunotherapy markers Thermofisher	P11049	CD247	T-cell surface glycoprotein CD3 zeta chain	CD3Z_HUMAN, CD247, CD3Z, T3Z, TCRZ	alpha-beta t cell receptor complex, cytoplasm, integral component of membrane, plasma membrane, t cell receptor complex	CD3Z/FCER1G family
CD37	Immunotherapy markers Thermofisher	P09693	CD37	Leukocyte antigen CD37	CD37_HUMAN, CD37, TSPAN26	extracellular exosome, immunological synapse, integral component of plasma membrane, membrane	tetraspanin (TM4SF) family
CD3G	Immunotherapy markers Thermofisher	P19397	CD3G	T-cell surface glycoprotein CD3 gamma chain	CD3G_HUMAN, CD3G, T3G	alpha-beta t cell receptor complex, clathrin-coated vesicle membrane, integral component of plasma membrane, plasma membrane, t cell receptor complex
CD53	Immunotherapy markers Thermofisher	P30203	CD53	Leukocyte surface antigen CD53	CD53_HUMAN, CD53, MOX44, TSPAN25	cell surface, cell-cell junction, extracellular exosome, immunological synapse, integral component of plasma membrane, plasma membrane, specific granule membrane, tertiary granule membrane	tetraspanin (TM4SF) family
CD6	Immunotherapy markers Thermofisher	P40259	CD6	T-cell differentiation antigen CD6	CD6_HUMAN, CD6	extracellular region, immunological synapse, integral component of plasma membrane, intrinsic component of plasma membrane
CD79B	Immunotherapy markers Thermofisher, Driver genes (common in CGI and COSMIC)	P10966	CD79B	B-cell antigen receptor complex-associated protein beta chain	CD79B_HUMAN, CD79B, B29, IGB	b cell receptor complex, cytoplasm, cytosol, external side of plasma membrane, extracellular exosome, golgi apparatus, integral component of plasma membrane, nucleoplasm, plasma membrane
CD8B	Immunotherapy markers Thermofisher	P06493	CD8B	T-cell surface glycoprotein CD8 beta chain	CD8B_HUMAN, CD8B, CD8B1	early endosome membrane, extracellular region, integral component of plasma membrane, plasma membrane, t cell receptor complex
CDK1	Immunotherapy markers Thermofisher, Cell Cycle	Q8N726	CDK1	Cyclin-dependent kinase 1	CDK1_HUMAN, CDK1, CDC2, CDC28A, CDKN1, P34CDC2	centrosome, cyclin b1-cdk1 complex, cyclin-dependent protein kinase holoenzyme complex, cytosol, endoplasmic reticulum membrane, extracellular exosome, membrane, midbody, mitochondrial matrix, mitochondrion, mitotic spindle, nuclear chromosome, nucleoplasm, nucleus, spindle microtubule	CMGC Ser/Thr protein kinase family
CDKN2A	Immunotherapy markers Thermofisher, Driver genes (common in CGI and COSMIC - PANCAN, COADREAD, LUAC, LUSC)	Q16667	CDKN2A	Tumor suppressor ARF	ARF_HUMAN, CDKN2A, CDKN2, MLM	mitochondrion, nucleolus, nucleoplasm, nucleus, protein complex
CDKN3	Immunotherapy markers Thermofisher, Mutated Genes MSI Cancers (PLoS One. 2010; 5(12): e15661; doi: 10.1371/journal.pone.0015661. Functional Impairment Muts	P13688	CDKN3	Cyclin-dependent kinase inhibitor 3	CDKN3_HUMAN, CDKN3, CDI1, CIP2, KAP	cytosol, nucleus, perinuclear region of cytoplasm	protein-tyrosine phosphatase family
CEACAM1	Immunotherapy markers Thermofisher	P31997	CEACAM1	Carcinoembryonic antigen-related cell adhesion molecule 1	CEAM1_HUMAN, CEACAM1, BGP, BGP1	adherens junction, apical plasma membrane, basal plasma membrane, cell junction, cell surface, cell-cell junction, extracellular exosome, integral component of membrane, integral component of plasma membrane, lateral plasma membrane, membrane, microvillus membrane, plasma membrane, specific granule membrane, tertiary granule membrane, transport vesicle membrane	CEA family
CEACAM8	Immunotherapy markers Thermofisher	P33076	CEACAM8	Carcinoembryonic antigen-related cell adhesion molecule 8	CEAM8_HUMAN, CEACAM8, CGM6	anchored component of membrane, azurophil granule membrane, extracellular exosome, extracellular space, integral component of plasma membrane, plasma membrane, specific granule membrane, tertiary granule membrane	CEA family
CIITA	Immunotherapy markers Thermofisher, Cell Signaling, Driver genes (common in CGI and COSMIC)	Q8WTT0	CIITA	MHC class II transactivator	C2TA_HUMAN, CIITA, MHC2TA	nucleoplasm, pml body
CLEC4C	Immunotherapy markers Thermofisher, Adhesion	P31146	CLEC4C	C-type lectin domain family 4 member C	CLC4C_HUMAN, CLEC4C, BDCA2, CLECSF11, CLECSF7, DLEC, HECL	ficolin-1-rich granule membrane, integral component of membrane, plasma membrane, secretory granule membrane, tertiary granule membrane
CORO1A	Immunotherapy markers Thermofisher	O95727	CORO1A	Coronin-1A	COR1A_HUMAN, CORO1A, CORO1	actin filament, axon, cell-cell junction, cortical actin cytoskeleton, cytoplasm, cytosol, early endosome, extracellular exosome, immunological synapse, lamellipodium, membrane, phagocytic cup, phagocytic vesicle, phagocytic vesicle membrane, plasma membrane, protein complex	WD repeat coronin family	100.00|P00533|EGFR|Afatinib,Erlotinib Hydrochloride,Panitumumab,Lapatinib Ditosylate,Regorafenib,Osimertinib,Osimertinib Mesylate,Afatinib Dimaleate|Whole:::Protein
CRTAM	Immunotherapy markers Thermofisher	P32927	CRTAM	Cytotoxic and regulatory T-cell molecule	CRTAM_HUMAN, CRTAM	cell-cell adherens junction, integral component of plasma membrane, plasma membrane	nectin family
CSF2RB	Immunotherapy markers Thermofisher	O75638	CSF2RB	Cytokine receptor common subunit beta	IL3RB_HUMAN, CSF2RB, IL3RB, IL5RB	granulocyte macrophage colony-stimulating factor receptor complex, integral component of plasma membrane, intracellular, plasma membrane	type I cytokine receptor family
CTAG1B	Immunotherapy markers Thermofisher	O95786						30.30|P04049|RAF1||Protein:::tyrosine:::kinase
CTAG2	Immunotherapy markers Thermofisher	Q96PD7	CTAG2	Cancer/testis antigen 2	CTAG2_HUMAN, CTAG2, ESO2, LAGE1	centrosome	CTAG/PCC1 family
DDX58	Immunotherapy markers Thermofisher, Apoptosis	Q9UGM3	DDX58	Probable ATP-dependent RNA helicase DDX58	DDX58_HUMAN, DDX58	actin cytoskeleton, bicellular tight junction, cytoplasm, cytosol, ruffle membrane	helicase family
DGAT2	Immunotherapy markers Thermofisher	Q14213	DGAT2	Diacylglycerol O-acyltransferase 2	DGAT2_HUMAN, DGAT2	endoplasmic reticulum, endoplasmic reticulum membrane, integral component of endoplasmic reticulum membrane, integral component of membrane, lipid droplet, mitochondrion, perinuclear region of cytoplasm	diacylglycerol acyltransferase family
DMBT1	Immunotherapy markers Thermofisher	P52798	DMBT1	Deleted in malignant brain tumors 1 protein	DMBT1_HUMAN, DMBT1, GP340	cytoplasm, extracellular exosome, extracellular region, extracellular space, extrinsic component of membrane, phagocytic vesicle membrane, zymogen granule membrane	DMBT1 family
EBI3	Immunotherapy markers Thermofisher	P00533	EBI3	Interleukin-27 subunit beta	IL27B_HUMAN, EBI3, IL27B	endoplasmic reticulum lumen, extracellular region, extracellular space, plasma membrane	type I cytokine receptor family
EFNA4	Immunotherapy markers Thermofisher	P11161	EFNA4	Ephrin-A4	EFNA4_HUMAN, EFNA4, EPLG4, LERK4	anchored component of membrane, extracellular region, integral component of plasma membrane, plasma membrane	ephrin family
EGFR	Immunotherapy markers Thermofisher, Target drug screen, Driver genes (common in CGI and COSMIC - PANCAN, COADREAD, LUAC, LUSC)	Q06889	EGFR	Epidermal growth factor receptor	EGFR_HUMAN, EGFR, ERBB, ERBB1, HER1	apical plasma membrane, basolateral plasma membrane, cell surface, clathrin-coated vesicle membrane, cytoplasm, early endosome membrane, endocytic vesicle, endoplasmic reticulum membrane, endosome, endosome membrane, extracellular space, focal adhesion, golgi membrane, integral component of membrane, membrane, membrane raft, multivesicular body, nuclear membrane, nucleus, perinuclear region of cy…	Tyr protein kinase family
EGR2	Immunotherapy markers Thermofisher	P19525	EGR2	E3 SUMO-protein ligase EGR2	EGR2_HUMAN, EGR2, KROX20	cytoplasm, intracellular membrane-bounded organelle, nucleoplasm, nucleus	EGR C2H2-type zinc-finger protein family
EGR3	Immunotherapy markers Thermofisher, Driver genes (common in CGI and COSMIC - PANCAN, COADREAD, LUAC, LUSC)	P30273	EGR3	Early growth response protein 3	EGR3_HUMAN, EGR3, PILOT	nucleus	EGR C2H2-type zinc-finger protein family
EIF2AK2	Immunotherapy markers Thermofisher	P31994	EIF2AK2	Interferon-induced, double-stranded RNA-activated protein kinase	E2AK2_HUMAN, EIF2AK2, PKR, PRKR	cytoplasm, cytosol, membrane, nucleus, perinuclear region of cytoplasm, ribosome	Ser/Thr protein kinase family
FCER1G	Immunotherapy markers Thermofisher	O75015	FCER1G	High affinity immunoglobulin epsilon receptor subunit gamma	FCERG_HUMAN, FCER1G	cell surface, external side of plasma membrane, fc-epsilon receptor i complex, ficolin-1-rich granule membrane, integral component of plasma membrane, plasma membrane, tertiary granule membrane	CD3Z/FCER1G family
FCGR2B	Immunotherapy markers Thermofisher	Q7L513	FCGR2B	Low affinity immunoglobulin gamma Fc region receptor II-b	FCG2B_HUMAN, FCGR2B, CD32, FCG2, IGFR2	cell body, dendritic spine, external side of plasma membrane, integral component of plasma membrane, plasma membrane
FCGR3B	Immunotherapy markers Thermofisher	Q08050	FCGR3B	Low affinity immunoglobulin gamma Fc region receptor III-B	FCG3B_HUMAN, FCGR3B, CD16B, FCG3, FCGR3, IGFR3	anchored component of membrane, extracellular exosome, extracellular region, plasma membrane, secretory granule membrane
FCRLA	Immunotherapy markers Thermofisher	Q12778	FCRLA	Fc receptor-like A	FCRLA_HUMAN, FCRLA, FCRL, FCRL1, FCRLM1, FCRX, FREB	cytoplasm
FOXM1	Immunotherapy markers Thermofisher	P22083	FOXM1	Forkhead box protein M1	FOXM1_HUMAN, FOXM1, FKHL16, HFH11, MPP2, WIN	nucleoplasm, nucleus
FOXO1	Immunotherapy markers Thermofisher, Driver genes (common in CGI and COSMIC)	P11413	FOXO1	Forkhead box protein O1	FOXO1_HUMAN, FOXO1, FKHR, FOXO1A	cytoplasm, cytosol, mitochondrion, nucleoplasm, nucleus
FUT4	Immunotherapy markers Thermofisher	Q8TAE8	FUT4	Alpha-(1,3)-fucosyltransferase 4	FUT4_HUMAN, FUT4, ELFT, FCT3A	cell periphery, cell surface, golgi apparatus, golgi cisterna membrane, golgi membrane, integral component of membrane, membrane	glycosyltransferase 10 family
FYB	Immunotherapy markers Thermofisher	Q13065						35.54|P30556|AGTR1||7:::transmembrane:::receptor:::(rhodopsin:::family)
G6PD	Immunotherapy markers Thermofisher	A6NGK3	G6PD	Glucose-6-phosphate 1-dehydrogenase	G6PD_HUMAN, G6PD	cytoplasm, cytoplasmic side of plasma membrane, cytosol, extracellular exosome, membrane, nucleus	glucose-6-phosphate dehydrogenase family	36.49|P06239|LCK|Dasatinib,Pazopanib|Whole:::Protein
GADD45GIP1	Immunotherapy markers Thermofisher	A6NER3	GADD45GIP1	Growth arrest and DNA damage-inducible proteins-interacting protein 1	G45IP_HUMAN, GADD45GIP1, MRPL59, PLINP1, PRG6	mitochondrial matrix, mitochondrial ribosome, mitochondrion, nucleus	mitochondrion-specific ribosomal protein mL64 family
GATA3	Immunotherapy markers Thermofisher, Cell Signaling, T Cell Function, Driver genes (common in CGI and COSMIC - PANCAN, COADREAD, LUAC, LUSC)	P08236	GATA3	Trans-acting T-cell-specific transcription factor GATA-3	GATA3_HUMAN, GATA3	nuclear chromatin, nucleoplasm, nucleus, transcription factor complex
GBP1	Immunotherapy markers Thermofisher	P14210	GBP1	Guanylate-binding protein 1	GBP1_HUMAN, GBP1	cytosol, extracellular region, golgi membrane, plasma membrane	GB1/RHD3-type GTPase family
GPR18	Immunotherapy markers Thermofisher	Q16665	GPR18	N-arachidonyl glycine receptor	GPR18_HUMAN, GPR18, GPCRW	cytoplasmic vesicle membrane, integral component of membrane, integral component of plasma membrane, plasma membrane	G-protein coupled receptor 1 family
GRAP2	Immunotherapy markers Thermofisher		GRAP2	GRB2-related adapter protein 2	GRAP2_HUMAN, GRAP2, GADS, GRB2L, GRID	cytoplasm, cytosol, endosome, extrinsic component of cytoplasmic side of plasma membrane, nucleus	GRB2/sem-5/DRK family
GUSB	Immunotherapy markers Thermofisher		GUSB	Beta-glucuronidase	BGLR_HUMAN, GUSB	azurophil granule lumen, extracellular exosome, extracellular region, extracellular space, ficolin-1-rich granule lumen, intracellular membrane-bounded organelle, lysosomal lumen, lysosome, membrane	glycosyl hydrolase 2 family
HGF	Immunotherapy markers Thermofisher, Driver genes (common in CGI and COSMIC - PANCAN, COADREAD, LUAC, LUSC)		HGF	Hepatocyte growth factor	HGF_HUMAN, HGF, HPTA	extracellular region, extracellular space, membrane, platelet alpha granule lumen	peptidase S1 family
HIF1A	Immunotherapy markers Thermofisher		HIF1A	Hypoxia-inducible factor 1-alpha	HIF1A_HUMAN, HIF1A, BHLHE78, MOP1, PASD8	axon cytoplasm, cytoplasm, cytosol, motile cilium, nuclear body, nuclear speck, nucleoplasm, nucleus, protein complex, rna polymerase ii transcription factor complex, transcription factor complex
HMBS	Immunotherapy markers Thermofisher	P08397	HMBS	Porphobilinogen deaminase	HEM3_HUMAN, HMBS, PBGD, UPS	cytoplasm, cytosol	HMBS family
ICAM1	Immunotherapy markers Thermofisher, Adhesion	P05362	ICAM1	Intercellular adhesion molecule 1	ICAM1_HUMAN, ICAM1	cell surface, external side of plasma membrane, extracellular exosome, extracellular matrix, extracellular space, focal adhesion, immunological synapse, integral component of plasma membrane, membrane, membrane raft, plasma membrane	ICAM family
ID2	Immunotherapy markers Thermofisher	Q02363	ID2	DNA-binding protein inhibitor ID-2	ID2_HUMAN, ID2, BHLHB26	cytoplasm, cytosol, nucleus, protein complex
ID3	Immunotherapy markers Thermofisher	Q02535	ID3	DNA-binding protein inhibitor ID-3	ID3_HUMAN, ID3, 1R21, BHLHB25, HEIR1	cytoplasm, nucleus		43.97|Q9UM73|ALK|Crizotinib|Whole:::Protein
IFI35	Immunotherapy markers Thermofisher	P80217	IFI35	Interferon-induced 35 kDa protein	IN35_HUMAN, IFI35, IFP35	cytosol, nucleus	NMI family
IFI44L	Immunotherapy markers Thermofisher	Q53G44	IFI44L	Interferon-induced protein 44-like	IF44L_HUMAN, IFI44L, C1orf29	cytoplasm	IFI44 family
IFI6	Immunotherapy markers Thermofisher	P09912	IFI6	Interferon alpha-inducible protein 6	IFI6_HUMAN, IFI6, G1P3	integral component of membrane, mitochondrion, plasma membrane	IFI6/IFI27 family
IFIH1	Immunotherapy markers Thermofisher	Q9BYX4	IFIH1	Interferon-induced helicase C domain-containing protein 1	IFIH1_HUMAN, IFIH1, MDA5, RH116	cytosol, nucleus	helicase family
IFIT1	Immunotherapy markers Thermofisher	P09914	IFIT1	Interferon-induced protein with tetratricopeptide repeats 1	IFIT1_HUMAN, IFIT1, G10P1, IFI56, IFNAI1, ISG56	cytoplasm, cytosol, host cell	IFIT family
IFIT3	Immunotherapy markers Thermofisher	O14879	IFIT3	Interferon-induced protein with tetratricopeptide repeats 3	IFIT3_HUMAN, IFIT3, CIG-49, IFI60, IFIT4, ISG60	cytoplasm, cytosol, mitochondrion	IFIT family
IFITM1	Immunotherapy markers Thermofisher	P13164	IFITM1	Interferon-induced transmembrane protein 1	IFM1_HUMAN, IFITM1, CD225, IFI17	integral component of membrane, membrane, plasma membrane	CD225/Dispanin family
IFITM2	Immunotherapy markers Thermofisher	Q01629	IFITM2	Interferon-induced transmembrane protein 2	IFM2_HUMAN, IFITM2	integral component of membrane, plasma membrane	CD225/Dispanin family
IFNA17	Immunotherapy markers Thermofisher, Not expressed + Non essential genes Colon and Lung (CRISPR screen)	P01571	IFNA17	Interferon alpha-17	IFN17_HUMAN, IFNA17	extracellular region, extracellular space	alpha/beta interferon family
IGF1R	Immunotherapy markers Thermofisher, Cell Signaling	P08069	IGF1R	Insulin-like growth factor 1 receptor	IGF1R_HUMAN, IGF1R	alphav-beta3 integrin-igf-1-igf1r complex, integral component of plasma membrane, intracellular membrane-bounded organelle, membrane, plasma membrane, receptor complex	Tyr protein kinase family	23.98|P08514|ITGA2B|Tirofiban,Eptifibatide|Whole:::Protein
IGSF6	Immunotherapy markers Thermofisher	O95976	IGSF6	Immunoglobulin superfamily member 6	IGSF6_HUMAN, IGSF6, DORA	integral component of plasma membrane
IKZF1	Immunotherapy markers Thermofisher, Cell Signaling, Driver genes (common in CGI and COSMIC)	Q13422	IKZF1	DNA-binding protein Ikaros	IKZF1_HUMAN, IKZF1, IK1, IKAROS, LYF1, ZNFN1A1	cytoplasm, nuclear pericentric heterochromatin, nucleoplasm, nucleus, protein complex	Ikaros C2H2-type zinc-finger protein family	28.30|P08514|ITGA2B|Tirofiban,Eptifibatide|Whole:::Protein
IKZF2	Immunotherapy markers Thermofisher, Cell Signaling	Q9UKS7	IKZF2	Zinc finger protein Helios	IKZF2_HUMAN, IKZF2, HELIOS, ZNFN1A2	nucleus	Ikaros C2H2-type zinc-finger protein family	25.08|P08514|ITGA2B|Tirofiban,Eptifibatide|Whole:::Protein
IKZF3	Immunotherapy markers Thermofisher, Cell Signaling	Q9UKT9	IKZF3	Zinc finger protein Aiolos	IKZF3_HUMAN, IKZF3, ZNFN1A3	cytoplasm, cytosol, nucleoplasm, nucleus, plasma membrane	Ikaros C2H2-type zinc-finger protein family
IKZF4	Immunotherapy markers Thermofisher	Q9H2S9	IKZF4	Zinc finger protein Eos	IKZF4_HUMAN, IKZF4, KIAA1782, ZNFN1A4	nuclear body, nucleoplasm, nucleus, protein complex	Ikaros C2H2-type zinc-finger protein family	44.99|P05106|ITGB3|Tirofiban,Eptifibatide|Whole:::Protein
IRF9	Immunotherapy markers Thermofisher	Q00978	IRF9	Interferon regulatory factor 9	IRF9_HUMAN, IRF9, ISGF3G	cytoplasm, cytosol, nucleoplasm, nucleus	IRF family	40.00|P05106|ITGB3|Tirofiban,Eptifibatide|Whole:::Protein
IRS1	Immunotherapy markers Thermofisher	P35568	IRS1	Insulin receptor substrate 1	IRS1_HUMAN, IRS1	caveola, cytoplasm, cytosol, insulin receptor complex, intracellular membrane-bounded organelle, nucleus, plasma membrane
ISG15	Immunotherapy markers Thermofisher, Proteosome	P05161	ISG15	Ubiquitin-like protein ISG15	ISG15_HUMAN, ISG15, G1P2, UCRP	cytosol, extracellular region, nucleoplasm
ISG20	Immunotherapy markers Thermofisher	Q96AZ6	ISG20	Interferon-stimulated gene 20 kDa protein	ISG20_HUMAN, ISG20, HEM45	cajal body, cytoplasm, nucleolus, nucleoplasm, nucleus, pml body
ITGA1	Immunotherapy markers Thermofisher, Adhesion	P56199	ITGA1	Integrin alpha-1	ITA1_HUMAN, ITGA1	acrosomal vesicle, basal part of cell, cell surface, external side of plasma membrane, extracellular exosome, focal adhesion, integrin alpha1-beta1 complex, integrin complex, membrane, membrane raft, neuron projection, perikaryon, plasma membrane	integrin alpha chain family
ITGAE	Immunotherapy markers Thermofisher	P38570	ITGAE	Integrin alpha-E	ITAE_HUMAN, ITGAE	external side of plasma membrane, integrin complex, plasma membrane	integrin alpha chain family
ITGAL	Immunotherapy markers Thermofisher, Adhesion	P20701	ITGAL	Integrin alpha-L	ITAL_HUMAN, ITGAL, CD11A	cell surface, extracellular exosome, integrin alphal-beta2 complex, integrin complex, membrane, plasma membrane, specific granule membrane	integrin alpha chain family
ITGAM	Immunotherapy markers Thermofisher, Adhesion	P11215	ITGAM	Integrin alpha-M	ITAM_HUMAN, ITGAM, CD11B, CR3A	cell surface, external side of plasma membrane, extracellular exosome, extracellular space, integrin alpham-beta2 complex, integrin complex, plasma membrane, plasma membrane raft, specific granule membrane, tertiary granule membrane	integrin alpha chain family
ITGAX	Immunotherapy markers Thermofisher	P20702	ITGAX	Integrin alpha-X	ITAX_HUMAN, ITGAX, CD11C	cell surface, ficolin-1-rich granule membrane, integrin complex, membrane, plasma membrane, secretory granule membrane, tertiary granule membrane	integrin alpha chain family
ITGB1	Immunotherapy markers Thermofisher, Adhesion	P05556	ITGB1	Integrin beta-1	ITB1_HUMAN, ITGB1, FNRB, MDF2, MSK12	cell surface, cleavage furrow, cytoplasm, dendritic spine, external side of plasma membrane, extracellular exosome, filopodium, focal adhesion, integrin alpha1-beta1 complex, integrin alpha10-beta1 complex, integrin alpha11-beta1 complex, integrin alpha2-beta1 complex, integrin alpha3-beta1 complex, integrin alpha7-beta1 complex, integrin alpha8-beta1 complex, integrin complex, intercalated disc,…	integrin beta chain family
ITGB2	Immunotherapy markers Thermofisher, Adhesion	P05107	ITGB2	Integrin beta-2	ITB2_HUMAN, ITGB2, CD18, MFI7	cell surface, external side of plasma membrane, extracellular exosome, extracellular vesicle, ficolin-1-rich granule membrane, integrin alphal-beta2 complex, integrin alpham-beta2 complex, integrin complex, membrane, plasma membrane, plasma membrane raft, receptor complex, specific granule membrane, tertiary granule membrane	integrin beta chain family
ITGB7	Immunotherapy markers Thermofisher	P26010	ITGB7	Integrin beta-7	ITB7_HUMAN, ITGB7	cell surface, extracellular exosome, integrin alpha4-beta7 complex, integrin complex, membrane, plasma membrane, receptor complex	integrin beta chain family
ITK	Immunotherapy markers Thermofisher	Q08881	ITK	Tyrosine-protein kinase ITK/TSK	ITK_HUMAN, ITK, EMT, LYK	cell-cell junction, cytosol, extrinsic component of cytoplasmic side of plasma membrane, nucleus	Tyr protein kinase family
AMICA1	Immunotherapy markers Thermofisher	Q86YT9	JAML	Junctional adhesion molecule-like	JAML_HUMAN, JAML, AMICA1	bicellular tight junction, integral component of membrane, plasma membrane
IGJ	Immunotherapy markers Thermofisher	P01591	JCHAIN	Immunoglobulin J chain	IGJ_HUMAN, JCHAIN, IGCJ, IGJ	blood microparticle, dimeric iga immunoglobulin complex, extracellular exosome, extracellular region, extracellular space, monomeric iga immunoglobulin complex, pentameric igm immunoglobulin complex, secretory dimeric iga immunoglobulin complex, secretory iga immunoglobulin complex
KIAA0101	Immunotherapy markers Thermofisher
KIR2DL1	Immunotherapy markers Thermofisher	P43626	KIR2DL1	Killer cell immunoglobulin-like receptor 2DL1	KI2L1_HUMAN, KIR2DL1, CD158A, NKAT1	integral component of plasma membrane, plasma membrane
KIR2DL3	Immunotherapy markers Thermofisher	P43628	KIR2DL3	Killer cell immunoglobulin-like receptor 2DL3	KI2L3_HUMAN, KIR2DL3, CD158B2, KIRCL23, NKAT2	integral component of membrane, integral component of plasma membrane, plasma membrane
KLF2	Immunotherapy markers Thermofisher	Q9Y5W3	KLF2	Krueppel-like factor 2	KLF2_HUMAN, KLF2, LKLF	nuclear chromatin	krueppel C2H2-type zinc-finger protein family
KLRF1	Immunotherapy markers Thermofisher	Q9NZS2	KLRF1	Killer cell lectin-like receptor subfamily F member 1	KLRF1_HUMAN, KLRF1, CLEC5C, ML	integral component of plasma membrane, membrane, plasma membrane
KLRK1	Immunotherapy markers Thermofisher	P26718	KLRK1	NKG2-D type II integral membrane protein	NKG2D_HUMAN, KLRK1, D12S2489E, NKG2D	cell surface, external side of plasma membrane, integral component of membrane, integral component of plasma membrane, plasma membrane
KREMEN1	Immunotherapy markers Thermofisher	Q96MU8	KREMEN1	Kremen protein 1	KREM1_HUMAN, KREMEN1, KREMEN, KRM1	integral component of membrane, membrane, plasma membrane
KRT5	Immunotherapy markers Thermofisher	P13647	KRT5	Keratin, type II cytoskeletal 5	K2C5_HUMAN, KRT5	cytoplasm, cytosol, extracellular exosome, intermediate filament, keratin filament, membrane, mitochondrion, nucleus, plasma membrane	intermediate filament family
KRT7	Immunotherapy markers Thermofisher	P08729	KRT7	Keratin, type II cytoskeletal 7	K2C7_HUMAN, KRT7, SCL	cytoplasm, cytosol, extracellular exosome, intermediate filament, keratin filament, nucleus	intermediate filament family
LAMP1	Immunotherapy markers Thermofisher	P11279	LAMP1	Lysosome-associated membrane glycoprotein 1	LAMP1_HUMAN, LAMP1	alveolar lamellar body, autolysosome, azurophil granule membrane, cytolytic granule, cytoplasm, cytosol, dendrite, endosome membrane, external side of plasma membrane, extracellular exosome, ficolin-1-rich granule membrane, integral component of plasma membrane, late endosome, lysosomal membrane, lysosome, melanosome, membrane, multivesicular body, neuronal cell body, perinuclear region of cytopl…	LAMP family
LAMP3	Immunotherapy markers Thermofisher	Q9UQV4	LAMP3	Lysosome-associated membrane glycoprotein 3	LAMP3_HUMAN, LAMP3, DCLAMP, TSC403	alveolar lamellar body membrane, early endosome, integral component of membrane, intracellular membrane-bounded organelle, lysosomal membrane, perinuclear region of cytoplasm, plasma membrane, vesicle	LAMP family
LAPTM5	Immunotherapy markers Thermofisher	Q13571	LAPTM5	Lysosomal-associated transmembrane protein 5	LAPM5_HUMAN, LAPTM5, KIAA0085	integral component of plasma membrane, lysosomal membrane, lysosome	LAPTM4/LAPTM5 transporter family
LCK	Immunotherapy markers Thermofisher	P06239	LCK	Tyrosine-protein kinase Lck	LCK_HUMAN, LCK	cytosol, extracellular exosome, extrinsic component of cytoplasmic side of plasma membrane, immunological synapse, membrane raft, pericentriolar material, plasma membrane	Tyr protein kinase family
LCN2	Immunotherapy markers Thermofisher	P80188	LCN2	Neutrophil gelatinase-associated lipocalin	NGAL_HUMAN, LCN2, HNL, NGAL	extracellular exosome, extracellular region, extracellular space, specific granule lumen	Lipocalin family
LILRB1	Immunotherapy markers Thermofisher	Q8NHL6	LILRB1	Leukocyte immunoglobulin-like receptor subfamily B member 1	LIRB1_HUMAN, LILRB1, ILT2, LIR1, MIR7	cytoplasm, external side of plasma membrane, extracellular region, integral component of membrane, plasma membrane
LILRB2	Immunotherapy markers Thermofisher	Q8N423	LILRB2	Leukocyte immunoglobulin-like receptor subfamily B member 2	LIRB2_HUMAN, LILRB2, ILT4, LIR2, MIR10	cell surface, cytoplasm, extracellular space, ficolin-1-rich granule membrane, integral component of plasma membrane, membrane, plasma membrane, tertiary granule membrane
LMNA	Immunotherapy markers Thermofisher	P02545	LMNA	Prelamin-A/C	LMNA_HUMAN, LMNA, LMN1	cytosol, extracellular matrix, intermediate filament, lamin filament, nuclear envelope, nuclear lamina, nuclear membrane, nuclear speck, nucleoplasm, nucleus, perinuclear region of cytoplasm	intermediate filament family
LRG1	Immunotherapy markers Thermofisher	P02750	LRG1	Leucine-rich alpha-2-glycoprotein	A2GL_HUMAN, LRG1, LRG	extracellular exosome, extracellular region, extracellular space, ficolin-1-rich granule lumen, intracellular membrane-bounded organelle, membrane, specific granule lumen, tertiary granule lumen
LRP1	Immunotherapy markers Thermofisher, Mutated Genes MSI Cancers (PLoS One. 2010; 5(12): e15661; doi: 10.1371/journal.pone.0015661. Functional Impairment Muts	Q07954	LRP1	Prolow-density lipoprotein receptor-related protein 1	LRP1_HUMAN, LRP1, A2MR, APR	basolateral plasma membrane, clathrin-coated pit, clathrin-coated vesicle, dendrite, early endosome, endocytic vesicle membrane, focal adhesion, integral component of plasma membrane, lysosomal membrane, membrane, neuronal cell body, nucleus, plasma membrane, plasma membrane protein complex, receptor complex	LDLR family
LST1	Immunotherapy markers Thermofisher	O00453	LST1	Leukocyte-specific transcript 1 protein	LST1_HUMAN, LST1, B144	cytoplasm, golgi apparatus, golgi membrane, integral component of membrane	LST1 family
LY9	Immunotherapy markers Thermofisher	Q9HBG7	LY9	T-lymphocyte surface antigen Ly-9	LY9_HUMAN, LY9	cell surface, integral component of membrane, plasma membrane
LYZ	Immunotherapy markers Thermofisher	P61626	LYZ	Lysozyme C	LYSC_HUMAN, LYZ, LZM	azurophil granule lumen, extracellular exosome, extracellular region, extracellular space, specific granule lumen, tertiary granule lumen	glycosyl hydrolase 22 family	39.66|P35968|KDR||Protein:::tyrosine:::kinase
M6PR	Immunotherapy markers Thermofisher	P20645	M6PR	Cation-dependent mannose-6-phosphate receptor	MPRD_HUMAN, M6PR, MPR46, MPRD	clathrin-coated vesicle membrane, endosome, integral component of plasma membrane, late endosome, lysosomal membrane, membrane, perinuclear region of cytoplasm, plasma membrane, trans-golgi network, trans-golgi network membrane, transport vesicle		31.96|O14920|IKBKB||Protein:::kinase:::domain
MAD2L1	Immunotherapy markers Thermofisher	Q13257	MAD2L1	Mitotic spindle assembly checkpoint protein MAD2A	MD2L1_HUMAN, MAD2L1, MAD2	condensed chromosome kinetochore, cytosol, kinetochore, mitotic spindle, nucleoplasm, nucleus, perinuclear region of cytoplasm, spindle pole	MAD2 family	31.22|P12931|SRC||Protein:::tyrosine:::kinase
MADCAM1	Immunotherapy markers Thermofisher	Q13477	MADCAM1	Mucosal addressin cell adhesion molecule 1	MADCA_HUMAN, MADCAM1	integral component of membrane, membrane, plasma membrane
MAGEA1	Immunotherapy markers Thermofisher	P43355	MAGEA1	Melanoma-associated antigen 1	MAGA1_HUMAN, MAGEA1, MAGE1, MAGE1A	cytoplasm, nucleus, plasma membrane
MAGEA10	Immunotherapy markers Thermofisher	P43363	MAGEA10	Melanoma-associated antigen 10	MAGAA_HUMAN, MAGEA10, MAGE10	cytosol, nucleoplasm
MAGEA12	Immunotherapy markers Thermofisher	P43365	MAGEA12	Melanoma-associated antigen 12	MAGAC_HUMAN, MAGEA12, MAGE12
MAGEA3	Immunotherapy markers Thermofisher	P43357	MAGEA3	Melanoma-associated antigen 3	MAGA3_HUMAN, MAGEA3, MAGE3	endoplasmic reticulum
MAGEA4	Immunotherapy markers Thermofisher	P43358	MAGEA4	Melanoma-associated antigen 4	MAGA4_HUMAN, MAGEA4, MAGE4
MAGEC2	Immunotherapy markers Thermofisher	Q9UBF1	MAGEC2	Melanoma-associated antigen C2	MAGC2_HUMAN, MAGEC2, HCA587, MAGEE1	cytoplasm, cytosol, nucleolus, nucleus
MAPK1	Immunotherapy markers Thermofisher, Cell Signaling, Driver genes (common in CGI and COSMIC - PANCAN, COADREAD, LUAC, LUSC)	P28482	MAPK1	Mitogen-activated protein kinase 1	MK01_HUMAN, MAPK1, ERK2, PRKM1, PRKM2	axon, azurophil granule lumen, caveola, cytoplasm, cytoskeleton, cytosol, dendrite cytoplasm, early endosome, extracellular exosome, extracellular region, ficolin-1-rich granule lumen, focal adhesion, golgi apparatus, late endosome, microtubule organizing center, mitochondrion, mitotic spindle, nucleoplasm, nucleus, perikaryon, plasma membrane, protein complex, pseudopodium	CMGC Ser/Thr protein kinase family	27.32|P11362|FGFR1|Pazopanib,Pazopanib Hydrochloride,Nintedanib Esylate|Whole:::Protein
MAPK14	Immunotherapy markers Thermofisher, Cell Signaling	Q16539	MAPK14	Mitogen-activated protein kinase 14	MK14_HUMAN, MAPK14, CSBP, CSBP1, CSBP2, CSPB1, MXI2, SAPK2A	cytoplasm, cytosol, extracellular exosome, extracellular region, ficolin-1-rich granule lumen, mitochondrion, nuclear speck, nucleoplasm, nucleus, secretory granule lumen, spindle pole	CMGC Ser/Thr protein kinase family
MELK	Immunotherapy markers Thermofisher	Q14680	MELK	Maternal embryonic leucine zipper kinase	MELK_HUMAN, MELK, KIAA0175	cell cortex, membrane, nucleus, plasma membrane	CAMK Ser/Thr protein kinase family
MKI67	Immunotherapy markers Thermofisher	P46013	MKI67	Proliferation marker protein Ki-67	KI67_HUMAN, MKI67	chromosome, membrane, nuclear body, nucleolus, nucleus
MLANA	Immunotherapy markers Thermofisher	Q16655	MLANA	Melanoma antigen recognized by T-cells 1	MAR1_HUMAN, MLANA, MART1	endoplasmic reticulum membrane, golgi apparatus, integral component of plasma membrane, melanosome, trans-golgi network
MMP2	Immunotherapy markers Thermofisher	P08253	MMP2	72 kDa type IV collagenase	MMP2_HUMAN, MMP2, CLG4A	extracellular matrix, extracellular region, extracellular space, mitochondrion, nucleus, plasma membrane, proteinaceous extracellular matrix, sarcomere	peptidase M10A family
MMP9	Immunotherapy markers Thermofisher	P14780	MMP9	Matrix metalloproteinase-9	MMP9_HUMAN, MMP9, CLG4B	extracellular exosome, extracellular region, extracellular space, ficolin-1-rich granule lumen, proteinaceous extracellular matrix, tertiary granule lumen	peptidase M10A family
MPO	Immunotherapy markers Thermofisher	P05164	MPO	Myeloperoxidase	PERM_HUMAN, MPO	azurophil granule, azurophil granule lumen, extracellular exosome, extracellular region, extracellular space, intracellular membrane-bounded organelle, lysosome, mitochondrion, nucleus, secretory granule	peroxidase family
MTOR	Immunotherapy markers Thermofisher, Driver genes (common in CGI and COSMIC - PANCAN, COADREAD, LUAC, LUSC)	P42345	MTOR	Serine/threonine-protein kinase mTOR	MTOR_HUMAN, MTOR, FRAP, FRAP1, FRAP2, RAFT1, RAPT1	cytoplasm, cytosol, dendrite, endomembrane system, endoplasmic reticulum membrane, golgi membrane, lysosomal membrane, lysosome, membrane, mitochondrial outer membrane, neuronal cell body, nucleoplasm, nucleus, phosphatidylinositol 3-kinase complex, pml body, torc1 complex, torc2 complex	PI3/PI4-kinase family
MYC	Immunotherapy markers Thermofisher, Cell Signaling, Driver genes (common in CGI and COSMIC - PANCAN, COADREAD, LUAC, LUSC)	P01106	MYC	Myc proto-oncogene protein	MYC_HUMAN, MYC, BHLHE39	cytosol, nuclear chromatin, nucleolus, nucleoplasm, nucleus, protein complex
NCR1	Immunotherapy markers Thermofisher
NCR3	Immunotherapy markers Thermofisher
NFATC1	Immunotherapy markers Thermofisher, Cell Signaling, T Cell Function	O95644	NFATC1	Nuclear factor of activated T-cells, cytoplasmic 1	NFAC1_HUMAN, NFATC1, NFAT2, NFATC	cytoplasm, cytosol, nuclear body, nuclear chromatin, nucleoplasm, nucleus
NFKBIA	Immunotherapy markers Thermofisher, Cell Signaling	P25963	NFKBIA	NF-kappa-B inhibitor alpha	IKBA_HUMAN, NFKBIA, IKBA, MAD3, NFKBI	cytoplasm, cytosol, i-kappab/nf-kappab complex, intracellular, nucleus, plasma membrane	NF-kappa-B inhibitor family
NKG7	Immunotherapy markers Thermofisher	Q16617	NKG7	Protein NKG7	NKG7_HUMAN, NKG7, GIG1	integral component of plasma membrane	PMP-22/EMP/MP20 family
NOS2	Immunotherapy markers Thermofisher	P35228	NOS2	Nitric oxide synthase, inducible	NOS2_HUMAN, NOS2, NOS2A	cortical cytoskeleton, cytoplasm, cytosol, intracellular, nucleus, perinuclear region of cytoplasm, peroxisome	NOS family
NOTCH3	Immunotherapy markers Thermofisher	Q9UM47	NOTCH3	Neurogenic locus notch homolog protein 3	NOTC3_HUMAN, NOTCH3	actin cytoskeleton, cytosol, endoplasmic reticulum membrane, extracellular region, golgi membrane, integral component of membrane, nucleoplasm, plasma membrane, receptor complex	NOTCH family
NTN3	Immunotherapy markers Thermofisher	O00634	NTN3	Netrin-3	NET3_HUMAN, NTN3, NTN2L	golgi apparatus, proteinaceous extracellular matrix
OAS1	Immunotherapy markers Thermofisher	P00973	OAS1	2'-5'-oligoadenylate synthase 1	OAS1_HUMAN, OAS1, OIAS	cytoplasm, cytosol, endoplasmic reticulum, extracellular region, mitochondrion, nucleus	2-5A synthase family	41.57|P17948|FLT1|Sunitinib,Axitinib,Pazopanib,Sorafenib|Whole:::Protein
OAS2	Immunotherapy markers Thermofisher	P29728	OAS2	2'-5'-oligoadenylate synthase 2	OAS2_HUMAN, OAS2	cytoplasm, cytosol, endoplasmic reticulum, intracellular membrane-bounded organelle, membrane, mitochondrion, nucleoplasm, perinuclear region of cytoplasm	2-5A synthase family
OAS3	Immunotherapy markers Thermofisher	Q9Y6K5	OAS3	2'-5'-oligoadenylate synthase 3	OAS3_HUMAN, OAS3	cytoplasm, cytosol, extracellular space, intracellular membrane-bounded organelle, nucleoplasm, plasma membrane	2-5A synthase family
PGF	Immunotherapy markers Thermofisher	P49763	PGF	Placenta growth factor	PLGF_HUMAN, PGF, PGFL, PLGF	extracellular region, extracellular space, membrane	PDGF/VEGF growth factor family
PIK3CA	Immunotherapy markers Thermofisher, Target drug screen, Driver genes (common in CGI and COSMIC - PANCAN, COADREAD, LUAC, LUSC)	P42336	PIK3CA	Phosphatidylinositol 4,5-bisphosphate 3-kinase catalytic subunit alpha isoform	PK3CA_HUMAN, PIK3CA	cytoplasm, cytosol, lamellipodium, phosphatidylinositol 3-kinase complex, phosphatidylinositol 3-kinase complex, plasma membrane	PI3/PI4-kinase family
PIK3CD	Immunotherapy markers Thermofisher, Cell Signaling	O00329	PIK3CD	Phosphatidylinositol 4,5-bisphosphate 3-kinase catalytic subunit delta isoform	PK3CD_HUMAN, PIK3CD	cytoplasm, cytosol, mast cell granule, phosphatidylinositol 3-kinase complex, plasma membrane	PI3/PI4-kinase family
PMEL	Immunotherapy markers Thermofisher	P40967	PMEL	Melanocyte protein PMEL	PMEL_HUMAN, PMEL, D12S53E, PMEL17, SILV	endoplasmic reticulum membrane, extracellular region, golgi apparatus, integral component of plasma membrane, melanosome, multivesicular body membrane, plasma membrane	PMEL/NMB family
POLR2A	Immunotherapy markers Thermofisher	P24928	POLR2A	DNA-directed RNA polymerase II subunit RPB1	RPB1_HUMAN, POLR2A, POLR2	cytoplasm, dna-directed rna polymerase ii, nucleoplasm, nucleus	RNA polymerase beta' chain family	56.79|P28702|RXRB|Bexarotene|Whole:::Protein
PRDM1	Immunotherapy markers Thermofisher, Driver genes (common in CGI and COSMIC)	O75626	PRDM1	PR domain zinc finger protein 1	PRDM1_HUMAN, PRDM1, BLIMP1	cytoplasm, nucleoplasm
PTEN	Immunotherapy markers Thermofisher, Cell Signaling, Driver genes (common in CGI and COSMIC - PANCAN, COADREAD, LUAC, LUSC)	P60484	PTEN	Phosphatidylinositol 3,4,5-trisphosphate 3-phosphatase and dual-specificity protein phosphatase PTEN	PTEN_HUMAN, PTEN, MMAC1, TEP1	apical plasma membrane, cell projection, cytoplasm, cytoplasmic side of plasma membrane, cytosol, dendritic spine, extracellular region, mitochondrion, myelin sheath adaxonal region, neuron projection, nucleoplasm, nucleus, plasma membrane, pml body, postsynaptic membrane, schmidt-lanterman incisure
PTK7	Immunotherapy markers Thermofisher	Q13308	PTK7	Inactive tyrosine-protein kinase 7	PTK7_HUMAN, PTK7, CCK4	cell-cell junction, focal adhesion, integral component of plasma membrane	Tyr protein kinase family
PTPN11	Immunotherapy markers Thermofisher, Driver genes (common in CGI and COSMIC - PANCAN, COADREAD, LUAC, LUSC)	Q06124	PTPN11	Tyrosine-protein phosphatase non-receptor type 11	PTN11_HUMAN, PTPN11, PTP2C, SHPTP2	cytoplasm, cytosol, mitochondrion, nucleoplasm, nucleus, protein complex	protein-tyrosine phosphatase family
PTPN6	Immunotherapy markers Thermofisher	P29350	PTPN6	Tyrosine-protein phosphatase non-receptor type 6	PTN6_HUMAN, PTPN6, HCP, PTP1C	alpha-beta t cell receptor complex, cell-cell junction, cytoplasm, cytosol, extracellular exosome, extracellular region, membrane, nucleolus, nucleoplasm, nucleus, protein complex, specific granule lumen, tertiary granule lumen	protein-tyrosine phosphatase family
PTPN7	Immunotherapy markers Thermofisher	P35236	PTPN7	Tyrosine-protein phosphatase non-receptor type 7	PTN7_HUMAN, PTPN7	cytoplasm, cytoplasmic side of plasma membrane, cytoskeleton, cytosol, nucleoplasm	protein-tyrosine phosphatase family
PTPRCAP	Immunotherapy markers Thermofisher	Q14761	PTPRCAP	Protein tyrosine phosphatase receptor type C-associated protein	PTCA_HUMAN, PTPRCAP, LPAP	integral component of membrane, plasma membrane
PYGL	Immunotherapy markers Thermofisher	P06737	PYGL	Glycogen phosphorylase, liver form	PYGL_HUMAN, PYGL	cytoplasm, cytosol, extracellular exosome, extracellular region, ficolin-1-rich granule lumen, secretory granule lumen	glycogen phosphorylase family
RB1	Immunotherapy markers Thermofisher, Driver genes (common in CGI and COSMIC - PANCAN, COADREAD, LUAC, LUSC)	P06400	RB1	Retinoblastoma-associated protein	RB_HUMAN, RB1	chromatin, nucleoplasm, nucleus, pml body, rb-e2f complex, spindle, swi/snf complex	retinoblastoma protein (RB) family
RORC	Immunotherapy markers Thermofisher, Cell Signaling	P51449	RORC	Nuclear receptor ROR-gamma	RORG_HUMAN, RORC, NR1F3, RORG, RZRG	nuclear body, nucleoplasm, nucleus	nuclear hormone receptor family
RPS6	Immunotherapy markers Thermofisher, Essential genes (CRISPR screen)	P62753	RPS6	40S ribosomal protein S6	RS6_HUMAN, RPS6	cell body, cytoplasmic ribonucleoprotein granule, cytosol, cytosolic small ribosomal subunit, dendrite, endoplasmic reticulum, intracellular ribonucleoprotein complex, membrane, nucleolus, nucleoplasm, nucleus, perinuclear region of cytoplasm, polysome, small ribosomal subunit	eukaryotic ribosomal protein eS6 family
S100A8	Immunotherapy markers Thermofisher	P05109	S100A8	Protein S100-A8	S10A8_HUMAN, S100A8, CAGA, CFAG, MRP8	cytoskeleton, cytosol, extracellular exosome, extracellular region, extracellular space, intermediate filament cytoskeleton, nucleus, plasma membrane, secretory granule lumen	S-100 family
S100A9	Immunotherapy markers Thermofisher	P06702	S100A9	Protein S100-A9	S10A9_HUMAN, S100A9, CAGB, CFAG, MRP14	cell junction, cytoplasm, cytoskeleton, cytosol, extracellular exosome, extracellular matrix, extracellular region, extracellular space, nucleoplasm, nucleus, plasma membrane, secretory granule lumen	S-100 family
SAMHD1	Immunotherapy markers Thermofisher	Q9Y3Z3	SAMHD1	Deoxynucleoside triphosphate triphosphohydrolase SAMHD1	SAMH1_HUMAN, SAMHD1, MOP5	intracellular, nucleoplasm, nucleus, plasma membrane	SAMHD1 family
SDHA	Immunotherapy markers Thermofisher, Driver genes (common in CGI and COSMIC)	P31040	SDHA	Succinate dehydrogenase [ubiquinone] flavoprotein subunit, mitochondrial	SDHA_HUMAN, SDHA, SDH2, SDHF	mitochondrial inner membrane, mitochondrial respiratory chain complex ii, mitochondrion, myelin sheath, nucleolus	FAD-dependent oxidoreductase 2 family
SELL	Immunotherapy markers Thermofisher	P14151	SELL	L-selectin	LYAM1_HUMAN, SELL, LNHR, LYAM1	external side of plasma membrane, integral component of plasma membrane, plasma membrane, secretory granule membrane	selectin/LECAM family
SH2D1A	Immunotherapy markers Thermofisher	O60880	SH2D1A	SH2 domain-containing protein 1A	SH21A_HUMAN, SH2D1A, DSHP, SAP	cytoplasm, cytosol
SH2D1B	Immunotherapy markers Thermofisher	O14796	SH2D1B	SH2 domain-containing protein 1B	SH21B_HUMAN, SH2D1B, EAT2	cytosol, intracellular
SIT1	Immunotherapy markers Thermofisher	Q9Y3P8	SIT1	Signaling threshold-regulating transmembrane adapter 1	SIT1_HUMAN, SIT1, SIT	extracellular exosome, integral component of plasma membrane, plasma membrane
SKAP2	Immunotherapy markers Thermofisher	O75563	SKAP2	Src kinase-associated phosphoprotein 2	SKAP2_HUMAN, SKAP2, PRAP, RA70, SAPS, SCAP2, SKAP55R	cytoplasm, cytosol, nucleoplasm, plasma membrane	SKAP family
SLAMF8	Immunotherapy markers Thermofisher	Q9P0V8	SLAMF8	SLAM family member 8	SLAF8_HUMAN, SLAMF8, BLAME	integral component of membrane
SNAI1	Immunotherapy markers Thermofisher	O95863	SNAI1	Zinc finger protein SNAI1	SNAI1_HUMAN, SNAI1, SNAH	cytoplasm, cytosol, nucleoplasm, nucleus, pericentric heterochromatin	snail C2H2-type zinc-finger protein family
SNAI2	Immunotherapy markers Thermofisher	O43623	SNAI2	Zinc finger protein SNAI2	SNAI2_HUMAN, SNAI2, SLUG, SLUGH	cytoplasm, nuclear chromatin, nucleoplasm, nucleus	snail C2H2-type zinc-finger protein family
SRGN	Immunotherapy markers Thermofisher	P10124	SRGN	Serglycin	SRGN_HUMAN, SRGN, PRG, PRG1	extracellular region, extracellular space, golgi apparatus, mast cell granule, platelet alpha granule lumen	serglycin family
SSX2	Immunotherapy markers Thermofisher
STAT1	Immunotherapy markers Thermofisher, Cell Signaling, Mutated genes MSS cancer (PLoS One. 2010; 5(12): e15661; doi: 10.1371/journal.pone.0015661. Functional Impairment Muts	P42224	STAT1	Signal transducer and activator of transcription 1-alpha/beta	STAT1_HUMAN, STAT1	axon, cytoplasm, cytosol, dendrite, nuclear chromatin, nucleolus, nucleoplasm, nucleus, perinuclear region of cytoplasm, protein complex	transcription factor STAT family
STAT3	Immunotherapy markers Thermofisher, Cell Signaling, Driver genes (common in CGI and COSMIC)	P40763	STAT3	Signal transducer and activator of transcription 3	STAT3_HUMAN, STAT3, APRF	cytoplasm, cytosol, mitochondrial inner membrane, nuclear chromatin, nucleoplasm, nucleus, plasma membrane, rna polymerase ii transcription factor complex	transcription factor STAT family
STAT4	Immunotherapy markers Thermofisher, Cell Signaling	Q14765	STAT4	Signal transducer and activator of transcription 4	STAT4_HUMAN, STAT4	cytosol, nucleoplasm	transcription factor STAT family	100.00|P11388|TOP2A|Dactinomycin,Mitoxantrone,Daunorubicin,Idarubicin,Doxorubicin,Valrubicin,Pixantrone,Idarubicin Hydrochloride,Teniposide,Mitoxantrone Hydrochloride,Daunorubicin Citrate,Doxorubicin Hydrochloride,Daunorubicin Hydrochloride|Whole:::Protein
STAT5A	Immunotherapy markers Thermofisher	P42229	STAT5A	Signal transducer and activator of transcription 5A	STA5A_HUMAN, STAT5A, STAT5	cytosol, nucleoplasm	transcription factor STAT family
STAT6	Immunotherapy markers Thermofisher, Cell Signaling, Driver genes (common in CGI and COSMIC)	P42226	STAT6	Signal transducer and activator of transcription 6	STAT6_HUMAN, STAT6	cytosol, membrane raft, nuclear chromatin, nuclear membrane, nucleoplasm	transcription factor STAT family
TAGAP	Immunotherapy markers Thermofisher	Q8N103	TAGAP	T-cell activation Rho GTPase-activating protein	TAGAP_HUMAN, TAGAP, TAGAP1	cytosol		100.00|P07437|TUBB|Cabazitaxel,Vindesine,Vinflunine,Vinorelbine Tartrate,Docetaxel,Eribulin Mesylate,Vinblastine Sulfate,Vincristine Sulfate|Whole:::Protein
TBP	Immunotherapy markers Thermofisher, Housekeeper	P20226	TBP	TATA-box-binding protein	TBP_HUMAN, TBP, GTF2D1, TF2D, TFIID	cytoplasm, female pronucleus, male pronucleus, nuclear chromatin, nuclear euchromatin, nucleoplasm, nucleus, protein complex, transcription factor tfiia complex, transcription factor tfiid complex, transcriptional preinitiation complex	TBP family
TBX21	Immunotherapy markers Thermofisher, Cell Cycle, Lineage Marker	Q9UL17	TBX21	T-box transcription factor TBX21	TBX21_HUMAN, TBX21, TBET, TBLYM	neuronal cell body, nucleus
TCF7	Immunotherapy markers Thermofisher, Cell Signaling, T Cell Function	P36402	TCF7	Transcription factor 7	TCF7_HUMAN, TCF7, TCF1	nuclear body, nuclear euchromatin, nucleoplasm, nucleus, transcription factor complex	TCF/LEF family
TDO2	Immunotherapy markers Thermofisher	P48775	TDO2	Tryptophan 2,3-dioxygenase	T23O_HUMAN, TDO2, TDO	cytosol	tryptophan 2,3-dioxygenase family	43.90|P54756|EPHA5||Protein:::tyrosine:::kinase
TNFAIP8	Immunotherapy markers Thermofisher	O95379	TNFAIP8	Tumor necrosis factor alpha-induced protein 8	TFIP8_HUMAN, TNFAIP8	cytoplasm, nucleoplasm	TNFAIP8 family
TOP2A	Immunotherapy markers Thermofisher	P11388	TOP2A	DNA topoisomerase 2-alpha	TOP2A_HUMAN, TOP2A, TOP2	condensed chromosome, cytoplasm, dna topoisomerase complex (atp-hydrolyzing), intracellular ribonucleoprotein complex, nucleolus, nucleoplasm, nucleus, protein complex	type II topoisomerase family
TP63	Immunotherapy markers Thermofisher	Q9H3D4	TP63	Tumor protein 63	P63_HUMAN, TP63, KET, P63, P73H, P73L, TP73L	cytoplasm, cytosol, dendrite, golgi apparatus, mitochondrion, nuclear chromatin, nucleoplasm, nucleus, rough endoplasmic reticulum, transcription factor complex	p53 family
TRIM29	Immunotherapy markers Thermofisher	Q14134	TRIM29	Tripartite motif-containing protein 29	TRI29_HUMAN, TRIM29, ATDC	cell-cell adherens junction, lysosome
TUBB	Immunotherapy markers Thermofisher, Essential genes (CRISPR screen)	P07437	TUBB	Tubulin beta chain	TBB5_HUMAN, TUBB, TUBB5	azurophil granule lumen, cell body, cytoplasm, cytoplasmic ribonucleoprotein granule, cytoskeleton, extracellular exosome, extracellular matrix, extracellular region, membrane raft, microtubule, nuclear envelope lumen, nucleus, protein complex	tubulin family
TWIST1	Immunotherapy markers Thermofisher	Q15672	TWIST1	Twist-related protein 1	TWST1_HUMAN, TWIST1, BHLHA38, TWIST	nucleoplasm, nucleus		100.00|Q9UM73|ALK|Crizotinib|Whole:::Protein
TYROBP	Immunotherapy markers Thermofisher	O43914	TYROBP	TYRO protein tyrosine kinase-binding protein	TYOBP_HUMAN, TYROBP, DAP12, KARAP	cell surface, integral component of plasma membrane, plasma membrane, secretory granule membrane	TYROBP family
VCAM1	Immunotherapy markers Thermofisher	P19320	VCAM1	Vascular cell adhesion protein 1	VCAM1_HUMAN, VCAM1	alpha9-beta1 integrin-vascular cell adhesion molecule-1 complex, apical part of cell, cell surface, early endosome, endoplasmic reticulum, external side of plasma membrane, extracellular exosome, extracellular space, filopodium, golgi apparatus, integral component of membrane, microvillus, plasma membrane, podosome, sarcolemma		36.00|Q13882|PTK6||Protein:::tyrosine:::kinase
ZAP70	Immunotherapy markers Thermofisher	P43403	ZAP70	Tyrosine-protein kinase ZAP-70	ZAP70_HUMAN, ZAP70, SRK	cell-cell junction, cytoplasm, cytosol, extrinsic component of cytoplasmic side of plasma membrane, immunological synapse, plasma membrane, t cell receptor complex	Tyr protein kinase family	100.00|Q13547|HDAC1||Histone:::deacetylase:::domain
ZBTB46	Immunotherapy markers Thermofisher	Q86UZ6	ZBTB46	Zinc finger and BTB domain-containing protein 46	ZBT46_HUMAN, ZBTB46, BTBD4, ZNF340	nucleus		100.00|P26358|DNMT1||Whole:::Protein
ZEB1	Immunotherapy markers Thermofisher	P37275	ZEB1	Zinc finger E-box-binding homeobox 1	ZEB1_HUMAN, ZEB1, AREB6, TCF8	cytosol, nucleoplasm, nucleus, transcription factor complex	delta-EF1/ZFH-1 C2H2-type zinc-finger family
ALK	Target drug screen, Driver genes (common in CGI and COSMIC - PANCAN, COADREAD, LUAC, LUSC)	Q9UM73	ALK	ALK tyrosine kinase receptor	ALK_HUMAN, ALK	extracellular exosome, integral component of plasma membrane, intracellular, plasma membrane, protein complex	Tyr protein kinase family
CDK4	Target drug screen, Driver genes (common in CGI and COSMIC - PANCAN, COADREAD, LUAC, LUSC)	P11802	CDK4	Cyclin-dependent kinase 4	CDK4_HUMAN, CDK4	bicellular tight junction, chromatin, cyclin d2-cdk4 complex, cyclin-dependent protein kinase holoenzyme complex, cytosol, nuclear membrane, nucleolus, nucleoplasm, nucleus, perinuclear region of cytoplasm, transcription factor complex	CMGC Ser/Thr protein kinase family
CDK6	Target drug screen, Driver genes (common in CGI and COSMIC)	Q00534	CDK6	Cyclin-dependent kinase 6	CDK6_HUMAN, CDK6, CDKN6	centrosome, cyclin-dependent protein kinase holoenzyme complex, cytoplasm, cytosol, nucleoplasm, nucleus, ruffle	CMGC Ser/Thr protein kinase family
HDAC1	Target drug screen	Q13547	HDAC1	Histone deacetylase 1	HDAC1_HUMAN, HDAC1, RPD3L1	chromatin, cytoplasm, cytosol, histone deacetylase complex, neuron projection, nuclear chromatin, nucleoplasm, nucleus, nurd complex, perinuclear region of cytoplasm, protein complex, sin3 complex	histone deacetylase family
DNMT1	Target drug screen	P26358	DNMT1	DNA (cytosine-5)-methyltransferase 1	DNMT1_HUMAN, DNMT1, AIM, CXXC9, DNMT	nucleoplasm, nucleus, pericentric heterochromatin, replication fork	C5-methyltransferase family
EHMT1	Target drug screen	Q9H9B1	EHMT1	Histone-lysine N-methyltransferase EHMT1	EHMT1_HUMAN, EHMT1, EUHMTASE1, GLP, KIAA1876, KMT1D	chromosome, nuclear body, nucleoplasm, nucleus
ALCAM	Adhesion	Q13740	ALCAM	CD166 antigen	CD166_HUMAN, ALCAM, MEMD	axon, dendrite, external side of plasma membrane, extracellular exosome, focal adhesion, immunological synapse, integral component of plasma membrane, intrinsic component of plasma membrane, neuronal cell body
CDH1	Adhesion, Driver genes (common in CGI and COSMIC - PANCAN, COADREAD, LUAC, LUSC)	P12830	CDH1	Cadherin-1	CADH1_HUMAN, CDH1, CDHE, UVO	actin cytoskeleton, apical junction complex, catenin complex, cell junction, cell-cell adherens junction, cytoplasmic side of plasma membrane, endosome, extracellular exosome, extracellular region, flotillin complex, integral component of membrane, lamellipodium, lateral plasma membrane, perinuclear region of cytoplasm, plasma membrane, trans-golgi network
CDH5	Adhesion	P33151	CDH5	Cadherin-5	CADH5_HUMAN, CDH5	bicellular tight junction, cell junction, cell surface, cell-cell adherens junction, cell-cell junction, external side of plasma membrane, integral component of membrane, membrane, plasma membrane
CLEC4A	Adhesion	Q9UMR7	CLEC4A	C-type lectin domain family 4 member A	CLC4A_HUMAN, CLEC4A, CLECSF6, DCIR, LLIR	integral component of plasma membrane, plasma membrane
CLEC5A	Adhesion	Q9NY25	CLEC5A	C-type lectin domain family 5 member A	CLC5A_HUMAN, CLEC5A, CLECSF5, MDL1	cell surface, cytosol, integral component of plasma membrane, plasma membrane, specific granule membrane, tertiary granule membrane		24.48|P08514|ITGA2B|Tirofiban,Eptifibatide|Whole:::Protein
CLEC6A	Adhesion, Non Essential Genes (CRISPR screen)	Q6EIG7	CLEC6A	C-type lectin domain family 6 member A	CLC6A_HUMAN, CLEC6A, CLECSF10, DECTIN2	integral component of membrane, plasma membrane		27.64|P08514|ITGA2B|Tirofiban,Eptifibatide|Whole:::Protein
CLEC7A	Adhesion	Q9BXN2	CLEC7A	C-type lectin domain family 7 member A	CLC7A_HUMAN, CLEC7A, BGR, CLECSF12, DECTIN1	cytoplasm, integral component of membrane, intracellular membrane-bounded organelle, nucleoplasm, plasma membrane		38.29|P08514|ITGA2B|Tirofiban,Eptifibatide|Whole:::Protein
DST	Adhesion	Q03001	DST	Dystonin	DYST_HUMAN, DST, BP230, BP240, BPAG1, DMH, DT, KIAA0728	actin cytoskeleton, axon, axon cytoplasm, basal plasma membrane, basement membrane, cell cortex, cell leading edge, cytoplasm, cytoplasmic vesicle, cytosol, endoplasmic reticulum membrane, extracellular exosome, focal adhesion, h zone, hemidesmosome, integral component of membrane, intermediate filament, intermediate filament cytoskeleton, microtubule cytoskeleton, microtubule plus-end, nuclear e…		25.36|P08514|ITGA2B|Tirofiban,Eptifibatide|Whole:::Protein
EPCAM	Adhesion	P16422	EPCAM	Epithelial cell adhesion molecule	EPCAM_HUMAN, EPCAM, GA733-2, M1S2, M4S1, MIC18, TACSTD1, TROP1	apical plasma membrane, basolateral plasma membrane, bicellular tight junction, cell surface, extracellular exosome, integral component of plasma membrane, lateral plasma membrane, plasma membrane	EPCAM family	100.00|P05106|ITGB3|Tirofiban,Eptifibatide|Whole:::Protein
FN1	Adhesion	P02751	FN1	Fibronectin	FINC_HUMAN, FN1, FN	apical plasma membrane, basal lamina, blood microparticle, endoplasmic reticulum lumen, endoplasmic reticulum-golgi intermediate compartment, extracellular exosome, extracellular matrix, extracellular region, extracellular space, fibrinogen complex, platelet alpha granule lumen, proteinaceous extracellular matrix		35.46|P05106|ITGB3|Tirofiban,Eptifibatide|Whole:::Protein
IBSP	Adhesion	P21815	IBSP	Bone sialoprotein 2	SIAL_HUMAN, IBSP, BNSP	extracellular matrix, extracellular region, extracellular space, membrane, vesicle
ICAM2	Adhesion	P13598	ICAM2	Intercellular adhesion molecule 2	ICAM2_HUMAN, ICAM2	cleavage furrow, extracellular exosome, integral component of plasma membrane, membrane, plasma membrane, uropod	ICAM family
ICAM3	Adhesion	P32942	ICAM3	Intercellular adhesion molecule 3	ICAM3_HUMAN, ICAM3	extracellular exosome, integral component of plasma membrane, plasma membrane	ICAM family
ICAM4	Adhesion	Q14773	ICAM4	Intercellular adhesion molecule 4	ICAM4_HUMAN, ICAM4, LW	extracellular region, integral component of membrane, integral component of plasma membrane, plasma membrane	ICAM family
ITGA2	Adhesion	P17301	ITGA2	Integrin alpha-2	ITA2_HUMAN, ITGA2, CD49B	axon, axon terminus, basal part of cell, cell surface, external side of plasma membrane, focal adhesion, integrin alpha2-beta1 complex, integrin complex, nucleus, perinuclear region of cytoplasm, plasma membrane	integrin alpha chain family
ITGA4	Adhesion	P13612	ITGA4	Integrin alpha-4	ITA4_HUMAN, ITGA4, CD49D	cell surface, extracellular exosome, focal adhesion, integrin alpha4-beta7 complex, membrane, plasma membrane	integrin alpha chain family
ITGA5	Adhesion	P08648	ITGA5	Integrin alpha-5	ITA5_HUMAN, ITGA5, FNRA	alphav-beta3 integrin-vitronectin complex, cell surface, cytoplasmic vesicle, endoplasmic reticulum, external side of plasma membrane, focal adhesion, golgi apparatus, integrin complex, plasma membrane, ruffle, synapse	integrin alpha chain family
ITGA6	Adhesion	P23229	ITGA6	Integrin alpha-6	ITA6_HUMAN, ITGA6	basal plasma membrane, basement membrane, cell surface, cell-cell adherens junction, external side of plasma membrane, filopodium, focal adhesion, hemidesmosome, integrin alpha6-beta4 complex, plasma membrane	integrin alpha chain family
ITGB3	Adhesion	P05106	ITGB3	Integrin beta-3	ITB3_HUMAN, ITGB3, GP3A	alphav-beta3 integrin-hmgb1 complex, alphav-beta3 integrin-igf-1-igf1r complex, alphav-beta3 integrin-pkcalpha complex, alphav-beta3 integrin-vitronectin complex, cell surface, extracellular exosome, filopodium membrane, focal adhesion, integral component of plasma membrane, integrin alphav-beta3 complex, integrin complex, lamellipodium membrane, melanosome, microvillus membrane, nucleus, plasma …	integrin beta chain family
ITGB4	Adhesion	P16144	ITGB4	Integrin beta-4	ITB4_HUMAN, ITGB4	cell junction, cell leading edge, cell surface, extracellular exosome, hemidesmosome, integrin complex, plasma membrane, receptor complex	integrin beta chain family
LGALS1	Adhesion	P09382	LGALS1	Galectin-1	LEG1_HUMAN, LGALS1	cell surface, cytoplasm, cytosol, endoplasmic reticulum lumen, extracellular exosome, extracellular matrix, extracellular region, extracellular space, intracellular, nucleus, proteinaceous extracellular matrix
LGALS3	Adhesion	P17931	LGALS3	Galectin-3	LEG3_HUMAN, LGALS3, MAC2	cytoplasm, extracellular exosome, extracellular matrix, extracellular region, extracellular space, ficolin-1-rich granule membrane, immunological synapse, membrane, mitochondrial inner membrane, nucleus, other organism cell, plasma membrane, secretory granule membrane, spliceosomal complex
MBL2	Adhesion, Non Essential Genes (CRISPR screen)	P11226	MBL2	Mannose-binding protein C	MBL2_HUMAN, MBL2, COLEC1, MBL	cell surface, collagen trimer, extracellular region, extracellular space
MUC1	Adhesion, Cell Signaling, Driver genes (common in CGI and COSMIC)	P15941	MUC1	Mucin-1	MUC1_HUMAN, MUC1, PUM	apical plasma membrane, extracellular exosome, extracellular space, golgi lumen, integral component of plasma membrane, nuclear chromatin, plasma membrane, vesicle
SELE	Adhesion	P16581	SELE	E-selectin	LYAM2_HUMAN, SELE, ELAM1	caveola, clathrin-coated pit, cortical cytoskeleton, extracellular space, integral component of plasma membrane, membrane raft, perinuclear region of cytoplasm, plasma membrane	selectin/LECAM family
SVIL	Adhesion, Mutated Genes MSI Cancers (PLoS One. 2010; 5(12): e15661; doi: 10.1371/journal.pone.0015661. Functional Impairment Muts	O95425	SVIL	Supervillin	SVIL_HUMAN, SVIL	actin cytoskeleton, cleavage furrow, costamere, cytoplasm, cytosol, focal adhesion, invadopodium, microtubule minus-end, midbody, nucleus, plasma membrane, podosome	villin/gelsolin family
THBS1	Adhesion	P07996	THBS1	Thrombospondin-1	TSP1_HUMAN, THBS1, TSP, TSP1	cell surface, endoplasmic reticulum, endoplasmic reticulum lumen, external side of plasma membrane, extracellular exosome, extracellular matrix, extracellular region, extracellular space, fibrinogen complex, platelet alpha granule, platelet alpha granule lumen, sarcoplasmic reticulum, secretory granule	thrombospondin family
THY1	Adhesion	P04216	THY1	Thy-1 membrane glycoprotein	THY1_HUMAN, THY1	anchored component of external side of plasma membrane, apical plasma membrane, axolemma, cell surface, cytosol, dendrite, dendrite membrane, endoplasmic reticulum, external side of plasma membrane, extracellular exosome, extracellular region, focal adhesion, growth cone, integral component of plasma membrane, membrane raft, myelin sheath, neuronal cell body membrane, plasma membrane
APAF1	Apoptosis	O14727	APAF1	Apoptotic protease-activating factor 1	APAF_HUMAN, APAF1, KIAA0413	apoptosome, cytosol, extracellular exosome, extracellular region, ficolin-1-rich granule lumen, nucleus, protein complex, secretory granule lumen
BCL10	Apoptosis, Driver genes (common in CGI and COSMIC)	O95999	BCL10	B-cell lymphoma/leukemia 10	BCL10_HUMAN, BCL10, CIPER, CLAP	cbm complex, cytoplasm, cytoplasmic microtubule, cytosol, immunological synapse, lysosome, membrane raft, nucleus, perinuclear region of cytoplasm, plasma membrane, protein complex
BCL2L1	Apoptosis	Q07817	BCL2L1	Bcl-2-like protein 1	B2CL1_HUMAN, BCL2L1, BCL2L, BCLX	bcl-2 family protein complex, cell junction, centrosome, cytoplasm, cytosol, endoplasmic reticulum, integral component of membrane, mitochondrial inner membrane, mitochondrial matrix, mitochondrial outer membrane, mitochondrion, nuclear membrane, synaptic vesicle membrane	Bcl-2 family
BID	Apoptosis	P55957	BID	BH3-interacting domain death agonist	BID_HUMAN, BID	cytosol, extracellular exosome, integral component of mitochondrial membrane, membrane, mitochondrial outer membrane, mitochondrion
BIRC5	Apoptosis	O15392	BIRC5	Baculoviral IAP repeat-containing protein 5	BIRC5_HUMAN, BIRC5, API4, IAP4	centriole, chromosome passenger complex, chromosome, condensed chromosome kinetochore, cytoplasm, cytoplasmic microtubule, cytosol, interphase microtubule organizing center, microtubule, midbody, nuclear chromosome, nucleoplasm, nucleus, spindle, spindle microtubule	IAP family
CARD11	Apoptosis, Driver genes (common in CGI and COSMIC)	Q9BXL7	CARD11	Caspase recruitment domain-containing protein 11	CAR11_HUMAN, CARD11, CARMA1	cbm complex, cytoplasm, cytosol, extracellular exosome, immunological synapse, membrane raft, plasma membrane
CASP1	Apoptosis	P29466	CASP1	Caspase-1	CASP1_HUMAN, CASP1, IL1BC, IL1BCE	aim2 inflammasome complex, cytosol, extracellular region, ipaf inflammasome complex, mitochondrion, nlrp1 inflammasome complex, nlrp3 inflammasome complex, protease inhibitor complex, protein complex	peptidase C14A family
CASP10	Apoptosis	Q92851	CASP10	Caspase-10	CASPA_HUMAN, CASP10, MCH4	cd95 death-inducing signaling complex, cytosol, ripoptosome	peptidase C14A family
CASP3	Apoptosis	P42574	CASP3	Caspase-3	CASP3_HUMAN, CASP3, CPP32	cytosol, death-inducing signaling complex, membrane raft, nucleoplasm, nucleus, plasma membrane	peptidase C14A family
CASP8	Apoptosis, Essential Genes Immunotherapy (Nature paper - loss-of-function genes conferring resistance to T cell-mediated cytolysis), Driver genes (common in CGI and COSMIC - PANCAN, COADREAD, LUAC, LUSC)	Q14790	CASP8	Caspase-8	CASP8_HUMAN, CASP8, MCH5	cd95 death-inducing signaling complex, cell body, cytoskeleton, cytosol, death-inducing signaling complex, membrane raft, mitochondrial outer membrane, mitochondrion, neuron projection, nucleoplasm, ripoptosome	peptidase C14A family
FADD	Apoptosis, Tumor Necrosis Factor	Q13158	FADD	FAS-associated death domain protein	FADD_HUMAN, FADD, MORT1	cd95 death-inducing signaling complex, cell body, cytoplasm, cytosol, death-inducing signaling complex, membrane raft, neuron projection, nucleus, plasma membrane, ripoptosome		100.00|P00519|ABL1|Imatinib,Dasatinib,Imatinib Mesylate,Nilotinib,Bosutinib|Whole:::Protein
NLRP3	Apoptosis	Q96P20	NLRP3	NACHT, LRR and PYD domains-containing protein 3	NLRP3_HUMAN, NLRP3, C1orf7, CIAS1, NALP3, PYPAF1	cytoplasm, cytosol, endoplasmic reticulum, extracellular region, nlrp3 inflammasome complex, nucleus	NLRP family	67.73|P00519|ABL1|Imatinib,Dasatinib,Imatinib Mesylate,Nilotinib,Bosutinib|Whole:::Protein
NOD1	Apoptosis	Q9Y239	NOD1	Nucleotide-binding oligomerization domain-containing protein 1	NOD1_HUMAN, NOD1, CARD4	apical plasma membrane, basolateral plasma membrane, cytoplasm, cytosol
NOD2	Apoptosis	Q9HC29	NOD2	Nucleotide-binding oligomerization domain-containing protein 2	NOD2_HUMAN, NOD2, CARD15, IBD1	basolateral plasma membrane, cell surface, cytoplasm, cytoskeleton, cytosol, golgi apparatus, plasma membrane, protein complex, vesicle
SSX1	Apoptosis, Cell Cycle	Q16384	SSX1	Protein SSX1	SSX1_HUMAN, SSX1	nucleus	SSX family
TIMP1	Apoptosis, Cell Cycle	P01033	TIMP1	Metalloproteinase inhibitor 1	TIMP1_HUMAN, TIMP1, CLGI, TIMP	basement membrane, endoplasmic reticulum lumen, extracellular exosome, extracellular region, extracellular space, platelet alpha granule lumen, proteinaceous extracellular matrix	protease inhibitor I35 (TIMP) family
TP53	Apoptosis, Cell Cycle, Mutated Gene MSS Cancers (PLoS One. 2010; 5(12): e15661; doi: 10.1371/journal.pone.0015661. Functional Impairment Muts, Driver genes (common in CGI and COSMIC - PANCAN, COADREAD, LUAC, LUSC)	P04637	TP53	Cellular tumor antigen p53	P53_HUMAN, TP53, P53	cytoplasm, cytosol, endoplasmic reticulum, intracellular, mitochondrial matrix, mitochondrion, nuclear chromatin, nuclear matrix, nucleolus, nucleoplasm, nucleus, pml body, protein complex, replication fork, transcription factor complex	p53 family
TRAF2	Apoptosis, Tumor Necrosis Factor	Q12933	TRAF2	TNF receptor-associated factor 2	TRAF2_HUMAN, TRAF2, TRAP3	aip1-ire1 complex, cd40 receptor complex, cell cortex, cytoplasmic side of plasma membrane, cytosol, ire1-traf2-ask1 complex, membrane raft, nucleoplasm, traf2-gstp1 complex, ubiquitin ligase complex, vesicle membrane	TNF receptor-associated factor family
TRAF3	Apoptosis, Tumor Necrosis Factor, Driver genes (common in CGI and COSMIC - PANCAN, COADREAD, LUAC, LUSC)	Q13114	TRAF3	TNF receptor-associated factor 3	TRAF3_HUMAN, TRAF3, CAP1, CRAF1	cd40 receptor complex, cytoplasmic side of plasma membrane, cytosol, endosome, mitochondrion	TNF receptor-associated factor family
TRAF6	Apoptosis, Tumor Necrosis Factor	Q9Y4K3	TRAF6	TNF receptor-associated factor 6	TRAF6_HUMAN, TRAF6, RNF85	cd40 receptor complex, cell cortex, cytoplasm, cytoplasmic side of plasma membrane, cytosol, endosome membrane, lipid droplet, nucleus, perinuclear region of cytoplasm, plasma membrane, protein complex	TNF receptor-associated factor family
ABL1	Cell Cycle, Driver genes (common in CGI and COSMIC - PANCAN, COADREAD, LUAC, LUSC)	P00519	ABL1	Tyrosine-protein kinase ABL1	ABL1_HUMAN, ABL1, ABL, JTK7	actin cytoskeleton, cell leading edge, cytoplasm, cytosol, dendrite, extrinsic component of cytoplasmic side of plasma membrane, mitochondrion, neuronal cell body, nuclear body, nuclear membrane, nucleolus, nucleoplasm, nucleus, perinuclear region of cytoplasm, postsynapse, protein complex	Tyr protein kinase family
ABL2	Cell Cycle, Driver genes (common in CGI and COSMIC)	P42684	ABL2	Abelson tyrosine-protein kinase 2	ABL2_HUMAN, ABL2, ABLL, ARG	actin cytoskeleton, cytosol, extrinsic component of cytoplasmic side of plasma membrane	Tyr protein kinase family
ATF1	Cell Cycle, Driver genes (common in CGI and COSMIC)	P18846	ATF1	Cyclic AMP-dependent transcription factor ATF-1	ATF1_HUMAN, ATF1	atf1-atf4 transcription factor complex, nucleoplasm, nucleus	bZIP family
ATF2	Cell Cycle	P15336	ATF2	Cyclic AMP-dependent transcription factor ATF-2	ATF2_HUMAN, ATF2, CREB2, CREBP1	cytoplasm, mitochondrial outer membrane, nucleoplasm, nucleus, site of double-strand break	bZIP family
ATM	Cell Cycle, Driver genes (common in CGI and COSMIC - PANCAN, COADREAD, LUAC, LUSC)	Q13315	ATM	Serine-protein kinase ATM	ATM_HUMAN, ATM	cytoplasmic vesicle, dna repair complex, nucleolus, nucleoplasm, nucleus, spindle	PI3/PI4-kinase family
BAX	Cell Cycle, Driver genes (common in CGI and COSMIC)	Q07812	BAX	Apoptosis regulator BAX	BAX_HUMAN, BAX, BCL2L4	bax complex, bcl-2 family protein complex, cytoplasm, cytosol, endoplasmic reticulum, endoplasmic reticulum membrane, extracellular exosome, membrane, mitochondrial outer membrane, mitochondrial permeability transition pore complex, mitochondrion, nuclear envelope, nucleus, pore complex	Bcl-2 family	32.08|Q02750|MAP2K1|Trametinib,Cobimetinib Fumarate,Cobimetinib,Trametinib Dimethyl Sulfoxide|Whole:::Protein
CCND1	Cell Cycle, Driver genes (common in CGI and COSMIC - PANCAN, COADREAD, LUAC, LUSC)	P24385	CCND1	G1/S-specific cyclin-D1	CCND1_HUMAN, CCND1, BCL1, PRAD1	bicellular tight junction, cyclin-dependent protein kinase holoenzyme complex, cytosol, intracellular, membrane, nucleoplasm, nucleus, transcriptional repressor complex	cyclin family	26.29|P10721|KIT|Axitinib,Imatinib Mesylate,Pazopanib,Regorafenib,Sorafenib Tosylate,Pazopanib Hydrochloride,Sunitinib Malate|Whole:::Protein
CCND3	Cell Cycle, Driver genes (common in CGI and COSMIC)	P30281	CCND3	G1/S-specific cyclin-D3	CCND3_HUMAN, CCND3	cyclin-dependent protein kinase holoenzyme complex, cytoplasm, membrane, nucleoplasm	cyclin family	31.19|P04049|RAF1||Protein:::tyrosine:::kinase
CDKN1A	Cell Cycle	P38936	CDKN1A	Cyclin-dependent kinase inhibitor 1	CDN1A_HUMAN, CDKN1A, CAP20, CDKN1, CIP1, MDA6, PIC1, SDI1, WAF1	cyclin-dependent protein kinase holoenzyme complex, cytosol, nuclear body, nucleolus, nucleoplasm, nucleus, pcna-p21 complex, perinuclear region of cytoplasm, protein complex	CDI family
CDKN1B	Cell Cycle,Driver genes (common in CGI and COSMIC - PANCAN, COADREAD, LUAC, LUSC)	P46527	CDKN1B	Cyclin-dependent kinase inhibitor 1B	CDN1B_HUMAN, CDKN1B, KIP1	cul4a-ring e3 ubiquitin ligase complex, cytoplasm, cytosol, endosome, intracellular membrane-bounded organelle, nucleoplasm, nucleus, protein complex	CDI family
EGR1	Cell Cycle	P18146	EGR1	Early growth response protein 1	EGR1_HUMAN, EGR1, KROX24, ZNF225	cytoplasm, nucleoplasm, nucleus	EGR C2H2-type zinc-finger protein family
NCL	Cell Cycle	P19338	NCL	Nucleolin	NUCL_HUMAN, NCL	cell cortex, cytoplasmic ribonucleoprotein granule, extracellular exosome, intracellular ribonucleoprotein complex, membrane, nucleolus, nucleoplasm, nucleus
REL	Cell Cycle, Driver genes (common in CGI and COSMIC)	Q04864	REL	Proto-oncogene c-Rel	REL_HUMAN, REL	cytosol, i-kappab/nf-kappab complex, nucleoplasm, nucleus, transcription factor complex
RELA	Cell Cycle	Q04206	RELA	Transcription factor p65	TF65_HUMAN, RELA, NFKB3	cytoplasm, cytosol, i-kappab/nf-kappab complex, nf-kappab p50/p65 complex, nuclear chromatin, nucleoplasm, nucleus, transcription factor complex
RELB	Cell Cycle	Q01201	RELB	Transcription factor RelB	RELB_HUMAN, RELB	cytosol, i-kappab/nf-kappab complex, microtubule organizing center, nucleoplasm, nucleus, protein complex
TBK1	Cell Cycle	Q9UHD2	TBK1	Serine/threonine-protein kinase TBK1	TBK1_HUMAN, TBK1, NAK	aggresome, cytoplasm, cytosol, endosome membrane, nucleoplasm	Ser/Thr protein kinase family
TTK	Cell Cycle	P33981	TTK	Dual specificity protein kinase TTK	TTK_HUMAN, TTK, MPS1, MPS1L1	cytoplasm, kinetochore, membrane, spindle	Ser/Thr protein kinase family
AKT3	Cell Signaling	Q9Y243	AKT3	RAC-gamma serine/threonine-protein kinase	AKT3_HUMAN, AKT3, PKBG	cytoplasm, intracellular, membrane, nucleus	AGC Ser/Thr protein kinase family	100.00|P36888|FLT3|Sunitinib,Sorafenib|Whole:::Protein
CEBPB	Cell Signaling	P17676	CEBPB	CCAAT/enhancer-binding protein beta	CEBPB_HUMAN, CEBPB, TCF5	chop-c/ebp complex, condensed chromosome, cytoplasm, nuclear chromatin, nuclear matrix, nucleoplasm, nucleus	bZIP family
CREB1	Cell Signaling	P16220	CREB1	Cyclic AMP-responsive element-binding protein 1	CREB1_HUMAN, CREB1	atf4-creb1 transcription factor complex, axon, mitochondrial matrix, nuclear euchromatin, nucleoplasm, nucleus	bZIP family
CREB5	Cell Signaling	Q02930	CREB5	Cyclic AMP-responsive element-binding protein 5	CREB5_HUMAN, CREB5, CREBPA	extracellular exosome, nucleus	bZIP family
CREBBP	Cell Signaling, Driver genes (common in CGI and COSMIC - PANCAN, COADREAD, LUAC, LUSC)	Q92793	CREBBP	CREB-binding protein	CBP_HUMAN, CREBBP, CBP	cytoplasm, histone acetyltransferase complex, nuclear body, nuclear chromatin, nucleoplasm, nucleus
DUSP4	Cell Signaling	Q13115	DUSP4	Dual specificity protein phosphatase 4	DUS4_HUMAN, DUSP4, MKP2, VH2	nucleoplasm, nucleus	protein-tyrosine phosphatase family
DUSP6	Cell Signaling	Q16828	DUSP6	Dual specificity protein phosphatase 6	DUS6_HUMAN, DUSP6, MKP3, PYST1	cytoplasm, cytosol, nucleoplasm	protein-tyrosine phosphatase family
ELK1	Cell Signaling	P19419	ELK1	ETS domain-containing protein Elk-1	ELK1_HUMAN, ELK1	axon terminus, dendrite, mitochondrion, neuronal cell body, nucleoplasm, nucleus	ETS family
EP300	Cell Signaling, Driver genes (common in CGI and COSMIC - PANCAN, COADREAD, LUAC, LUSC)	Q09472	EP300	Histone acetyltransferase p300	EP300_HUMAN, EP300, P300	chromosome, cytosol, histone acetyltransferase complex, nucleoplasm, nucleus, transcription factor complex
ETS1	Cell Signaling	P14921	ETS1	Protein C-ets-1	ETS1_HUMAN, ETS1, EWSR2	cytoplasm, nucleoplasm, nucleus, transcription factor complex	ETS family
FLT3	Cell Signaling, Driver genes (common in CGI and COSMIC)	P36888	FLT3	Receptor-type tyrosine-protein kinase FLT3	FLT3_HUMAN, FLT3, CD135, FLK2, STK1	cytosol, endoplasmic reticulum, endoplasmic reticulum lumen, integral component of plasma membrane, nucleus, plasma membrane, protein complex	Tyr protein kinase family	100.00|P23458|JAK1|Ruxolitinib,Tofacitinib Citrate,Baricitinib,Ruxolitinib Phosphate|Whole:::Protein
FOS	Cell Signaling	P01100	FOS	Proto-oncogene c-Fos	FOS_HUMAN, FOS, G0S7	cytosol, endoplasmic reticulum, membrane, neuron projection, nucleoplasm, nucleus, protein-dna complex, transcription factor ap-1 complex	bZIP family	100.00|O60674|JAK2|Ruxolitinib,Tofacitinib Citrate,Baricitinib,Ruxolitinib Phosphate|Whole:::Protein
HES1	Cell Signaling	Q14469	HES1	Transcription factor HES-1	HES1_HUMAN, HES1, BHLHB39, HL, HRY	cytoplasm, nucleoplasm, nucleus		50.00|O60674|JAK2|Ruxolitinib,Tofacitinib Citrate,Baricitinib,Ruxolitinib Phosphate|Whole:::Protein
HES5	Cell Signaling	Q5TA89	HES5	Transcription factor HES-5	HES5_HUMAN, HES5, BHLHB38	nucleoplasm		100.00|P10721|KIT|Axitinib,Imatinib Mesylate,Pazopanib,Regorafenib,Sorafenib Tosylate,Pazopanib Hydrochloride,Sunitinib Malate|Whole:::Protein
HEY1	Cell Signaling	Q9Y5J3	HEY1	Hairy/enhancer-of-split related with YRPW motif protein 1	HEY1_HUMAN, HEY1, BHLHB31, CHF2, HERP2, HESR1, HRT1	cytoplasm, nucleoplasm, nucleus	HEY family	100.00|P07948|LYN||Protein:::tyrosine:::kinase
HEY2	Cell Signaling	Q9UBP5	HEY2	Hairy/enhancer-of-split related with YRPW motif protein 2	HEY2_HUMAN, HEY2, BHLHB32, CHF1, GRL, HERP, HERP1, HRT2	cytoplasm, nucleoplasm, nucleus, transcriptional repressor complex	HEY family
HEYL	Cell Signaling	Q9NQ87	HEYL	Hairy/enhancer-of-split related with YRPW motif-like protein	HEYL_HUMAN, HEYL, BHLHB33, HRT3	cytoplasm, nucleoplasm, nucleus	HEY family	100.00|Q02750|MAP2K1|Trametinib,Cobimetinib Fumarate,Cobimetinib,Trametinib Dimethyl Sulfoxide|Whole:::Protein
HMGB1	Cell Signaling	P09429	HMGB1	High mobility group protein B1	HMGB1_HUMAN, HMGB1, HMG1	alphav-beta3 integrin-hmgb1 complex, cell surface, condensed chromosome, endoplasmic reticulum-golgi intermediate compartment, endosome, extracellular region, extracellular space, ficolin-1-rich granule lumen, nucleoplasm, nucleus, secretory granule lumen	HMGB family	100.00|P36507|MAP2K2|Trametinib,Cobimetinib Fumarate,Cobimetinib,Trametinib Dimethyl Sulfoxide|Whole:::Protein
HRAS	Cell Signaling, Driver genes (common in CGI and COSMIC - PANCAN, COADREAD, LUAC, LUSC)	P01112	HRAS	GTPase HRas	RASH_HUMAN, HRAS, HRAS1	cytoplasm, cytosol, golgi apparatus, golgi membrane, nucleus, perinuclear region of cytoplasm, plasma membrane	Ras family	37.24|P36507|MAP2K2|Trametinib,Cobimetinib Fumarate,Cobimetinib,Trametinib Dimethyl Sulfoxide|Whole:::Protein
IGF2R	Cell Signaling, Mutated Genes MSI Cancers (PLoS One. 2010; 5(12): e15661; doi: 10.1371/journal.pone.0015661. Functional Impairment Muts	P11717	IGF2R	Cation-independent mannose-6-phosphate receptor	MPRI_HUMAN, IGF2R, MPRI	cell surface, clathrin coat, clathrin-coated vesicle membrane, early endosome, endocytic vesicle, endosome, extracellular exosome, focal adhesion, golgi apparatus, integral component of plasma membrane, late endosome, lysosomal membrane, membrane, nuclear envelope lumen, perinuclear region of cytoplasm, plasma membrane, secretory granule membrane, trans-golgi network, trans-golgi network membrane…	MRL1/IGF2R family	35.49|Q02750|MAP2K1|Trametinib,Cobimetinib Fumarate,Cobimetinib,Trametinib Dimethyl Sulfoxide|Whole:::Protein
JAK1	Cell Signaling, Target drug screen, Driver genes (common in CGI and COSMIC - PANCAN, COADREAD, LUAC, LUSC)	P23458	JAK1	Tyrosine-protein kinase JAK1	JAK1_HUMAN, JAK1, JAK1A, JAK1B	cytoplasm, cytoskeleton, cytosol, endosome, extrinsic component of cytoplasmic side of plasma membrane, focal adhesion, nucleus	Tyr protein kinase family	28.85|O60674|JAK2|Ruxolitinib,Tofacitinib Citrate,Baricitinib,Ruxolitinib Phosphate|Whole:::Protein
JAK2	Cell Signaling, Essential Genes Immunotherapy (Nature paper - loss-of-function genes conferring resistance to T cell-mediated cytolysis), Driver genes (common in CGI and COSMIC - PANCAN, COADREAD, LUAC, LUSC)	O60674	JAK2	Tyrosine-protein kinase JAK2	JAK2_HUMAN, JAK2	caveola, cytoplasm, cytoskeleton, cytosol, endosome lumen, extrinsic component of cytoplasmic side of plasma membrane, focal adhesion, membrane raft, nuclear matrix, nucleoplasm, nucleus, plasma membrane	Tyr protein kinase family	33.97|P36507|MAP2K2|Trametinib,Cobimetinib Fumarate,Cobimetinib,Trametinib Dimethyl Sulfoxide|Whole:::Protein
JAK3	Cell Signaling, Driver genes (common in CGI and COSMIC - PANCAN, COADREAD, LUAC, LUSC)	P52333	JAK3	Tyrosine-protein kinase JAK3	JAK3_HUMAN, JAK3	cytoskeleton, cytosol, endosome, extrinsic component of cytoplasmic side of plasma membrane	Tyr protein kinase family	31.25|P36507|MAP2K2|Trametinib,Cobimetinib Fumarate,Cobimetinib,Trametinib Dimethyl Sulfoxide|Whole:::Protein
KIT	Cell Signaling, Driver genes (common in CGI and COSMIC - PANCAN, COADREAD, LUAC, LUSC)	P10721	KIT	Mast/stem cell growth factor receptor Kit	KIT_HUMAN, KIT, SCFR	acrosomal vesicle, cell-cell junction, cytoplasmic side of plasma membrane, external side of plasma membrane, extracellular space, integral component of membrane, mast cell granule, plasma membrane	Tyr protein kinase family	37.27|P35916|FLT4|Axitinib,Pazopanib,Sorafenib,Sunitinib,Vandetanib|Whole:::Protein
LYN	Cell Signaling, Lineage Marker	P07948	LYN	Tyrosine-protein kinase Lyn	LYN_HUMAN, LYN, JTK8	cell-cell adherens junction, cytoplasm, cytosol, extracellular exosome, extrinsic component of cytoplasmic side of plasma membrane, golgi apparatus, integrin alpha2-beta1 complex, intracellular membrane-bounded organelle, mast cell granule, membrane raft, mitochondrial crista, mitochondrial intermembrane space, nucleus, perinuclear region of cytoplasm, plasma membrane, postsynaptic density	Tyr protein kinase family	29.35|P54756|EPHA5||Protein:::tyrosine:::kinase
MAF	Cell Signaling	O75444	MAF	Transcription factor Maf	MAF_HUMAN, MAF	chromatin, cytoplasm, nucleus	bZIP family	27.57|O14920|IKBKB||Protein:::kinase:::domain
MAP2K1	Cell Signaling, Target drug screen, Driver genes (common in CGI and COSMIC - PANCAN, COADREAD, LUAC, LUSC)	Q02750	MAP2K1	Dual specificity mitogen-activated protein kinase kinase 1	MP2K1_HUMAN, MAP2K1, MEK1, PRKMK1	cytosol, early endosome, endoplasmic reticulum, extracellular exosome, focal adhesion, golgi apparatus, late endosome, microtubule organizing center, mitochondrion, nucleus, plasma membrane	STE Ser/Thr protein kinase family
MAP2K2	Cell Signaling, Driver genes (common in CGI and COSMIC)	P36507	MAP2K2	Dual specificity mitogen-activated protein kinase kinase 2	MP2K2_HUMAN, MAP2K2, MEK2, MKK2, PRKMK2	cell-cell junction, cytoplasmic side of plasma membrane, cytosol, early endosome, endoplasmic reticulum, extracellular region, focal adhesion, golgi apparatus, late endosome, microtubule, mitochondrion, nucleus, perinuclear region of cytoplasm, peroxisomal membrane, plasma membrane	STE Ser/Thr protein kinase family
MAP2K4	Cell Signaling, Driver genes (common in CGI and COSMIC - PANCAN, COADREAD, LUAC, LUSC)	P45985	MAP2K4	Dual specificity mitogen-activated protein kinase kinase 4	MP2K4_HUMAN, MAP2K4, JNKK1, MEK4, MKK4, PRKMK4, SEK1, SERK1, SKK1	axon, cytoplasm, cytosol, dendrite cytoplasm, nucleus, perikaryon	STE Ser/Thr protein kinase family
MAP2K7	Cell Signaling	O14733	MAP2K7	Dual specificity mitogen-activated protein kinase kinase 7	MP2K7_HUMAN, MAP2K7, JNKK2, MEK7, MKK7, PRKMK7, SKK4	cytoplasm, cytosol, nucleus	STE Ser/Thr protein kinase family
MAP3K1	Cell Signaling, Driver genes (common in CGI and COSMIC - PANCAN, COADREAD, LUAC, LUSC)	Q13233	MAP3K1	Mitogen-activated protein kinase kinase kinase 1	M3K1_HUMAN, MAP3K1, MAPKKK1, MEKK, MEKK1	cytoplasm, cytosol	STE Ser/Thr protein kinase family
MAP3K5	Cell Signaling, Essential Genes Immunotherapy (Nature paper - loss-of-function genes conferring resistance to T cell-mediated cytolysis)	Q99683	MAP3K5	Mitogen-activated protein kinase kinase kinase 5	M3K5_HUMAN, MAP3K5, ASK1, MAPKKK5, MEKK5	cytosol, external side of plasma membrane, ire1-traf2-ask1 complex, protein complex, protein kinase complex	STE Ser/Thr protein kinase family
MAPK11	Cell Signaling	Q15759	MAPK11	Mitogen-activated protein kinase 11	MK11_HUMAN, MAPK11, PRKM11, SAPK2, SAPK2B	cytoplasm, cytosol, nucleoplasm, nucleus	CMGC Ser/Thr protein kinase family
MAPK3	Cell Signaling	P27361	MAPK3	Mitogen-activated protein kinase 3	MK03_HUMAN, MAPK3, ERK1, PRKM3	caveola, cytoplasm, cytoskeleton, cytosol, early endosome, extracellular exosome, focal adhesion, golgi apparatus, late endosome, mitochondrion, nuclear envelope, nucleoplasm, nucleus, plasma membrane, protein complex, pseudopodium	CMGC Ser/Thr protein kinase family
MAPK8	Cell Signaling	P45983	MAPK8	Mitogen-activated protein kinase 8	MK08_HUMAN, MAPK8, JNK1, PRKM8, SAPK1, SAPK1C	axon, basal dendrite, cytoplasm, cytosol, mitochondrion, neuron projection, nucleoplasm, nucleus	CMGC Ser/Thr protein kinase family
MAPKAPK2	Cell Signaling	P49137	MAPKAPK2	MAP kinase-activated protein kinase 2	MAPK2_HUMAN, MAPKAPK2	centrosome, cytoplasm, cytosol, extracellular exosome, nucleoplasm, nucleus	CAMK Ser/Thr protein kinase family	33.50|P23458|JAK1|Ruxolitinib,Tofacitinib Citrate,Baricitinib,Ruxolitinib Phosphate|Whole:::Protein
MEF2C	Cell Signaling	Q06413	MEF2C	Myocyte-specific enhancer factor 2C	MEF2C_HUMAN, MEF2C	cytoplasm, cytosol, intracellular membrane-bounded organelle, nuclear speck, nucleoplasm, nucleus, postsynapse, protein complex, sarcoplasm	MEF2 family	30.92|O14920|IKBKB||Protein:::kinase:::domain
MTDH	Cell Signaling	Q86UE4	MTDH	Protein LYRIC	LYRIC_HUMAN, MTDH, AEG1, LYRIC	apical plasma membrane, bicellular tight junction, cytoplasm, endoplasmic reticulum, endoplasmic reticulum membrane, fibrillar center, integral component of membrane, intercellular canaliculus, nuclear body, nuclear membrane, nucleus, perinuclear region of cytoplasm
NFATC3	Cell Signaling, T Cell Function	Q12968	NFATC3	Nuclear factor of activated T-cells, cytoplasmic 3	NFAC3_HUMAN, NFATC3, NFAT4	cytoplasm, cytosol, nucleoplasm, nucleus		30.71|P21709|EPHA1|Vandetanib|Whole:::Protein
NFATC4	Cell Signaling, T Cell Function	Q14934	NFATC4	Nuclear factor of activated T-cells, cytoplasmic 4	NFAC4_HUMAN, NFATC4, NFAT3	cytosol, nuclear speck, nucleus, transcription factor complex
NFKB1	Cell Signaling	P19838	NFKB1	Nuclear factor NF-kappa-B p105 subunit	NFKB1_HUMAN, NFKB1	cytoplasm, cytosol, extracellular region, i-kappab/nf-kappab complex, mitochondrion, nucleoplasm, nucleus, secretory granule lumen, specific granule lumen
[truncated: 672 more rows]

## Sheet: gRNAs
CODE	GENES	EXONE	CHRM	STRAND	STARTpos	ENDpos	Gene	Guide_sequence	HGNC_ID
[truncated: 10,595 more rows]

[truncated: 4 more sheets: HT29 IFNg vs Con, LS411N IFNg vs Con, HT29 Con vs T0, LS411N Con vs T0]
