# Supplementary material for: Base editing screens map mutations affecting interferon-γ signaling in cancer
Source: Cancer Cell. 2023 Feb 13;41(2):288–303.e6. doi: 10.1016/j.ccell.2022.12.009 (PMC9942875; doi:10.1016/j.ccell.2022.12.009)
Supplement: Table S2, BE screens, Related to Figure 2, Figure 3, Figure 4 [file mmc3.xlsx]

## Sheet: title
Table S2, BE screens, Related to Figure 2, Figure 3, Figure 4

## Sheet: gRNA JAK1 BE3 library
sgRNA_ID	Gene	sgRNA_type	chr	start	end	strand	seq	off_target_summary	stop_codon	nmd	exonic	genic	fastq	PAM_type
908510445	JAK1	exonic	1	64846640	64846662	+	CACACTTACTCTCCACGTCGCGG	{0: 1, 1: 0, 2: 0, 3: 2, 4: 36}			1	1	ACACTTACTCTCCACGTCG	NGG
908510446	JAK1	exonic	1	64846652	64846674	-	CCACGTCGCGGACACAGACGCCA	{0: 1, 1: 0, 2: 0, 3: 5, 4: 37}			1	1	GGCGTCTGTGTCCGCGACG	NGG
908510447	JAK1	exonic	1	64846658	64846680	+	CGCGGACACAGACGCCATAGAGG	{0: 1, 1: 0, 2: 0, 3: 1, 4: 31}			1	1	GCGGACACAGACGCCATAG	NGG
908510448	JAK1	exonic	1	64846672	64846694	-	CCATAGAGGTACACGATGTGTTT	{0: 1, 1: 0, 2: 0, 3: 4, 4: 54}			1	1	AACACATCGTGTACCTCTA	NGG
908510449	JAK1	exonic	1	64846676	64846698	+	AGAGGTACACGATGTGTTTGTGG	{0: 1, 1: 0, 2: 0, 3: 5, 4: 110}			1	1	GAGGTACACGATGTGTTTG	NGG
908510450	JAK1	exonic	1	64846677	64846699	+	GAGGTACACGATGTGTTTGTGGG	{0: 1, 1: 0, 2: 0, 3: 3, 4: 71}			1	1	AGGTACACGATGTGTTTGT	NGG
908510451	JAK1	exonic	1	64846698	64846720	+	GGAGACCTGTCTCATCATGCTGG	{0: 1, 1: 0, 2: 1, 3: 14, 4: 137}			1	1	GAGACCTGTCTCATCATGC	NGG
908510452	JAK1	exonic	1	64846703	64846725	-	CCTGTCTCATCATGCTGGCTGCC	{0: 1, 1: 0, 2: 0, 3: 19, 4: 230}			1	1	GCAGCCAGCATGATGAGAC	NGG
908510453	JAK1	exonic	1	64846713	64846735	+	CATGCTGGCTGCCTCGAAGAAGG	{0: 1, 1: 0, 2: 0, 3: 16, 4: 155}			1	1	ATGCTGGCTGCCTCGAAGA	NGG
908510454	JAK1	exonic	1	64846720	64846742	+	GCTGCCTCGAAGAAGGCCTGTGG	{0: 1, 1: 0, 2: 1, 3: 12, 4: 152}			1	1	CTGCCTCGAAGAAGGCCTG	NGG
908510455	JAK1	exonic	1	64846721	64846743	+	CTGCCTCGAAGAAGGCCTGTGGG	{0: 1, 1: 0, 2: 1, 3: 9, 4: 107}			1	1	TGCCTCGAAGAAGGCCTGT	NGG
908510456	JAK1	exonic	1	64846724	64846746	-	CCTCGAAGAAGGCCTGTGGGCGA	{0: 1, 1: 0, 2: 0, 3: 2, 4: 44}			1	1	CGCCCACAGGCCTTCTTCG	NGG
908510457	JAK1	exonic	1	64846729	64846751	+	AAGAAGGCCTGTGGGCGAGCAGG	{0: 1, 1: 0, 2: 1, 3: 14, 4: 149}			1	1	AGAAGGCCTGTGGGCGAGC	NGG
908510459	JAK1	exonic	1	64846736	64846758	+	CCTGTGGGCGAGCAGGACATAGG	{0: 1, 1: 0, 2: 0, 3: 12, 4: 115}			1	1	CTGTGGGCGAGCAGGACAT	NGG
908510458	JAK1	exonic	1	64846736	64846758	-	CCTGTGGGCGAGCAGGACATAGG	{0: 1, 1: 0, 2: 0, 3: 8, 4: 88}			1	1	CTATGTCCTGCTCGCCCAC	NGG
908508761	JAK1	exonic	1	64833262	64833284	+	TAAACAAAGTGCATATAGAGTGG	{0: 1, 1: 0, 2: 0, 3: 19, 4: 230}			1	1	AAACAAAGTGCATATAGAG	NGG
908508762	JAK1	exonic	1	64833269	64833291	+	AGTGCATATAGAGTGGCCACAGG	{0: 1, 1: 0, 2: 0, 3: 3, 4: 83}			1	1	GTGCATATAGAGTGGCCAC	NGG
908508763	JAK1	exonic	1	64833285	64833307	-	CCACAGGTTTGACACAGAGACCT	{0: 1, 1: 0, 2: 0, 3: 14, 4: 162}			1	1	GGTCTCTGTGTCAAACCTG	NGG
908508764	JAK1	exonic	1	64833288	64833310	+	CAGGTTTGACACAGAGACCTTGG	{0: 1, 1: 0, 2: 1, 3: 14, 4: 193}			1	1	AGGTTTGACACAGAGACCT	NGG
908508765	JAK1	exonic	1	64833297	64833319	+	CACAGAGACCTTGGTGATGTAGG	{0: 1, 1: 0, 2: 2, 3: 18, 4: 226}			1	1	ACAGAGACCTTGGTGATGT	NGG
908508766	JAK1	exonic	1	64833305	64833327	-	CCTTGGTGATGTAGGCTATGAAC	{0: 1, 1: 0, 2: 0, 3: 12, 4: 130}			1	1	TTCATAGCCTACATCACCA	NGG
908508767	JAK1	exonic	1	64833317	64833339	+	AGGCTATGAACAAATTTAAATGG	{0: 1, 1: 0, 2: 3, 3: 31, 4: 364}			1	1	GGCTATGAACAAATTTAAA	NGG
908508768	JAK1	exonic	1	64833354	64833376	-	CCACTGAACCAATCCTGAATTTG	{0: 1, 1: 0, 2: 2, 3: 21, 4: 230}			1	1	AAATTCAGGATTGGTTCAG	NGG
908508769	JAK1	exonic	1	64833355	64833377	+	CACTGAACCAATCCTGAATTTGG	{0: 1, 1: 0, 2: 0, 3: 10, 4: 136}			1	1	ACTGAACCAATCCTGAATT	NGG
908508770	JAK1	exonic	1	64833356	64833378	+	ACTGAACCAATCCTGAATTTGGG	{0: 1, 1: 0, 2: 1, 3: 10, 4: 139}			1	1	CTGAACCAATCCTGAATTT	NGG
908508771	JAK1	exonic	1	64833362	64833384	-	CCAATCCTGAATTTGGGCTCAAC	{0: 1, 1: 0, 2: 0, 3: 0, 4: 83}			1	1	TTGAGCCCAAATTCAGGAT	NGG
908508772	JAK1	exonic	1	64833365	64833387	+	ATCCTGAATTTGGGCTCAACAGG	{0: 1, 1: 0, 2: 0, 3: 5, 4: 67}			1	1	TCCTGAATTTGGGCTCAAC	NGG
908508773	JAK1	exonic	1	64833367	64833389	-	CCTGAATTTGGGCTCAACAGGTG	{0: 1, 1: 0, 2: 1, 3: 6, 4: 83}			1	1	ACCTGTTGAGCCCAAATTC	NGG
908508774	JAK1	exonic	1	64833427	64833449	+	CAAAAAGATTTTCAGACTCTTGG	{0: 1, 1: 0, 2: 2, 3: 38, 4: 410}			1	1	AAAAAGATTTTCAGACTCT	NGG
908508775	JAK1	exonic	1	64833459	64833481	-	CCGTAATCGTTCACATTGAATCA	{0: 1, 1: 0, 2: 0, 3: 4, 4: 82}			1	1	GATTCAATGTGAACGATTA	NGG
908508776	JAK1	exonic	1	64833503	64833525	-	CCCAGCTACCTCCAAGCAAACTG	{0: 1, 1: 0, 2: 0, 3: 14, 4: 145}			1	1	AGTTTGCTTGGAGGTAGCT	NGG
908508777	JAK1	exonic	1	64833504	64833526	-	CCAGCTACCTCCAAGCAAACTGA	{0: 1, 1: 0, 2: 1, 3: 13, 4: 134}			1	1	CAGTTTGCTTGGAGGTAGC	NGG
908508778	JAK1	exonic	1	64833511	64833533	-	CCTCCAAGCAAACTGAAAACTGT	{0: 1, 1: 0, 2: 1, 3: 19, 4: 247}			1	1	CAGTTTTCAGTTTGCTTGG	NGG
908508779	JAK1	exonic	1	64833514	64833536	-	CCAAGCAAACTGAAAACTGTCTA	{0: 1, 1: 0, 2: 1, 3: 14, 4: 240}			1	1	AGACAGTTTTCAGTTTGCT	NGG
908508780	JAK1	exonic	1	64833518	64833540	+	GCAAACTGAAAACTGTCTAGTGG	{0: 1, 1: 0, 2: 1, 3: 14, 4: 149}			1	1	CAAACTGAAAACTGTCTAG	NGG
908508781	JAK1	exonic	1	64833543	64833565	-	CCTGAAGTCCATAGTGCCTCTAG	{0: 1, 1: 0, 2: 0, 3: 4, 4: 93}			1	1	TAGAGGCACTATGGACTTC	NGG
908508782	JAK1	exonic	1	64833547	64833569	+	AAGTCCATAGTGCCTCTAGCCGG	{0: 1, 1: 0, 2: 1, 3: 4, 4: 58}			1	1	AGTCCATAGTGCCTCTAGC	NGG
908508783	JAK1	exonic	1	64833548	64833570	+	AGTCCATAGTGCCTCTAGCCGGG	{0: 1, 1: 0, 2: 0, 3: 10, 4: 62}			1	1	GTCCATAGTGCCTCTAGCC	NGG
908508784	JAK1	exonic	1	64833551	64833573	-	CCATAGTGCCTCTAGCCGGGTCT	{0: 1, 1: 0, 2: 0, 3: 2, 4: 45}			1	1	GACCCGGCTAGAGGCACTA	NGG
908508785	JAK1	exonic	1	64833559	64833581	-	CCTCTAGCCGGGTCTTTCAAGTG	{0: 1, 1: 0, 2: 0, 3: 3, 4: 47}			1	1	ACTTGAAAGACCCGGCTAG	NGG
908508786	JAK1	exonic	1	64833566	64833588	-	CCGGGTCTTTCAAGTGTTGCACC	{0: 1, 1: 0, 2: 0, 3: 3, 4: 78}			1	1	GTGCAACACTTGAAAGACC	NGG
908508787	JAK1	exonic	1	64833571	64833593	+	TCTTTCAAGTGTTGCACCACAGG	{0: 1, 1: 0, 2: 0, 3: 5, 4: 79}			1	1	CTTTCAAGTGTTGCACCAC	NGG
908508788	JAK1	exonic	1	64833572	64833594	+	CTTTCAAGTGTTGCACCACAGGG	{0: 1, 1: 0, 2: 0, 3: 5, 4: 94}			1	1	TTTCAAGTGTTGCACCACA	NGG
908508789	JAK1	exonic	1	64833585	64833607	+	CACCACAGGGTGATGATTGATGG	{0: 1, 1: 0, 2: 0, 3: 12, 4: 128}			1	1	ACCACAGGGTGATGATTGA	NGG
908508790	JAK1	exonic	1	64833587	64833609	-	CCACAGGGTGATGATTGATGGTA	{0: 1, 1: 0, 2: 0, 3: 12, 4: 103}			1	1	ACCATCAATCATCACCCTG	NGG
908508791	JAK1	exonic	1	64833595	64833617	+	TGATGATTGATGGTAAAAACAGG	{0: 1, 1: 0, 2: 2, 3: 17, 4: 157}			1	1	GATGATTGATGGTAAAAAC	NGG
908508792	JAK1	exonic	1	64833596	64833618	+	GATGATTGATGGTAAAAACAGGG	{0: 1, 1: 0, 2: 0, 3: 23, 4: 186}			1	1	ATGATTGATGGTAAAAACA	NGG
908508793	JAK1	exonic	1	64833615	64833637	+	AGGGATCAACCCTTGTAGATCGG	{0: 1, 1: 0, 2: 2, 3: 8, 4: 103}			1	1	GGGATCAACCCTTGTAGAT	NGG
908508794	JAK1	exonic	1	64833618	64833640	+	GATCAACCCTTGTAGATCGGTGG	{0: 1, 1: 0, 2: 0, 3: 1, 4: 25}			1	1	ATCAACCCTTGTAGATCGG	NGG
908508795	JAK1	exonic	1	64833624	64833646	-	CCCTTGTAGATCGGTGGTAAGTA	{0: 1, 1: 0, 2: 0, 3: 2, 4: 57}			1	1	ACTTACCACCGATCTACAA	NGG
908508796	JAK1	exonic	1	64833625	64833647	-	CCTTGTAGATCGGTGGTAAGTAT	{0: 1, 1: 0, 2: 0, 3: 1, 4: 57}			1	1	TACTTACCACCGATCTACA	NGG
908508797	JAK1	exonic	1	64833627	64833649	+	TTGTAGATCGGTGGTAAGTATGG	{0: 1, 1: 0, 2: 0, 3: 2, 4: 36}			1	1	TGTAGATCGGTGGTAAGTA	NGG
908508798	JAK1	exonic	1	64833653	64833675	-	CCCTCTAAGAACAGTGCAGCGTA	{0: 1, 1: 0, 2: 1, 3: 4, 4: 52}			1	1	ACGCTGCACTGTTCTTAGA	NGG
908508799	JAK1	exonic	1	64833654	64833676	-	CCTCTAAGAACAGTGCAGCGTAT	{0: 1, 1: 0, 2: 0, 3: 8, 4: 50}			1	1	TACGCTGCACTGTTCTTAG	NGG
908508800	JAK1	exonic	1	64833658	64833680	+	TAAGAACAGTGCAGCGTATGTGG	{0: 1, 1: 0, 2: 1, 3: 6, 4: 84}			1	1	AAGAACAGTGCAGCGTATG	NGG
908508801	JAK1	exonic	1	64833670	64833692	+	AGCGTATGTGGTATTCAGACTGG	{0: 1, 1: 0, 2: 0, 3: 2, 4: 51}			1	1	GCGTATGTGGTATTCAGAC	NGG
908508802	JAK1	exonic	1	64833699	64833721	+	ACAGCATTCAAAACCAGTGCTGG	{0: 1, 1: 0, 2: 1, 3: 16, 4: 174}			1	1	CAGCATTCAAAACCAGTGC	NGG
908508803	JAK1	exonic	1	64833712	64833734	-	CCAGTGCTGGAATAGCTTGCCCC	{0: 1, 1: 0, 2: 0, 3: 5, 4: 61}			1	1	GGGCAAGCTATTCCAGCAC	NGG
908508804	JAK1	exonic	1	64833719	64833741	+	TGGAATAGCTTGCCCCAAAGTGG	{0: 1, 1: 0, 2: 1, 3: 6, 4: 103}			1	1	GGAATAGCTTGCCCCAAAG	NGG
908508805	JAK1	exonic	1	64833731	64833753	-	CCCCAAAGTGGTAGAGTTATAAA	{0: 1, 1: 0, 2: 0, 3: 24, 4: 279}			1	1	TTATAACTCTACCACTTTG	NGG
908508806	JAK1	exonic	1	64833732	64833754	-	CCCAAAGTGGTAGAGTTATAAAA	{0: 1, 1: 0, 2: 0, 3: 18, 4: 430}			1	1	TTTATAACTCTACCACTTT	NGG
908508807	JAK1	exonic	1	64833733	64833755	-	CCAAAGTGGTAGAGTTATAAAAG	{0: 1, 1: 0, 2: 1, 3: 18, 4: 293}			1	1	TTTTATAACTCTACCACTT	NGG
908508808	JAK1	exonic	1	64833734	64833756	+	CAAAGTGGTAGAGTTATAAAAGG	{0: 1, 1: 0, 2: 1, 3: 21, 4: 281}			1	1	AAAGTGGTAGAGTTATAAA	NGG
908508809	JAK1	exonic	1	64833778	64833800	+	AAGCATGTGTAATAGCATCCAGG	{0: 1, 1: 0, 2: 0, 3: 7, 4: 116}			1	1	AGCATGTGTAATAGCATCC	NGG
908508810	JAK1	exonic	1	64833784	64833806	+	GTGTAATAGCATCCAGGTTCTGG	{0: 1, 1: 0, 2: 0, 3: 6, 4: 90}			1	1	TGTAATAGCATCCAGGTTC	NGG
908508811	JAK1	exonic	1	64833785	64833807	+	TGTAATAGCATCCAGGTTCTGGG	{0: 1, 1: 0, 2: 1, 3: 7, 4: 112}			1	1	GTAATAGCATCCAGGTTCT	NGG
908508812	JAK1	exonic	1	64833796	64833818	-	CCAGGTTCTGGGAATGAGTTCTG	{0: 1, 1: 0, 2: 2, 3: 11, 4: 191}			1	1	AGAACTCATTCCCAGAACC	NGG
908508813	JAK1	exonic	1	64833804	64833826	+	TGGGAATGAGTTCTGATTAAAGG	{0: 1, 1: 0, 2: 0, 3: 16, 4: 226}			1	1	GGGAATGAGTTCTGATTAA	NGG
908508814	JAK1	exonic	1	64833817	64833839	+	TGATTAAAGGTATACTGCTTAGG	{0: 1, 1: 0, 2: 0, 3: 16, 4: 197}			1	1	GATTAAAGGTATACTGCTT	NGG
908508815	JAK1	exonic	1	64833827	64833849	+	TATACTGCTTAGGAAAGCACTGG	{0: 1, 1: 0, 2: 1, 3: 12, 4: 120}			1	1	ATACTGCTTAGGAAAGCAC	NGG
908508816	JAK1	exonic	1	64833833	64833855	+	GCTTAGGAAAGCACTGGCACAGG	{0: 1, 1: 0, 2: 0, 3: 15, 4: 127}			1	1	CTTAGGAAAGCACTGGCAC	NGG
908508817	JAK1	exonic	1	64833895	64833917	-	CCACAGCTATCCCCCCATGTAGA	{0: 1, 1: 0, 2: 0, 3: 4, 4: 114}			1	1	CTACATGGGGGGATAGCTG	NGG
908508818	JAK1	exonic	1	64833905	64833927	-	CCCCCCATGTAGAACCAGCTTTC	{0: 1, 1: 0, 2: 1, 3: 7, 4: 108}			1	1	AAAGCTGGTTCTACATGGG	NGG
908508819	JAK1	exonic	1	64833906	64833928	-	CCCCCATGTAGAACCAGCTTTCT	{0: 1, 1: 0, 2: 0, 3: 10, 4: 172}			1	1	GAAAGCTGGTTCTACATGG	NGG
908508820	JAK1	exonic	1	64833907	64833929	-	CCCCATGTAGAACCAGCTTTCTC	{0: 1, 1: 0, 2: 1, 3: 11, 4: 152}			1	1	AGAAAGCTGGTTCTACATG	NGG
908508821	JAK1	exonic	1	64833908	64833930	-	CCCATGTAGAACCAGCTTTCTCA	{0: 1, 1: 0, 2: 1, 3: 16, 4: 130}			1	1	GAGAAAGCTGGTTCTACAT	NGG
908508822	JAK1	exonic	1	64833909	64833931	-	CCATGTAGAACCAGCTTTCTCAA	{0: 1, 1: 0, 2: 1, 3: 11, 4: 157}			1	1	TGAGAAAGCTGGTTCTACA	NGG
908508823	JAK1	exonic	1	64833915	64833937	+	AGAACCAGCTTTCTCAAAAATGG	{0: 1, 1: 0, 2: 1, 3: 32, 4: 262}			1	1	GAACCAGCTTTCTCAAAAA	NGG
908508824	JAK1	exonic	1	64833916	64833938	+	GAACCAGCTTTCTCAAAAATGGG	{0: 1, 1: 0, 2: 0, 3: 13, 4: 215}			1	1	AACCAGCTTTCTCAAAAAT	NGG
908508825	JAK1	exonic	1	64833919	64833941	-	CCAGCTTTCTCAAAAATGGGTGC	{0: 1, 1: 0, 2: 0, 3: 17, 4: 156}			1	1	CACCCATTTTTGAGAAAGC	NGG
908508826	JAK1	exonic	1	64833936	64833958	+	GGGTGCTAGTGATCACCCAAAGG	{0: 1, 1: 0, 2: 0, 3: 3, 4: 51}			1	1	GGTGCTAGTGATCACCCAA	NGG
908508827	JAK1	exonic	1	64833942	64833964	+	TAGTGATCACCCAAAGGAACAGG	{0: 1, 1: 0, 2: 0, 3: 7, 4: 180}			1	1	AGTGATCACCCAAAGGAAC	NGG
908508828	JAK1	exonic	1	64833951	64833973	-	CCCAAAGGAACAGGAGCTAAGCC	{0: 1, 1: 0, 2: 0, 3: 10, 4: 128}			1	1	GCTTAGCTCCTGTTCCTTT	NGG
908508829	JAK1	exonic	1	64833952	64833974	-	CCAAAGGAACAGGAGCTAAGCCA	{0: 1, 1: 0, 2: 0, 3: 18, 4: 199}			1	1	GGCTTAGCTCCTGTTCCTT	NGG
908508830	JAK1	exonic	1	64833956	64833978	+	AGGAACAGGAGCTAAGCCACTGG	{0: 1, 1: 0, 2: 1, 3: 36, 4: 221}			1	1	GGAACAGGAGCTAAGCCAC	NGG
908508832	JAK1	exonic	1	64833981	64834003	+	AAACAAAGTTTAAGTCCTACTGG	{0: 1, 1: 0, 2: 0, 3: 23, 4: 206}			1	1	AACAAAGTTTAAGTCCTAC	NGG
908508833	JAK1	exonic	1	64833996	64834018	-	CCTACTGGTGAGAGAATACAGTC	{0: 1, 1: 0, 2: 0, 3: 12, 4: 118}			1	1	ACTGTATTCTCTCACCAGT	NGG
908508834	JAK1	exonic	1	64834028	64834050	+	CAGAAACAATATATACTACCTGG	{0: 1, 1: 0, 2: 1, 3: 13, 4: 187}			1	1	AGAAACAATATATACTACC	NGG
908508835	JAK1	exonic	1	64834046	64834068	-	CCTGGTATCTAATATTTTAAGAA	{0: 1, 1: 0, 2: 1, 3: 45, 4: 419}			1	1	TCTTAAAATATTAGATACC	NGG
908508836	JAK1	exonic	1	64834053	64834075	+	TCTAATATTTTAAGAATGCATGG	{0: 1, 1: 0, 2: 3, 3: 43, 4: 397}			1	1	CTAATATTTTAAGAATGCA	NGG
908508837	JAK1	exonic	1	64834084	64834106	+	TGTATAGATACTGAAATTTGAGG	{0: 1, 1: 0, 2: 2, 3: 39, 4: 379}			1	1	GTATAGATACTGAAATTTG	NGG
908508838	JAK1	exonic	1	64834085	64834107	+	GTATAGATACTGAAATTTGAGGG	{0: 1, 1: 0, 2: 0, 3: 18, 4: 226}			1	1	TATAGATACTGAAATTTGA	NGG
908508839	JAK1	exonic	1	64834114	64834136	-	CCATCAATCTTTCTTTATCTATG	{0: 1, 1: 0, 2: 3, 3: 62, 4: 686}			1	1	ATAGATAAAGAAAGATTGA	NGG
908508840	JAK1	exonic	1	64834146	64834168	-	CCAGCAAAACATTTCAGATCAGC	{0: 1, 1: 0, 2: 1, 3: 16, 4: 152}			1	1	CTGATCTGAAATGTTTTGC	NGG
908508841	JAK1	exonic	1	64834149	64834171	+	GCAAAACATTTCAGATCAGCTGG	{0: 1, 1: 0, 2: 1, 3: 15, 4: 250}			1	1	CAAAACATTTCAGATCAGC	NGG
908508842	JAK1	exonic	1	64834156	64834178	+	ATTTCAGATCAGCTGGCAGCAGG	{0: 1, 1: 0, 2: 2, 3: 15, 4: 181}			1	1	TTTCAGATCAGCTGGCAGC	NGG
908508843	JAK1	exonic	1	64834157	64834179	+	TTTCAGATCAGCTGGCAGCAGGG	{0: 1, 1: 0, 2: 0, 3: 23, 4: 230}			1	1	TTCAGATCAGCTGGCAGCA	NGG
908508844	JAK1	exonic	1	64834187	64834209	+	ATCATCTTCAGATATTATTTTGG	{0: 1, 1: 0, 2: 1, 3: 39, 4: 341}			1	1	TCATCTTCAGATATTATTT	NGG
908508845	JAK1	exonic	1	64834216	64834238	-	CCTCGTTTTCAAAAATCCCCTTT	{0: 1, 1: 0, 2: 1, 3: 13, 4: 232}			1	1	AAGGGGATTTTTGAAAACG	NGG
908508846	JAK1	exonic	1	64834219	64834241	+	CGTTTTCAAAAATCCCCTTTTGG	{0: 1, 1: 0, 2: 1, 3: 13, 4: 214}			1	1	GTTTTCAAAAATCCCCTTT	NGG
908508847	JAK1	exonic	1	64834232	64834254	-	CCCCTTTTGGTAATGCAGTTGTG	{0: 1, 1: 0, 2: 1, 3: 10, 4: 143}			1	1	ACAACTGCATTACCAAAAG	NGG
908508848	JAK1	exonic	1	64834233	64834255	-	CCCTTTTGGTAATGCAGTTGTGA	{0: 1, 1: 0, 2: 2, 3: 20, 4: 199}			1	1	CACAACTGCATTACCAAAA	NGG
908508849	JAK1	exonic	1	64834234	64834256	-	CCTTTTGGTAATGCAGTTGTGAT	{0: 1, 1: 0, 2: 1, 3: 18, 4: 489}			1	1	TCACAACTGCATTACCAAA	NGG
908508851	JAK1	exonic	1	64834257	64834279	+	GGTGAACTAGCCAGATGAAATGG	{0: 1, 1: 0, 2: 0, 3: 15, 4: 112}			1	1	GTGAACTAGCCAGATGAAA	NGG
908508852	JAK1	exonic	1	64834260	64834282	+	GAACTAGCCAGATGAAATGGTGG	{0: 1, 1: 0, 2: 1, 3: 16, 4: 263}			1	1	AACTAGCCAGATGAAATGG	NGG
908508853	JAK1	exonic	1	64834267	64834289	-	CCAGATGAAATGGTGGTATATTC	{0: 1, 1: 0, 2: 0, 3: 13, 4: 138}			1	1	AATATACCACCATTTCATC	NGG
908508854	JAK1	exonic	1	64834278	64834300	+	GGTGGTATATTCTTTCCACAAGG	{0: 1, 1: 0, 2: 0, 3: 10, 4: 154}			1	1	GTGGTATATTCTTTCCACA	NGG
908508855	JAK1	exonic	1	64834281	64834303	+	GGTATATTCTTTCCACAAGGAGG	{0: 1, 1: 0, 2: 0, 3: 10, 4: 149}			1	1	GTATATTCTTTCCACAAGG	NGG
908508856	JAK1	exonic	1	64834293	64834315	-	CCACAAGGAGGAGTGCTTAAGTG	{0: 1, 1: 0, 2: 2, 3: 17, 4: 132}			1	1	ACTTAAGCACTCCTCCTTG	NGG
908508857	JAK1	exonic	1	64834309	64834331	+	TTAAGTGCTTTCAAATATTTTGG	{0: 1, 1: 0, 2: 7, 3: 69, 4: 516}			1	1	TAAGTGCTTTCAAATATTT	NGG
908508858	JAK1	exonic	1	64834337	64834359	+	ATTATGTGTCACTAAGTTACTGG	{0: 1, 1: 0, 2: 0, 3: 7, 4: 127}			1	1	TTATGTGTCACTAAGTTAC	NGG
908508859	JAK1	exonic	1	64834354	64834376	+	TACTGGTACCAAATTTAAAGAGG	{0: 1, 1: 0, 2: 5, 3: 45, 4: 164}			1	1	ACTGGTACCAAATTTAAAG	NGG
908508860	JAK1	exonic	1	64834362	64834384	-	CCAAATTTAAAGAGGAAGTCCTT	{0: 1, 1: 0, 2: 1, 3: 23, 4: 450}			1	1	AGGACTTCCTCTTTAAATT	NGG
908508861	JAK1	exonic	1	64834381	64834403	-	CCTTACACATATTAAGCACTACA	{0: 1, 1: 0, 2: 8, 3: 34, 4: 341}			1	1	GTAGTGCTTAATATGTGTA	NGG
908508862	JAK1	exonic	1	64834409	64834431	-	CCTTATACATGTATATGTACTGA	{0: 1, 1: 0, 2: 1, 3: 36, 4: 374}			1	1	CAGTACATATACATGTATA	NGG
908508863	JAK1	exonic	1	64834433	64834455	+	GTATGAGTTCAGTGACTTTTTGG	{0: 1, 1: 0, 2: 0, 3: 19, 4: 173}			1	1	TATGAGTTCAGTGACTTTT	NGG
908508866	JAK1	exonic	1	64834494	64834516	+	ATGACTTGGGCATTTGTTGCAGG	{0: 1, 1: 0, 2: 2, 3: 4, 4: 133}			1	1	TGACTTGGGCATTTGTTGC	NGG
908508868	JAK1	exonic	1	64834516	64834538	+	GAGAAGGACTTGATAATCTGTGG	{0: 1, 1: 0, 2: 0, 3: 17, 4: 246}			1	1	AGAAGGACTTGATAATCTG	NGG
908508869	JAK1	exonic	1	64834573	64834595	+	GTGCTTCAAATCCTTCAATAAGG	{0: 1, 1: 0, 2: 2, 3: 10, 4: 127}			1	1	TGCTTCAAATCCTTCAATA	NGG
908508870	JAK1	exonic	1	64834584	64834606	-	CCTTCAATAAGGTTCTGAAAGCT	{0: 1, 1: 0, 2: 1, 3: 10, 4: 133}			1	1	GCTTTCAGAACCTTATTGA	NGG
908508871	JAK1	exonic	1	64834595	64834617	+	GTTCTGAAAGCTTGTCCGATTGG	{0: 1, 1: 0, 2: 1, 3: 1, 4: 48}			1	1	TTCTGAAAGCTTGTCCGAT	NGG
908508872	JAK1	exonic	1	64834599	64834621	+	TGAAAGCTTGTCCGATTGGATGG	{0: 1, 1: 0, 2: 0, 3: 4, 4: 59}			1	1	GAAAGCTTGTCCGATTGGA	NGG
908508873	JAK1	exonic	1	64834603	64834625	+	AGCTTGTCCGATTGGATGGTTGG	{0: 1, 1: 0, 2: 0, 3: 2, 4: 57}			1	1	GCTTGTCCGATTGGATGGT	NGG
908508874	JAK1	exonic	1	64834610	64834632	-	CCGATTGGATGGTTGGAATTCCC	{0: 1, 1: 0, 2: 0, 3: 5, 4: 56}			1	1	GGAATTCCAACCATCCAAT	NGG
908508875	JAK1	exonic	1	64834630	64834652	-	CCCAGCATTTCCTCATAAGTTGA	{0: 1, 1: 0, 2: 1, 3: 17, 4: 168}			1	1	CAACTTATGAGGAAATGCT	NGG
908508876	JAK1	exonic	1	64834631	64834653	-	CCAGCATTTCCTCATAAGTTGAT	{0: 1, 1: 0, 2: 0, 3: 13, 4: 185}			1	1	TCAACTTATGAGGAAATGC	NGG
908508877	JAK1	exonic	1	64834640	64834662	-	CCTCATAAGTTGATAAACCTGTA	{0: 1, 1: 0, 2: 0, 3: 8, 4: 125}			1	1	ACAGGTTTATCAACTTATG	NGG
908508878	JAK1	exonic	1	64834657	64834679	-	CCTGTAAAAAGAAAGAAGTAACA	{0: 1, 1: 0, 2: 4, 3: 65, 4: 873}			1	1	GTTACTTCTTTCTTTTTAC	NGG
908510014	JAK1	exonic	1	64844043	64844065	-	CCCCGGGAAACACCTGCTCACCT	{0: 1, 1: 0, 2: 4, 3: 23, 4: 168}			1	1	GGTGAGCAGGTGTTTCCCG	NGG
908510015	JAK1	exonic	1	64844044	64844066	-	CCCGGGAAACACCTGCTCACCTC	{0: 1, 1: 0, 2: 2, 3: 23, 4: 234}			1	1	AGGTGAGCAGGTGTTTCCC	NGG
908510016	JAK1	exonic	1	64844045	64844067	-	CCGGGAAACACCTGCTCACCTCA	{0: 1, 1: 0, 2: 0, 3: 23, 4: 242}			1	1	GAGGTGAGCAGGTGTTTCC	NGG
908510017	JAK1	exonic	1	64844055	64844077	-	CCTGCTCACCTCAATCAGCGTCT	{0: 1, 1: 0, 2: 0, 3: 12, 4: 131}			1	1	GACGCTGATTGAGGTGAGC	NGG
908510018	JAK1	exonic	1	64844063	64844085	-	CCTCAATCAGCGTCTTGTCTTTC	{0: 1, 1: 0, 2: 0, 3: 9, 4: 134}			1	1	AAAGACAAGACGCTGATTG	NGG
908510019	JAK1	exonic	1	64844067	64844089	+	AATCAGCGTCTTGTCTTTCAAGG	{0: 1, 1: 0, 2: 0, 3: 4, 4: 133}			1	1	ATCAGCGTCTTGTCTTTCA	NGG
908510020	JAK1	exonic	1	64844068	64844090	+	ATCAGCGTCTTGTCTTTCAAGGG	{0: 1, 1: 0, 2: 0, 3: 5, 4: 99}			1	1	TCAGCGTCTTGTCTTTCAA	NGG
908510021	JAK1	exonic	1	64844069	64844091	+	TCAGCGTCTTGTCTTTCAAGGGG	{0: 1, 1: 0, 2: 0, 3: 2, 4: 108}			1	1	CAGCGTCTTGTCTTTCAAG	NGG
908510022	JAK1	exonic	1	64844098	64844120	-	CCATTGTAGCAGATTTCCCAGAG	{0: 1, 1: 0, 2: 2, 3: 12, 4: 146}			1	1	TCTGGGAAATCTGCTACAA	NGG
908510023	JAK1	exonic	1	64844103	64844125	+	GTAGCAGATTTCCCAGAGCGTGG	{0: 1, 1: 0, 2: 1, 3: 4, 4: 68}			1	1	TAGCAGATTTCCCAGAGCG	NGG
908510024	JAK1	exonic	1	64844114	64844136	-	CCCAGAGCGTGGTTCCAAAGCTC	{0: 1, 1: 0, 2: 0, 3: 7, 4: 75}			1	1	AGCTTTGGAACCACGCTCT	NGG
908510025	JAK1	exonic	1	64844115	64844137	-	CCAGAGCGTGGTTCCAAAGCTCC	{0: 1, 1: 0, 2: 0, 3: 5, 4: 75}			1	1	GAGCTTTGGAACCACGCTC	NGG
908510026	JAK1	exonic	1	64844128	64844150	-	CCAAAGCTCCACTTGTCAGCAGC	{0: 1, 1: 0, 2: 2, 3: 9, 4: 118}			1	1	CTGCTGACAAGTGGAGCTT	NGG
908510027	JAK1	exonic	1	64844136	64844158	-	CCACTTGTCAGCAGCCACACTCA	{0: 1, 1: 0, 2: 3, 3: 19, 4: 213}			1	1	GAGTGTGGCTGCTGACAAG	NGG
908510028	JAK1	exonic	1	64844138	64844160	+	ACTTGTCAGCAGCCACACTCAGG	{0: 1, 1: 0, 2: 2, 3: 32, 4: 173}			1	1	CTTGTCAGCAGCCACACTC	NGG
908510029	JAK1	exonic	1	64844145	64844167	+	AGCAGCCACACTCAGGTTCTTGG	{0: 1, 1: 0, 2: 2, 3: 13, 4: 197}			1	1	GCAGCCACACTCAGGTTCT	NGG
908510030	JAK1	exonic	1	64844150	64844172	-	CCACACTCAGGTTCTTGGAGTCC	{0: 1, 1: 0, 2: 1, 3: 10, 4: 171}			1	1	GACTCCAAGAACCTGAGTG	NGG
908510031	JAK1	exonic	1	64844164	64844186	+	TTGGAGTCCTCAACACACTCAGG	{0: 1, 1: 0, 2: 0, 3: 9, 4: 120}			1	1	TGGAGTCCTCAACACACTC	NGG
908510032	JAK1	exonic	1	64844171	64844193	-	CCTCAACACACTCAGGAGCAATC	{0: 1, 1: 0, 2: 0, 3: 10, 4: 147}			1	1	ATTGCTCCTGAGTGTGTTG	NGG
908510033	JAK1	exonic	1	64844176	64844198	+	ACACACTCAGGAGCAATCCATGG	{0: 1, 1: 0, 2: 1, 3: 19, 4: 220}			1	1	CACACTCAGGAGCAATCCA	NGG
908510034	JAK1	exonic	1	64844177	64844199	+	CACACTCAGGAGCAATCCATGGG	{0: 1, 1: 0, 2: 1, 3: 8, 4: 131}			1	1	ACACTCAGGAGCAATCCAT	NGG
908510035	JAK1	exonic	1	64844193	64844215	-	CCATGGGATTCGTTCAATGCATT	{0: 1, 1: 0, 2: 0, 3: 4, 4: 80}			1	1	ATGCATTGAACGAATCCCA	NGG
908510036	JAK1	exonic	1	64844197	64844219	+	GGGATTCGTTCAATGCATTCTGG	{0: 1, 1: 0, 2: 0, 3: 4, 4: 51}			1	1	GGATTCGTTCAATGCATTC	NGG
908513237	JAK1	exonic	1	64866849	64866871	+	TGCCAACAGCCACTTACATTTGG	{0: 1, 1: 0, 2: 0, 3: 9, 4: 112}			1	1	GCCAACAGCCACTTACATT	NGG
908513238	JAK1	exonic	1	64866851	64866873	-	CCAACAGCCACTTACATTTGGTT	{0: 1, 1: 0, 2: 1, 3: 11, 4: 160}			1	1	ACCAAATGTAAGTGGCTGT	NGG
908513240	JAK1	exonic	1	64866865	64866887	+	CATTTGGTTTATGCCTCCACTGG	{0: 1, 1: 0, 2: 0, 3: 13, 4: 137}			1	1	ATTTGGTTTATGCCTCCAC	NGG
908513241	JAK1	exonic	1	64866878	64866900	-	CCTCCACTGGATTCCAAGATTCC	{0: 1, 1: 0, 2: 1, 3: 16, 4: 182}			1	1	GAATCTTGGAATCCAGTGG	NGG
908513242	JAK1	exonic	1	64866881	64866903	-	CCACTGGATTCCAAGATTCCCAG	{0: 1, 1: 0, 2: 1, 3: 14, 4: 214}			1	1	TGGGAATCTTGGAATCCAG	NGG
908513243	JAK1	exonic	1	64866891	64866913	-	CCAAGATTCCCAGTCACCATCAC	{0: 1, 1: 0, 2: 1, 3: 28, 4: 190}			1	1	TGATGGTGACTGGGAATCT	NGG
908513244	JAK1	exonic	1	64866899	64866921	-	CCCAGTCACCATCACTTCGTAGT	{0: 1, 1: 0, 2: 0, 3: 1, 4: 82}			1	1	CTACGAAGTGATGGTGACT	NGG
908513245	JAK1	exonic	1	64866900	64866922	-	CCAGTCACCATCACTTCGTAGTA	{0: 1, 1: 0, 2: 0, 3: 3, 4: 59}			1	1	ACTACGAAGTGATGGTGAC	NGG
908513246	JAK1	exonic	1	64866907	64866929	-	CCATCACTTCGTAGTAGAGAACG	{0: 1, 1: 0, 2: 0, 3: 2, 4: 35}			1	1	GTTCTCTACTACGAAGTGA	NGG
908513247	JAK1	exonic	1	64866933	64866955	-	CCACCGTCATTCGAATGAAACCA	{0: 1, 1: 0, 2: 0, 3: 1, 4: 56}			1	1	GGTTTCATTCGAATGACGG	NGG
908513248	JAK1	exonic	1	64866936	64866958	-	CCGTCATTCGAATGAAACCAATT	{0: 1, 1: 0, 2: 0, 3: 6, 4: 122}			1	1	ATTGGTTTCATTCGAATGA	NGG
908513249	JAK1	exonic	1	64866953	64866975	-	CCAATTCATCTCATTTTCTGATG	{0: 1, 1: 0, 2: 2, 3: 40, 4: 388}			1	1	ATCAGAAAATGAGATGAAT	NGG
908513250	JAK1	exonic	1	64866968	64866990	+	TTCTGATGAAATCAGTAACATGG	{0: 1, 1: 0, 2: 3, 3: 16, 4: 255}			1	1	TCTGATGAAATCAGTAACA	NGG
908513251	JAK1	exonic	1	64867011	64867033	-	CCGTAATGTTTTGTCAAAGTTTC	{0: 1, 1: 0, 2: 2, 3: 39, 4: 393}			1	1	AAACTTTGACAAAACATTA	NGG
908513252	JAK1	exonic	1	64867016	64867038	+	ATGTTTTGTCAAAGTTTCCAAGG	{0: 1, 1: 0, 2: 1, 3: 27, 4: 358}			1	1	TGTTTTGTCAAAGTTTCCA	NGG
908513253	JAK1	exonic	1	64867033	64867055	-	CCAAGGTAGCCAAGTATTTCACC	{0: 1, 1: 0, 2: 1, 3: 5, 4: 83}			1	1	GTGAAATACTTGGCTACCT	NGG
908513254	JAK1	exonic	1	64867039	64867061	+	TAGCCAAGTATTTCACCTTCAGG	{0: 1, 1: 0, 2: 2, 3: 10, 4: 130}			1	1	AGCCAAGTATTTCACCTTC	NGG
908513255	JAK1	exonic	1	64867042	64867064	-	CCAAGTATTTCACCTTCAGGTCA	{0: 1, 1: 0, 2: 0, 3: 14, 4: 167}			1	1	GACCTGAAGGTGAAATACT	NGG
908513256	JAK1	exonic	1	64867049	64867071	+	TTTCACCTTCAGGTCATGCGTGG	{0: 1, 1: 0, 2: 1, 3: 5, 4: 82}			1	1	TTCACCTTCAGGTCATGCG	NGG
908513257	JAK1	exonic	1	64867054	64867076	-	CCTTCAGGTCATGCGTGGACACG	{0: 1, 1: 0, 2: 0, 3: 2, 4: 39}			1	1	GTGTCCACGCATGACCTGA	NGG
908513258	JAK1	exonic	1	64867070	64867092	+	GGACACGCTGCTGTCACAAATGG	{0: 1, 1: 0, 2: 0, 3: 10, 4: 77}			1	1	GACACGCTGCTGTCACAAA	NGG
908513259	JAK1	exonic	1	64867093	64867115	+	TCTTGTTGTTAAATTCCTTTAGG	{0: 1, 1: 0, 2: 3, 3: 43, 4: 451}			1	1	CTTGTTGTTAAATTCCTTT	NGG
908513260	JAK1	exonic	1	64867108	64867130	-	CCTTTAGGAAATCCTTGAAAACA	{0: 1, 1: 0, 2: 1, 3: 27, 4: 258}			1	1	GTTTTCAAGGATTTCCTAA	NGG
908513261	JAK1	exonic	1	64867120	64867142	-	CCTTGAAAACATTATTTATCCGC	{0: 1, 1: 0, 2: 3, 3: 13, 4: 228}			1	1	CGGATAAATAATGTTTTCA	NGG
908513262	JAK1	exonic	1	64867127	64867149	+	AACATTATTTATCCGCATCCTGG	{0: 1, 1: 0, 2: 0, 3: 2, 4: 57}			1	1	ACATTATTTATCCGCATCC	NGG
908513263	JAK1	exonic	1	64867135	64867157	+	TTATCCGCATCCTGGTGAGAAGG	{0: 1, 1: 0, 2: 0, 3: 5, 4: 79}			1	1	TATCCGCATCCTGGTGAGA	NGG
908513264	JAK1	exonic	1	64867139	64867161	-	CCGCATCCTGGTGAGAAGGTTCC	{0: 1, 1: 0, 2: 0, 3: 17, 4: 147}			1	1	GAACCTTCTCACCAGGATG	NGG
908513265	JAK1	exonic	1	64867145	64867167	-	CCTGGTGAGAAGGTTCCTCTGTC	{0: 1, 1: 0, 2: 1, 3: 9, 4: 128}			1	1	ACAGAGGAACCTTCTCACC	NGG
908513266	JAK1	exonic	1	64867151	64867173	+	GAGAAGGTTCCTCTGTCTGATGG	{0: 1, 1: 0, 2: 1, 3: 20, 4: 147}			1	1	AGAAGGTTCCTCTGTCTGA	NGG
908513267	JAK1	exonic	1	64867160	64867182	-	CCTCTGTCTGATGGACTTATTCA	{0: 1, 1: 0, 2: 1, 3: 6, 4: 169}			1	1	GAATAAGTCCATCAGACAG	NGG
908513268	JAK1	exonic	1	64867170	64867192	+	ATGGACTTATTCAATGTTTCTGG	{0: 1, 1: 0, 2: 1, 3: 11, 4: 238}			1	1	TGGACTTATTCAATGTTTC	NGG
908508934	JAK1	exonic	1	64835382	64835404	+	TGGCCCATAGATACCTCATCTGG	{0: 1, 1: 0, 2: 0, 3: 5, 4: 90}			1	1	GGCCCATAGATACCTCATC	NGG
908508935	JAK1	exonic	1	64835385	64835407	-	CCCATAGATACCTCATCTGGACA	{0: 1, 1: 0, 2: 0, 3: 10, 4: 98}			1	1	GTCCAGATGAGGTATCTAT	NGG
908508936	JAK1	exonic	1	64835386	64835408	-	CCATAGATACCTCATCTGGACAG	{0: 1, 1: 0, 2: 0, 3: 19, 4: 262}			1	1	TGTCCAGATGAGGTATCTA	NGG
908508937	JAK1	exonic	1	64835391	64835413	+	GATACCTCATCTGGACAGTTAGG	{0: 1, 1: 0, 2: 0, 3: 6, 4: 140}			1	1	ATACCTCATCTGGACAGTT	NGG
908508938	JAK1	exonic	1	64835394	64835416	+	ACCTCATCTGGACAGTTAGGTGG	{0: 1, 1: 0, 2: 0, 3: 18, 4: 130}			1	1	CCTCATCTGGACAGTTAGG	NGG
908508940	JAK1	exonic	1	64835395	64835417	+	CCTCATCTGGACAGTTAGGTGGG	{0: 1, 1: 0, 2: 1, 3: 8, 4: 122}			1	1	CTCATCTGGACAGTTAGGT	NGG
908508939	JAK1	exonic	1	64835395	64835417	-	CCTCATCTGGACAGTTAGGTGGG	{0: 1, 1: 0, 2: 0, 3: 9, 4: 155}			1	1	CCACCTAACTGTCCAGATG	NGG
908508941	JAK1	exonic	1	64835400	64835422	+	TCTGGACAGTTAGGTGGGCACGG	{0: 1, 1: 0, 2: 5, 3: 41, 4: 288}			1	1	CTGGACAGTTAGGTGGGCA	NGG
908508942	JAK1	exonic	1	64835404	64835426	+	GACAGTTAGGTGGGCACGGCAGG	{0: 1, 1: 0, 2: 0, 3: 12, 4: 103}			1	1	ACAGTTAGGTGGGCACGGC	NGG
908508943	JAK1	exonic	1	64835433	64835455	-	CCTTCTTTTAACGTATTCACAAG	{0: 1, 1: 0, 2: 0, 3: 7, 4: 129}			1	1	TTGTGAATACGTTAAAAGA	NGG
908508944	JAK1	exonic	1	64835452	64835474	+	CAAGTCTTGTGACTGTCATCTGG	{0: 1, 1: 0, 2: 1, 3: 11, 4: 105}			1	1	AAGTCTTGTGACTGTCATC	NGG
908508945	JAK1	exonic	1	64835458	64835480	+	TTGTGACTGTCATCTGGCCATGG	{0: 1, 1: 0, 2: 2, 3: 13, 4: 192}			1	1	TGTGACTGTCATCTGGCCA	NGG
908508946	JAK1	exonic	1	64835459	64835481	+	TGTGACTGTCATCTGGCCATGGG	{0: 1, 1: 0, 2: 2, 3: 16, 4: 213}			1	1	GTGACTGTCATCTGGCCAT	NGG
908508947	JAK1	exonic	1	64835463	64835485	+	ACTGTCATCTGGCCATGGGTTGG	{0: 1, 1: 0, 2: 3, 3: 7, 4: 142}			1	1	CTGTCATCTGGCCATGGGT	NGG
908508948	JAK1	exonic	1	64835464	64835486	+	CTGTCATCTGGCCATGGGTTGGG	{0: 1, 1: 0, 2: 0, 3: 7, 4: 130}			1	1	TGTCATCTGGCCATGGGTT	NGG
908508949	JAK1	exonic	1	64835475	64835497	-	CCATGGGTTGGGCCTATCATTTT	{0: 1, 1: 0, 2: 0, 3: 7, 4: 104}			1	1	AAATGATAGGCCCAACCCA	NGG
908508950	JAK1	exonic	1	64835479	64835501	+	GGGTTGGGCCTATCATTTTCAGG	{0: 1, 1: 0, 2: 0, 3: 4, 4: 67}			1	1	GGTTGGGCCTATCATTTTC	NGG
908508951	JAK1	exonic	1	64835487	64835509	-	CCTATCATTTTCAGGAACAACTA	{0: 1, 1: 0, 2: 7, 3: 125, 4: 2857}			1	1	AGTTGTTCCTGAAAATGAT	NGG
908510603	JAK1	exonic	1	64847513	64847535	+	TTCAGAGGAAGACACTTGCCAGG	{0: 1, 1: 0, 2: 0, 3: 16, 4: 182}			1	1	TCAGAGGAAGACACTTGCC	NGG
908510604	JAK1	exonic	1	64847514	64847536	+	TCAGAGGAAGACACTTGCCAGGG	{0: 1, 1: 0, 2: 4, 3: 28, 4: 384}			1	1	CAGAGGAAGACACTTGCCA	NGG
908510605	JAK1	exonic	1	64847528	64847550	+	TTGCCAGGGAAATATCCCTGTGG	{0: 1, 1: 0, 2: 0, 3: 22, 4: 154}			1	1	TGCCAGGGAAATATCCCTG	NGG
908510606	JAK1	exonic	1	64847531	64847553	-	CCAGGGAAATATCCCTGTGGCTG	{0: 1, 1: 0, 2: 2, 3: 16, 4: 176}			1	1	AGCCACAGGGATATTTCCC	NGG
908510607	JAK1	exonic	1	64847532	64847554	+	CAGGGAAATATCCCTGTGGCTGG	{0: 1, 1: 0, 2: 1, 3: 17, 4: 156}			1	1	AGGGAAATATCCCTGTGGC	NGG
908510608	JAK1	exonic	1	64847533	64847555	+	AGGGAAATATCCCTGTGGCTGGG	{0: 1, 1: 0, 2: 2, 3: 22, 4: 193}			1	1	GGGAAATATCCCTGTGGCT	NGG
908510609	JAK1	exonic	1	64847534	64847556	+	GGGAAATATCCCTGTGGCTGGGG	{0: 1, 1: 0, 2: 0, 3: 43, 4: 221}			1	1	GGAAATATCCCTGTGGCTG	NGG
908510610	JAK1	exonic	1	64847543	64847565	-	CCCTGTGGCTGGGGTCTAAGACT	{0: 1, 1: 0, 2: 0, 3: 13, 4: 137}			1	1	GTCTTAGACCCCAGCCACA	NGG
908510611	JAK1	exonic	1	64847544	64847566	-	CCTGTGGCTGGGGTCTAAGACTT	{0: 1, 1: 0, 2: 1, 3: 11, 4: 103}			1	1	AGTCTTAGACCCCAGCCAC	NGG
908510613	JAK1	exonic	1	64847602	64847624	-	CCTTCGTCATCCTTGTAATCCAT	{0: 1, 1: 0, 2: 0, 3: 8, 4: 100}			1	1	TGGATTACAAGGATGACGA	NGG
908510614	JAK1	exonic	1	64847606	64847628	+	CGTCATCCTTGTAATCCATCAGG	{0: 1, 1: 0, 2: 0, 3: 8, 4: 47}			1	1	GTCATCCTTGTAATCCATC	NGG
908510615	JAK1	exonic	1	64847607	64847629	+	GTCATCCTTGTAATCCATCAGGG	{0: 1, 1: 0, 2: 1, 3: 11, 4: 99}			1	1	TCATCCTTGTAATCCATCA	NGG
908510616	JAK1	exonic	1	64847612	64847634	-	CCTTGTAATCCATCAGGGTCCCA	{0: 1, 1: 0, 2: 0, 3: 15, 4: 134}			1	1	GGGACCCTGATGGATTACA	NGG
908510617	JAK1	exonic	1	64847621	64847643	-	CCATCAGGGTCCCAGAATAGATG	{0: 1, 1: 0, 2: 1, 3: 9, 4: 143}			1	1	ATCTATTCTGGGACCCTGA	NGG
908510618	JAK1	exonic	1	64847631	64847653	-	CCCAGAATAGATGTGTGTTCTCG	{0: 1, 1: 0, 2: 1, 3: 13, 4: 74}			1	1	GAGAACACACATCTATTCT	NGG
908510619	JAK1	exonic	1	64847632	64847654	-	CCAGAATAGATGTGTGTTCTCGT	{0: 1, 1: 0, 2: 2, 3: 8, 4: 70}			1	1	CGAGAACACACATCTATTC	NGG
908510620	JAK1	exonic	1	64847645	64847667	+	GTGTTCTCGTGCCTCTCCCAAGG	{0: 1, 1: 0, 2: 2, 3: 12, 4: 107}			1	1	TGTTCTCGTGCCTCTCCCA	NGG
908510621	JAK1	exonic	1	64847656	64847678	-	CCTCTCCCAAGGTGCTCGCCCTG	{0: 1, 1: 0, 2: 1, 3: 19, 4: 151}			1	1	AGGGCGAGCACCTTGGGAG	NGG
908510622	JAK1	exonic	1	64847659	64847681	+	CTCCCAAGGTGCTCGCCCTGAGG	{0: 1, 1: 0, 2: 2, 3: 7, 4: 171}			1	1	TCCCAAGGTGCTCGCCCTG	NGG
908510623	JAK1	exonic	1	64847660	64847682	+	TCCCAAGGTGCTCGCCCTGAGGG	{0: 1, 1: 0, 2: 0, 3: 10, 4: 100}			1	1	CCCAAGGTGCTCGCCCTGA	NGG
908510624	JAK1	exonic	1	64847661	64847683	-	CCCAAGGTGCTCGCCCTGAGGGA	{0: 1, 1: 0, 2: 1, 3: 10, 4: 63}			1	1	CCCTCAGGGCGAGCACCTT	NGG
908510625	JAK1	exonic	1	64847662	64847684	-	CCAAGGTGCTCGCCCTGAGGGAA	{0: 1, 1: 0, 2: 1, 3: 5, 4: 96}			1	1	TCCCTCAGGGCGAGCACCT	NGG
908510627	JAK1	exonic	1	64847674	64847696	-	CCCTGAGGGAAGAAGCAGAAGGC	{0: 1, 1: 0, 2: 5, 3: 32, 4: 367}			1	1	CCTTCTGCTTCTTCCCTCA	NGG
908512419	JAK1	exonic	1	64860090	64860112	+	GGTTCTAGGACCAACCAGATTGG	{0: 1, 1: 0, 2: 0, 3: 6, 4: 72}			1	1	GTTCTAGGACCAACCAGAT	NGG
908512420	JAK1	exonic	1	64860100	64860122	-	CCAACCAGATTGGACCATGACAG	{0: 1, 1: 0, 2: 0, 3: 5, 4: 82}			1	1	TGTCATGGTCCAATCTGGT	NGG
908512421	JAK1	exonic	1	64860104	64860126	-	CCAGATTGGACCATGACAGCCAT	{0: 1, 1: 0, 2: 2, 3: 8, 4: 108}			1	1	TGGCTGTCATGGTCCAATC	NGG
908512422	JAK1	exonic	1	64860114	64860136	-	CCATGACAGCCATTCTGTATGTT	{0: 1, 1: 0, 2: 0, 3: 13, 4: 187}			1	1	ACATACAGAATGGCTGTCA	NGG
908512423	JAK1	exonic	1	64860118	64860140	+	GACAGCCATTCTGTATGTTGTGG	{0: 1, 1: 0, 2: 2, 3: 13, 4: 182}			1	1	ACAGCCATTCTGTATGTTG	NGG
908512424	JAK1	exonic	1	64860123	64860145	-	CCATTCTGTATGTTGTGGACGAT	{0: 1, 1: 0, 2: 1, 3: 9, 4: 105}			1	1	TCGTCCACAACATACAGAA	NGG
908512425	JAK1	exonic	1	64860129	64860151	+	TGTATGTTGTGGACGATCAACGG	{0: 1, 1: 0, 2: 0, 3: 2, 4: 54}			1	1	GTATGTTGTGGACGATCAA	NGG
908512426	JAK1	exonic	1	64860130	64860152	+	GTATGTTGTGGACGATCAACGGG	{0: 1, 1: 0, 2: 0, 3: 7, 4: 33}			1	1	TATGTTGTGGACGATCAAC	NGG
908512427	JAK1	exonic	1	64860131	64860153	+	TATGTTGTGGACGATCAACGGGG	{0: 1, 1: 0, 2: 0, 3: 0, 4: 10}			1	1	ATGTTGTGGACGATCAACG	NGG
908512428	JAK1	exonic	1	64860132	64860154	+	ATGTTGTGGACGATCAACGGGGG	{0: 1, 1: 0, 2: 0, 3: 0, 4: 16}			1	1	TGTTGTGGACGATCAACGG	NGG
908512429	JAK1	exonic	1	64860133	64860155	+	TGTTGTGGACGATCAACGGGGGG	{0: 1, 1: 0, 2: 0, 3: 0, 4: 20}			1	1	GTTGTGGACGATCAACGGG	NGG
908512430	JAK1	exonic	1	64860134	64860156	+	GTTGTGGACGATCAACGGGGGGG	{0: 1, 1: 0, 2: 0, 3: 0, 4: 19}			1	1	TTGTGGACGATCAACGGGG	NGG
908512431	JAK1	exonic	1	64860143	64860165	+	GATCAACGGGGGGGCCACGTCGG	{0: 1, 1: 0, 2: 0, 3: 0, 4: 24}			1	1	ATCAACGGGGGGGCCACGT	NGG
908512432	JAK1	exonic	1	64860151	64860173	+	GGGGGGCCACGTCGGTGCAGAGG	{0: 1, 1: 0, 2: 0, 3: 5, 4: 109}			1	1	GGGGGCCACGTCGGTGCAG	NGG
908512433	JAK1	exonic	1	64860157	64860179	-	CCACGTCGGTGCAGAGGTAATGA	{0: 1, 1: 0, 2: 0, 3: 2, 4: 63}			1	1	CATTACCTCTGCACCGACG	NGG
908512434	JAK1	exonic	1	64860160	64860182	+	CGTCGGTGCAGAGGTAATGATGG	{0: 1, 1: 0, 2: 0, 3: 4, 4: 75}			1	1	GTCGGTGCAGAGGTAATGA	NGG
908512435	JAK1	exonic	1	64860161	64860183	+	GTCGGTGCAGAGGTAATGATGGG	{0: 1, 1: 0, 2: 0, 3: 8, 4: 83}			1	1	TCGGTGCAGAGGTAATGAT	NGG
908512436	JAK1	exonic	1	64860178	64860200	+	GATGGGCATCTGCTGTGAGCCGG	{0: 1, 1: 0, 2: 1, 3: 35, 4: 258}			1	1	ATGGGCATCTGCTGTGAGC	NGG
908512437	JAK1	exonic	1	64860196	64860218	+	GCCGGAAGTAGCCATCTACCAGG	{0: 1, 1: 0, 2: 0, 3: 4, 4: 49}			1	1	CCGGAAGTAGCCATCTACC	NGG
908512438	JAK1	exonic	1	64860197	64860219	-	CCGGAAGTAGCCATCTACCAGGG	{0: 1, 1: 0, 2: 1, 3: 5, 4: 61}			1	1	CCTGGTAGATGGCTACTTC	NGG
908512439	JAK1	exonic	1	64860197	64860219	+	CCGGAAGTAGCCATCTACCAGGG	{0: 1, 1: 0, 2: 0, 3: 2, 4: 46}			1	1	CGGAAGTAGCCATCTACCA	NGG
908512440	JAK1	exonic	1	64860206	64860228	+	GCCATCTACCAGGGACACAAAGG	{0: 1, 1: 0, 2: 0, 3: 12, 4: 154}			1	1	CCATCTACCAGGGACACAA	NGG
908512441	JAK1	exonic	1	64860207	64860229	-	CCATCTACCAGGGACACAAAGGA	{0: 1, 1: 0, 2: 0, 3: 18, 4: 222}			1	1	CCTTTGTGTCCCTGGTAGA	NGG
908512442	JAK1	exonic	1	64860212	64860234	+	TACCAGGGACACAAAGGACAAGG	{0: 1, 1: 0, 2: 0, 3: 30, 4: 273}			1	1	ACCAGGGACACAAAGGACA	NGG
908512443	JAK1	exonic	1	64860214	64860236	-	CCAGGGACACAAAGGACAAGGCC	{0: 1, 1: 0, 2: 2, 3: 19, 4: 220}			1	1	GCCTTGTCCTTTGTGTCCC	NGG
908512444	JAK1	exonic	1	64860223	64860245	+	CAAAGGACAAGGCCTCCTCGTGG	{0: 1, 1: 0, 2: 0, 3: 6, 4: 133}			1	1	AAAGGACAAGGCCTCCTCG	NGG
908512445	JAK1	exonic	1	64860224	64860246	+	AAAGGACAAGGCCTCCTCGTGGG	{0: 1, 1: 0, 2: 0, 3: 5, 4: 76}			1	1	AAGGACAAGGCCTCCTCGT	NGG
908512446	JAK1	exonic	1	64860235	64860257	-	CCTCCTCGTGGGAAGAGAGCTTC	{0: 1, 1: 0, 2: 0, 3: 4, 4: 94}			1	1	AAGCTCTCTTCCCACGAGG	NGG
908512447	JAK1	exonic	1	64860238	64860260	-	CCTCGTGGGAAGAGAGCTTCAGT	{0: 1, 1: 0, 2: 1, 3: 4, 4: 104}			1	1	CTGAAGCTCTCTTCCCACG	NGG
908512448	JAK1	exonic	1	64860262	64860284	-	CCTGTTGAGAGAGAAGAAATTCC	{0: 1, 1: 0, 2: 0, 3: 15, 4: 164}			1	1	GAATTTCTTCTCTCTCAAC	NGG
908515309	JAK1	exonic	1	64886258	64886280	-	CCTGCATTTATTCAGCTGTCCAG	{0: 1, 1: 0, 2: 4, 3: 34, 4: 301}			1	1	TGGACAGCTGAATAAATGC	NGG
908515310	JAK1	exonic	1	64886277	64886299	-	CCAGTGTTCTCCAAGAAGCAAAC	{0: 1, 1: 0, 2: 0, 3: 20, 4: 191}			1	1	TTTGCTTCTTGGAGAACAC	NGG
908515311	JAK1	exonic	1	64886280	64886302	+	GTGTTCTCCAAGAAGCAAACTGG	{0: 1, 1: 0, 2: 1, 3: 16, 4: 184}			1	1	TGTTCTCCAAGAAGCAAAC	NGG
908515312	JAK1	exonic	1	64886287	64886309	-	CCAAGAAGCAAACTGGATTTTCT	{0: 1, 1: 0, 2: 4, 3: 30, 4: 265}			1	1	GAAAATCCAGTTTGCTTCT	NGG
908515313	JAK1	exonic	1	64886320	64886342	-	CCAAAGCTACTTCAGAGAAGCGC	{0: 1, 1: 0, 2: 0, 3: 4, 4: 60}			1	1	CGCTTCTCTGAAGTAGCTT	NGG
908509403	JAK1	exonic	1	64839582	64839604	-	CCCCAGCCTTGCATAACATACCG	{0: 1, 1: 0, 2: 0, 3: 5, 4: 79}			1	1	GGTATGTTATGCAAGGCTG	NGG
908509404	JAK1	exonic	1	64839583	64839605	-	CCCAGCCTTGCATAACATACCGT	{0: 1, 1: 0, 2: 0, 3: 3, 4: 32}			1	1	CGGTATGTTATGCAAGGCT	NGG
908509405	JAK1	exonic	1	64839584	64839606	-	CCAGCCTTGCATAACATACCGTC	{0: 1, 1: 0, 2: 0, 3: 1, 4: 30}			1	1	ACGGTATGTTATGCAAGGC	NGG
908509406	JAK1	exonic	1	64839588	64839610	-	CCTTGCATAACATACCGTCTTCT	{0: 1, 1: 0, 2: 0, 3: 5, 4: 66}			1	1	GAAGACGGTATGTTATGCA	NGG
908509407	JAK1	exonic	1	64839602	64839624	-	CCGTCTTCTGTGCAGATTCCTTT	{0: 1, 1: 0, 2: 0, 3: 32, 4: 392}			1	1	AAGGAATCTGCACAGAAGA	NGG
908509408	JAK1	exonic	1	64839620	64839642	-	CCTTTGTACTTCACAATGTTCTC	{0: 1, 1: 0, 2: 2, 3: 21, 4: 218}			1	1	AGAACATTGTGAAGTACAA	NGG
908509409	JAK1	exonic	1	64839630	64839652	+	TCACAATGTTCTCATGATAGAGG	{0: 1, 1: 0, 2: 3, 3: 34, 4: 282}			1	1	CACAATGTTCTCATGATAG	NGG
908509410	JAK1	exonic	1	64839655	64839677	-	CCTTAAGATCTCGATTTCCTTTT	{0: 1, 1: 0, 2: 0, 3: 21, 4: 271}			1	1	AAAGGAAATCGAGATCTTA	NGG
908509411	JAK1	exonic	1	64839672	64839694	-	CCTTTTTCAGATCAGCTATGTGG	{0: 1, 1: 0, 2: 1, 3: 23, 4: 203}			1	1	CACATAGCTGATCTGAAAA	NGG
908509412	JAK1	exonic	1	64839672	64839694	+	CCTTTTTCAGATCAGCTATGTGG	{0: 1, 1: 0, 2: 0, 3: 15, 4: 190}			1	1	CTTTTTCAGATCAGCTATG	NGG
908509413	JAK1	exonic	1	64839689	64839711	+	ATGTGGTTACCTCCACTCTCAGG	{0: 1, 1: 0, 2: 3, 3: 10, 4: 107}			1	1	TGTGGTTACCTCCACTCTC	NGG
908509414	JAK1	exonic	1	64839698	64839720	-	CCTCCACTCTCAGGCTTCAGAGA	{0: 1, 1: 0, 2: 3, 3: 42, 4: 441}			1	1	CTCTGAAGCCTGAGAGTGG	NGG
908509416	JAK1	exonic	1	64839729	64839751	-	CCACCTGCTCCCCTGTATTGTCC	{0: 1, 1: 0, 2: 0, 3: 27, 4: 332}			1	1	GACAATACAGGGGAGCAGG	NGG
908509417	JAK1	exonic	1	64839732	64839754	-	CCTGCTCCCCTGTATTGTCCCCT	{0: 1, 1: 0, 2: 0, 3: 28, 4: 224}			1	1	GGGGACAATACAGGGGAGC	NGG
908509418	JAK1	exonic	1	64839736	64839758	+	CTCCCCTGTATTGTCCCCTTCGG	{0: 1, 1: 0, 2: 0, 3: 14, 4: 147}			1	1	TCCCCTGTATTGTCCCCTT	NGG
908509419	JAK1	exonic	1	64839737	64839759	+	TCCCCTGTATTGTCCCCTTCGGG	{0: 1, 1: 0, 2: 0, 3: 9, 4: 114}			1	1	CCCCTGTATTGTCCCCTTC	NGG
908509420	JAK1	exonic	1	64839738	64839760	-	CCCCTGTATTGTCCCCTTCGGGG	{0: 1, 1: 0, 2: 1, 3: 7, 4: 80}			1	1	CCCGAAGGGGACAATACAG	NGG
908509421	JAK1	exonic	1	64839738	64839760	+	CCCCTGTATTGTCCCCTTCGGGG	{0: 1, 1: 0, 2: 1, 3: 5, 4: 82}			1	1	CCCTGTATTGTCCCCTTCG	NGG
908509422	JAK1	exonic	1	64839739	64839761	-	CCCTGTATTGTCCCCTTCGGGGT	{0: 1, 1: 0, 2: 0, 3: 8, 4: 63}			1	1	CCCCGAAGGGGACAATACA	NGG
908509423	JAK1	exonic	1	64839740	64839762	-	CCTGTATTGTCCCCTTCGGGGTC	{0: 1, 1: 0, 2: 0, 3: 4, 4: 35}			1	1	ACCCCGAAGGGGACAATAC	NGG
908509424	JAK1	exonic	1	64839750	64839772	-	CCCCTTCGGGGTCATACCTGCAG	{0: 1, 1: 0, 2: 0, 3: 5, 4: 70}			1	1	TGCAGGTATGACCCCGAAG	NGG
908509425	JAK1	exonic	1	64839751	64839773	-	CCCTTCGGGGTCATACCTGCAGA	{0: 1, 1: 0, 2: 0, 3: 6, 4: 60}			1	1	CTGCAGGTATGACCCCGAA	NGG
908509426	JAK1	exonic	1	64839752	64839774	-	CCTTCGGGGTCATACCTGCAGAG	{0: 1, 1: 0, 2: 0, 3: 9, 4: 82}			1	1	TCTGCAGGTATGACCCCGA	NGG
908509427	JAK1	exonic	1	64839766	64839788	-	CCTGCAGAGCTCAACCTTCCCAA	{0: 1, 1: 0, 2: 10, 3: 30, 4: 196}			1	1	TGGGAAGGTTGAGCTCTGC	NGG
908509428	JAK1	exonic	1	64839771	64839793	+	AGAGCTCAACCTTCCCAAAGTGG	{0: 1, 1: 0, 2: 12, 3: 22, 4: 164}			1	1	GAGCTCAACCTTCCCAAAG	NGG
908509430	JAK1	exonic	1	64839780	64839802	-	CCTTCCCAAAGTGGCCCTGGAGG	{0: 1, 1: 0, 2: 1, 3: 20, 4: 244}			1	1	CTCCAGGGCCACTTTGGGA	NGG
908509431	JAK1	exonic	1	64839780	64839802	+	CCTTCCCAAAGTGGCCCTGGAGG	{0: 1, 1: 0, 2: 2, 3: 28, 4: 261}			1	1	CTTCCCAAAGTGGCCCTGG	NGG
908509432	JAK1	exonic	1	64839781	64839803	+	CTTCCCAAAGTGGCCCTGGAGGG	{0: 1, 1: 0, 2: 4, 3: 43, 4: 275}			1	1	TTCCCAAAGTGGCCCTGGA	NGG
908509433	JAK1	exonic	1	64839784	64839806	-	CCCAAAGTGGCCCTGGAGGGAAA	{0: 1, 1: 0, 2: 2, 3: 24, 4: 191}			1	1	TTCCCTCCAGGGCCACTTT	NGG
908509434	JAK1	exonic	1	64839785	64839807	-	CCAAAGTGGCCCTGGAGGGAAAG	{0: 1, 1: 0, 2: 0, 3: 26, 4: 262}			1	1	TTTCCCTCCAGGGCCACTT	NGG
908509435	JAK1	exonic	1	64839794	64839816	-	CCCTGGAGGGAAAGATGCATGTG	{0: 1, 1: 0, 2: 2, 3: 25, 4: 243}			1	1	ACATGCATCTTTCCCTCCA	NGG
908509436	JAK1	exonic	1	64839795	64839817	-	CCTGGAGGGAAAGATGCATGTGC	{0: 1, 1: 0, 2: 1, 3: 22, 4: 210}			1	1	CACATGCATCTTTCCCTCC	NGG
908509671	JAK1	exonic	1	64841464	64841486	+	CTTATTAATGTCTCTCATGATGG	{0: 1, 1: 0, 2: 0, 3: 11, 4: 164}			1	1	TTATTAATGTCTCTCATGA	NGG
908509672	JAK1	exonic	1	64841469	64841491	+	TAATGTCTCTCATGATGGCTCGG	{0: 1, 1: 0, 2: 0, 3: 10, 4: 107}			1	1	AATGTCTCTCATGATGGCT	NGG
908509673	JAK1	exonic	1	64841477	64841499	+	CTCATGATGGCTCGGAAGAAAGG	{0: 1, 1: 0, 2: 1, 3: 10, 4: 111}			1	1	TCATGATGGCTCGGAAGAA	NGG
908509674	JAK1	exonic	1	64841488	64841510	+	TCGGAAGAAAGGCCTCTGATTGG	{0: 1, 1: 0, 2: 1, 3: 12, 4: 113}			1	1	CGGAAGAAAGGCCTCTGAT	NGG
908509675	JAK1	exonic	1	64841489	64841511	+	CGGAAGAAAGGCCTCTGATTGGG	{0: 1, 1: 0, 2: 0, 3: 12, 4: 117}			1	1	GGAAGAAAGGCCTCTGATT	NGG
908509676	JAK1	exonic	1	64841490	64841512	+	GGAAGAAAGGCCTCTGATTGGGG	{0: 1, 1: 0, 2: 0, 3: 19, 4: 214}			1	1	GAAGAAAGGCCTCTGATTG	NGG
908509677	JAK1	exonic	1	64841500	64841522	-	CCTCTGATTGGGGTCATAGTTCA	{0: 1, 1: 0, 2: 0, 3: 12, 4: 89}			1	1	GAACTATGACCCCAATCAG	NGG
908509678	JAK1	exonic	1	64841508	64841530	+	TGGGGTCATAGTTCATGCAGCGG	{0: 1, 1: 0, 2: 0, 3: 3, 4: 115}			1	1	GGGGTCATAGTTCATGCAG	NGG
908509679	JAK1	exonic	1	64841509	64841531	+	GGGGTCATAGTTCATGCAGCGGG	{0: 1, 1: 0, 2: 0, 3: 4, 4: 77}			1	1	GGGTCATAGTTCATGCAGC	NGG
908509680	JAK1	exonic	1	64841517	64841539	+	AGTTCATGCAGCGGGTCATGAGG	{0: 1, 1: 0, 2: 0, 3: 10, 4: 122}			1	1	GTTCATGCAGCGGGTCATG	NGG
908509681	JAK1	exonic	1	64841540	64841562	+	TCAGCCAGCTCCTTACATGATGG	{0: 1, 1: 0, 2: 0, 3: 11, 4: 119}			1	1	CAGCCAGCTCCTTACATGA	NGG
908509682	JAK1	exonic	1	64841544	64841566	-	CCAGCTCCTTACATGATGGTGTC	{0: 1, 1: 0, 2: 0, 3: 8, 4: 136}			1	1	ACACCATCATGTAAGGAGC	NGG
908509683	JAK1	exonic	1	64841549	64841571	+	TCCTTACATGATGGTGTCACTGG	{0: 1, 1: 0, 2: 1, 3: 18, 4: 164}			1	1	CCTTACATGATGGTGTCAC	NGG
908509684	JAK1	exonic	1	64841550	64841572	-	CCTTACATGATGGTGTCACTGGC	{0: 1, 1: 0, 2: 4, 3: 8, 4: 93}			1	1	CCAGTGACACCATCATGTA	NGG
908509685	JAK1	exonic	1	64841559	64841581	+	ATGGTGTCACTGGCCTGCACCGG	{0: 1, 1: 0, 2: 1, 3: 16, 4: 153}			1	1	TGGTGTCACTGGCCTGCAC	NGG
908509686	JAK1	exonic	1	64841572	64841594	-	CCTGCACCGGCTTTCATAGAATC	{0: 1, 1: 0, 2: 0, 3: 2, 4: 44}			1	1	ATTCTATGAAAGCCGGTGC	NGG
908509687	JAK1	exonic	1	64841578	64841600	-	CCGGCTTTCATAGAATCTCTCTT	{0: 1, 1: 0, 2: 2, 3: 13, 4: 212}			1	1	AGAGAGATTCTATGAAAGC	NGG
908509688	JAK1	exonic	1	64841593	64841615	+	TCTCTCTTTCTGTAAACAAGAGG	{0: 1, 1: 0, 2: 1, 3: 24, 4: 299}			1	1	CTCTCTTTCTGTAAACAAG	NGG
908509689	JAK1	exonic	1	64841594	64841616	+	CTCTCTTTCTGTAAACAAGAGGG	{0: 1, 1: 0, 2: 3, 3: 25, 4: 273}			1	1	TCTCTTTCTGTAAACAAGA	NGG
908509690	JAK1	exonic	1	64841595	64841617	+	TCTCTTTCTGTAAACAAGAGGGG	{0: 1, 1: 0, 2: 2, 3: 27, 4: 331}			1	1	CTCTTTCTGTAAACAAGAG	NGG
908510145	JAK1	exonic	1	64844753	64844775	-	CCTTGCCTAGACAGCACCGTAAT	{0: 1, 1: 0, 2: 1, 3: 0, 4: 55}			1	1	TTACGGTGCTGTCTAGGCA	NGG
908510146	JAK1	exonic	1	64844755	64844777	+	TTGCCTAGACAGCACCGTAATGG	{0: 1, 1: 0, 2: 0, 3: 4, 4: 58}			1	1	TGCCTAGACAGCACCGTAA	NGG
908510147	JAK1	exonic	1	64844756	64844778	+	TGCCTAGACAGCACCGTAATGGG	{0: 1, 1: 0, 2: 0, 3: 4, 4: 27}			1	1	GCCTAGACAGCACCGTAAT	NGG
908510148	JAK1	exonic	1	64844757	64844779	+	GCCTAGACAGCACCGTAATGGGG	{0: 1, 1: 0, 2: 1, 3: 0, 4: 35}			1	1	CCTAGACAGCACCGTAATG	NGG
908510149	JAK1	exonic	1	64844758	64844780	-	CCTAGACAGCACCGTAATGGGGA	{0: 1, 1: 0, 2: 0, 3: 7, 4: 65}			1	1	CCCCATTACGGTGCTGTCT	NGG
908510150	JAK1	exonic	1	64844764	64844786	+	CAGCACCGTAATGGGGATGCCGG	{0: 1, 1: 0, 2: 0, 3: 4, 4: 62}			1	1	AGCACCGTAATGGGGATGC	NGG
908510151	JAK1	exonic	1	64844765	64844787	+	AGCACCGTAATGGGGATGCCGGG	{0: 1, 1: 0, 2: 0, 3: 4, 4: 71}			1	1	GCACCGTAATGGGGATGCC	NGG
908510152	JAK1	exonic	1	64844766	64844788	+	GCACCGTAATGGGGATGCCGGGG	{0: 1, 1: 0, 2: 0, 3: 1, 4: 34}			1	1	CACCGTAATGGGGATGCCG	NGG
908510156	JAK1	exonic	1	64844787	64844809	+	GGTCACTGAGCTTGATGAATGGG	{0: 1, 1: 0, 2: 0, 3: 7, 4: 120}			1	1	GTCACTGAGCTTGATGAAT	NGG
908510157	JAK1	exonic	1	64844810	64844832	-	CCACACTCACTGTCGATGCCCTC	{0: 1, 1: 0, 2: 1, 3: 16, 4: 125}			1	1	AGGGCATCGACAGTGAGTG	NGG
908510158	JAK1	exonic	1	64844814	64844836	+	ACTCACTGTCGATGCCCTCACGG	{0: 1, 1: 0, 2: 0, 3: 6, 4: 102}			1	1	CTCACTGTCGATGCCCTCA	NGG
908510159	JAK1	exonic	1	64844815	64844837	+	CTCACTGTCGATGCCCTCACGGG	{0: 1, 1: 0, 2: 0, 3: 6, 4: 73}			1	1	TCACTGTCGATGCCCTCAC	NGG
908510160	JAK1	exonic	1	64844820	64844842	+	TGTCGATGCCCTCACGGGCCAGG	{0: 1, 1: 0, 2: 4, 3: 7, 4: 59}			1	1	GTCGATGCCCTCACGGGCC	NGG
908510161	JAK1	exonic	1	64844823	64844845	+	CGATGCCCTCACGGGCCAGGAGG	{0: 1, 1: 0, 2: 1, 3: 10, 4: 92}			1	1	GATGCCCTCACGGGCCAGG	NGG
908510162	JAK1	exonic	1	64844826	64844848	+	TGCCCTCACGGGCCAGGAGGAGG	{0: 1, 1: 0, 2: 1, 3: 22, 4: 222}			1	1	GCCCTCACGGGCCAGGAGG	NGG
908510163	JAK1	exonic	1	64844828	64844850	-	CCCTCACGGGCCAGGAGGAGGTT	{0: 1, 1: 0, 2: 0, 3: 6, 4: 116}			1	1	ACCTCCTCCTGGCCCGTGA	NGG
908510164	JAK1	exonic	1	64844829	64844851	-	CCTCACGGGCCAGGAGGAGGTTT	{0: 1, 1: 0, 2: 0, 3: 14, 4: 146}			1	1	AACCTCCTCCTGGCCCGTG	NGG
908510165	JAK1	exonic	1	64844838	64844860	-	CCAGGAGGAGGTTTTTAGTACAC	{0: 1, 1: 0, 2: 0, 3: 10, 4: 110}			1	1	TGTACTAAAAACCTCCTCC	NGG
908510166	JAK1	exonic	1	64844850	64844872	+	TTTTAGTACACACATTTCCATGG	{0: 1, 1: 0, 2: 5, 3: 15, 4: 228}			1	1	TTTAGTACACACATTTCCA	NGG
908510167	JAK1	exonic	1	64844856	64844878	+	TACACACATTTCCATGGACCAGG	{0: 1, 1: 0, 2: 0, 3: 8, 4: 157}			1	1	ACACACATTTCCATGGACC	NGG
908510168	JAK1	exonic	1	64844867	64844889	-	CCATGGACCAGGTCTTTATCCTC	{0: 1, 1: 0, 2: 2, 3: 28, 4: 301}			1	1	AGGATAAAGACCTGGTCCA	NGG
908510169	JAK1	exonic	1	64844874	64844896	-	CCAGGTCTTTATCCTCCTGCAGA	{0: 1, 1: 0, 2: 3, 3: 15, 4: 181}			1	1	CTGCAGGAGGATAAAGACC	NGG
908510170	JAK1	exonic	1	64844883	64844905	+	TATCCTCCTGCAGAGTAAAAAGG	{0: 1, 1: 0, 2: 1, 3: 114, 4: 163}			1	1	ATCCTCCTGCAGAGTAAAA	NGG
908510171	JAK1	exonic	1	64844886	64844908	-	CCTCCTGCAGAGTAAAAAGGTCA	{0: 1, 1: 0, 2: 1, 3: 15, 4: 165}			1	1	GACCTTTTTACTCTGCAGG	NGG
908510172	JAK1	exonic	1	64844889	64844911	-	CCTGCAGAGTAAAAAGGTCAAGT	{0: 1, 1: 0, 2: 2, 3: 13, 4: 170}			1	1	CTTGACCTTTTTACTCTGC	NGG
908513946	JAK1	exonic	1	64873350	64873372	-	CCTGGGCCCAAACTTCCTACCTG	{0: 1, 1: 0, 2: 0, 3: 18, 4: 280}			1	1	AGGTAGGAAGTTTGGGCCC	NGG
908513947	JAK1	exonic	1	64873356	64873378	-	CCCAAACTTCCTACCTGAGCAAA	{0: 1, 1: 0, 2: 1, 3: 21, 4: 198}			1	1	TTGCTCAGGTAGGAAGTTT	NGG
908513948	JAK1	exonic	1	64873357	64873379	-	CCAAACTTCCTACCTGAGCAAAC	{0: 1, 1: 0, 2: 1, 3: 21, 4: 159}			1	1	TTTGCTCAGGTAGGAAGTT	NGG
908513949	JAK1	exonic	1	64873365	64873387	-	CCTACCTGAGCAAACAGATACTC	{0: 1, 1: 0, 2: 1, 3: 9, 4: 127}			1	1	AGTATCTGTTTGCTCAGGT	NGG
908513950	JAK1	exonic	1	64873369	64873391	-	CCTGAGCAAACAGATACTCCAGT	{0: 1, 1: 0, 2: 1, 3: 11, 4: 148}			1	1	CTGGAGTATCTGTTTGCTC	NGG
908513951	JAK1	exonic	1	64873376	64873398	+	AAACAGATACTCCAGTGAGCTGG	{0: 1, 1: 0, 2: 0, 3: 13, 4: 204}			1	1	AACAGATACTCCAGTGAGC	NGG
908513952	JAK1	exonic	1	64873384	64873406	+	ACTCCAGTGAGCTGGCATCAAGG	{0: 1, 1: 0, 2: 1, 3: 16, 4: 237}			1	1	CTCCAGTGAGCTGGCATCA	NGG
908513953	JAK1	exonic	1	64873387	64873409	-	CCAGTGAGCTGGCATCAAGGAGA	{0: 1, 1: 0, 2: 0, 3: 9, 4: 165}			1	1	CTCCTTGATGCCAGCTCAC	NGG
908513954	JAK1	exonic	1	64873389	64873411	+	AGTGAGCTGGCATCAAGGAGAGG	{0: 1, 1: 0, 2: 0, 3: 22, 4: 195}			1	1	GTGAGCTGGCATCAAGGAG	NGG
908513955	JAK1	exonic	1	64873390	64873412	+	GTGAGCTGGCATCAAGGAGAGGG	{0: 1, 1: 0, 2: 1, 3: 20, 4: 265}			1	1	TGAGCTGGCATCAAGGAGA	NGG
908513956	JAK1	exonic	1	64873391	64873413	+	TGAGCTGGCATCAAGGAGAGGGG	{0: 1, 1: 0, 2: 1, 3: 18, 4: 243}			1	1	GAGCTGGCATCAAGGAGAG	NGG
908513957	JAK1	exonic	1	64873401	64873423	+	TCAAGGAGAGGGGTTGCATCTGG	{0: 1, 1: 0, 2: 0, 3: 18, 4: 235}			1	1	CAAGGAGAGGGGTTGCATC	NGG
908513958	JAK1	exonic	1	64873440	64873462	+	TAGCCATTTTTCTGCTTCTTTGG	{0: 1, 1: 0, 2: 3, 3: 39, 4: 377}			1	1	AGCCATTTTTCTGCTTCTT	NGG
908513959	JAK1	exonic	1	64873443	64873465	-	CCATTTTTCTGCTTCTTTGGAGA	{0: 1, 1: 0, 2: 11, 3: 109, 4: 1071}			1	1	CTCCAAAGAAGCAGAAAAA	NGG
908513960	JAK1	exonic	1	64873472	64873494	-	CCACACTGACTGCTCATTGTCGT	{0: 1, 1: 0, 2: 1, 3: 6, 4: 94}			1	1	CGACAATGAGCAGTCAGTG	NGG
908513961	JAK1	exonic	1	64873475	64873497	+	CACTGACTGCTCATTGTCGTTGG	{0: 1, 1: 0, 2: 0, 3: 9, 4: 73}			1	1	ACTGACTGCTCATTGTCGT	NGG
908513962	JAK1	exonic	1	64873490	64873512	+	GTCGTTGGTTCCATGCCAATTGG	{0: 1, 1: 0, 2: 0, 3: 2, 4: 40}			1	1	TCGTTGGTTCCATGCCAAT	NGG
908513963	JAK1	exonic	1	64873500	64873522	-	CCATGCCAATTGGTGAAATAGAA	{0: 1, 1: 0, 2: 0, 3: 16, 4: 212}			1	1	TCTATTTCACCAATTGGCA	NGG
908513964	JAK1	exonic	1	64873505	64873527	-	CCAATTGGTGAAATAGAACCTGG	{0: 1, 1: 0, 2: 2, 3: 7, 4: 116}			1	1	CAGGTTCTATTTCACCAAT	NGG
908513965	JAK1	exonic	1	64873505	64873527	+	CCAATTGGTGAAATAGAACCTGG	{0: 1, 1: 0, 2: 1, 3: 6, 4: 110}			1	1	CAATTGGTGAAATAGAACC	NGG
908513966	JAK1	exonic	1	64873509	64873531	+	TTGGTGAAATAGAACCTGGAAGG	{0: 1, 1: 0, 2: 0, 3: 15, 4: 175}			1	1	TGGTGAAATAGAACCTGGA	NGG
908513967	JAK1	exonic	1	64873513	64873535	+	TGAAATAGAACCTGGAAGGCAGG	{0: 1, 1: 0, 2: 0, 3: 26, 4: 273}			1	1	GAAATAGAACCTGGAAGGC	NGG
908513968	JAK1	exonic	1	64873523	64873545	-	CCTGGAAGGCAGGAAAATGAATG	{0: 1, 1: 0, 2: 5, 3: 47, 4: 374}			1	1	ATTCATTTTCCTGCCTTCC	NGG
908509003	JAK1	exonic	1	64836083	64836105	+	AAAAGTAGGACTTACAGCCATGG	{0: 1, 1: 0, 2: 0, 3: 21, 4: 412}			1	1	AAAGTAGGACTTACAGCCA	NGG
908509004	JAK1	exonic	1	64836084	64836106	+	AAAGTAGGACTTACAGCCATGGG	{0: 1, 1: 0, 2: 0, 3: 7, 4: 96}			1	1	AAGTAGGACTTACAGCCAT	NGG
908509005	JAK1	exonic	1	64836100	64836122	-	CCATGGGACTAGAATCTGAATCA	{0: 1, 1: 0, 2: 1, 3: 12, 4: 119}			1	1	GATTCAGATTCTAGTCCCA	NGG
908509006	JAK1	exonic	1	64836152	64836174	+	TCCAAAAGACCAGACGTCAGAGG	{0: 1, 1: 0, 2: 0, 3: 4, 4: 100}			1	1	CCAAAAGACCAGACGTCAG	NGG
908509007	JAK1	exonic	1	64836153	64836175	-	CCAAAAGACCAGACGTCAGAGGC	{0: 1, 1: 0, 2: 0, 3: 7, 4: 108}			1	1	CCTCTGACGTCTGGTCTTT	NGG
908509008	JAK1	exonic	1	64836161	64836183	-	CCAGACGTCAGAGGCAATATAAA	{0: 1, 1: 0, 2: 0, 3: 8, 4: 84}			1	1	TTATATTGCCTCTGACGTC	NGG
908509009	JAK1	exonic	1	64836186	64836208	+	TTAGATTGCATTAAACATTCTGG	{0: 1, 1: 0, 2: 1, 3: 18, 4: 248}			1	1	TAGATTGCATTAAACATTC	NGG
908509010	JAK1	exonic	1	64836202	64836224	+	ATTCTGGAGCATACCTTGAAAGG	{0: 1, 1: 0, 2: 0, 3: 12, 4: 104}			1	1	TTCTGGAGCATACCTTGAA	NGG
908509011	JAK1	exonic	1	64836215	64836237	-	CCTTGAAAGGAAGCAGAACACAA	{0: 1, 1: 0, 2: 0, 3: 30, 4: 401}			1	1	TGTGTTCTGCTTCCTTTCA	NGG
908511141	JAK1	exonic	1	64850785	64850807	-	CCCTGCAGCCGTGACTCACCTGC	{0: 1, 1: 0, 2: 0, 3: 20, 4: 135}			1	1	CAGGTGAGTCACGGCTGCA	NGG
908511142	JAK1	exonic	1	64850786	64850808	-	CCTGCAGCCGTGACTCACCTGCA	{0: 1, 1: 0, 2: 2, 3: 15, 4: 188}			1	1	GCAGGTGAGTCACGGCTGC	NGG
908511143	JAK1	exonic	1	64850793	64850815	-	CCGTGACTCACCTGCACCAGATC	{0: 1, 1: 0, 2: 0, 3: 14, 4: 162}			1	1	ATCTGGTGCAGGTGAGTCA	NGG
908511145	JAK1	exonic	1	64850803	64850825	+	CCTGCACCAGATCCTTCTTGAGG	{0: 1, 1: 0, 2: 2, 3: 9, 4: 202}			1	1	CTGCACCAGATCCTTCTTG	NGG
908511144	JAK1	exonic	1	64850803	64850825	-	CCTGCACCAGATCCTTCTTGAGG	{0: 1, 1: 0, 2: 2, 3: 10, 4: 172}			1	1	CTCAAGAAGGATCTGGTGC	NGG
908511146	JAK1	exonic	1	64850809	64850831	-	CCAGATCCTTCTTGAGGATCCGA	{0: 1, 1: 0, 2: 1, 3: 9, 4: 75}			1	1	CGGATCCTCAAGAAGGATC	NGG
908511147	JAK1	exonic	1	64850815	64850837	-	CCTTCTTGAGGATCCGATCGAAA	{0: 1, 1: 0, 2: 0, 3: 1, 4: 36}			1	1	TTCGATCGGATCCTCAAGA	NGG
908511148	JAK1	exonic	1	64850824	64850846	+	GGATCCGATCGAAACTCAGCTGG	{0: 1, 1: 0, 2: 0, 3: 2, 4: 12}			1	1	GATCCGATCGAAACTCAGC	NGG
908511149	JAK1	exonic	1	64850828	64850850	-	CCGATCGAAACTCAGCTGGCTCA	{0: 1, 1: 0, 2: 1, 3: 6, 4: 82}			1	1	GAGCCAGCTGAGTTTCGAT	NGG
908511150	JAK1	exonic	1	64850831	64850853	+	ATCGAAACTCAGCTGGCTCATGG	{0: 1, 1: 0, 2: 0, 3: 8, 4: 76}			1	1	TCGAAACTCAGCTGGCTCA	NGG
908511151	JAK1	exonic	1	64850832	64850854	+	TCGAAACTCAGCTGGCTCATGGG	{0: 1, 1: 0, 2: 1, 3: 3, 4: 68}			1	1	CGAAACTCAGCTGGCTCAT	NGG
908511152	JAK1	exonic	1	64850833	64850855	+	CGAAACTCAGCTGGCTCATGGGG	{0: 1, 1: 0, 2: 0, 3: 5, 4: 75}			1	1	GAAACTCAGCTGGCTCATG	NGG
908511153	JAK1	exonic	1	64850840	64850862	+	CAGCTGGCTCATGGGGTAGACGG	{0: 1, 1: 0, 2: 0, 3: 22, 4: 213}			1	1	AGCTGGCTCATGGGGTAGA	NGG
908511154	JAK1	exonic	1	64850841	64850863	+	AGCTGGCTCATGGGGTAGACGGG	{0: 1, 1: 0, 2: 0, 3: 13, 4: 141}			1	1	GCTGGCTCATGGGGTAGAC	NGG
908511155	JAK1	exonic	1	64850854	64850876	+	GGTAGACGGGCTGCCACTCCTGG	{0: 1, 1: 0, 2: 1, 3: 8, 4: 81}			1	1	GTAGACGGGCTGCCACTCC	NGG
908511156	JAK1	exonic	1	64850855	64850877	+	GTAGACGGGCTGCCACTCCTGGG	{0: 1, 1: 0, 2: 0, 3: 6, 4: 72}			1	1	TAGACGGGCTGCCACTCCT	NGG
908511157	JAK1	exonic	1	64850867	64850889	-	CCACTCCTGGGCTTTCTTAGTAG	{0: 1, 1: 0, 2: 0, 3: 14, 4: 190}			1	1	TACTAAGAAAGCCCAGGAG	NGG
908511158	JAK1	exonic	1	64850872	64850894	-	CCTGGGCTTTCTTAGTAGCCACC	{0: 1, 1: 0, 2: 1, 3: 16, 4: 100}			1	1	GTGGCTACTAAGAAAGCCC	NGG
908511159	JAK1	exonic	1	64850878	64850900	+	CTTTCTTAGTAGCCACCAGCAGG	{0: 1, 1: 0, 2: 0, 3: 18, 4: 118}			1	1	TTTCTTAGTAGCCACCAGC	NGG
908511160	JAK1	exonic	1	64850882	64850904	+	CTTAGTAGCCACCAGCAGGTTGG	{0: 1, 1: 0, 2: 3, 3: 5, 4: 114}			1	1	TTAGTAGCCACCAGCAGGT	NGG
908511161	JAK1	exonic	1	64850890	64850912	-	CCACCAGCAGGTTGGAGATTTCT	{0: 1, 1: 0, 2: 1, 3: 7, 4: 175}			1	1	GAAATCTCCAACCTGCTGG	NGG
908511162	JAK1	exonic	1	64850893	64850915	-	CCAGCAGGTTGGAGATTTCTGTG	{0: 1, 1: 0, 2: 1, 3: 17, 4: 249}			1	1	ACAGAAATCTCCAACCTGC	NGG
908511163	JAK1	exonic	1	64850894	64850916	+	CAGCAGGTTGGAGATTTCTGTGG	{0: 1, 1: 0, 2: 2, 3: 22, 4: 243}			1	1	AGCAGGTTGGAGATTTCTG	NGG
908511164	JAK1	exonic	1	64850904	64850926	+	GAGATTTCTGTGGAAGAGATTGG	{0: 1, 1: 0, 2: 0, 3: 26, 4: 325}			1	1	AGATTTCTGTGGAAGAGAT	NGG
908511165	JAK1	exonic	1	64850905	64850927	+	AGATTTCTGTGGAAGAGATTGGG	{0: 1, 1: 0, 2: 0, 3: 22, 4: 319}			1	1	GATTTCTGTGGAAGAGATT	NGG
908511166	JAK1	exonic	1	64850906	64850928	+	GATTTCTGTGGAAGAGATTGGGG	{0: 1, 1: 0, 2: 1, 3: 16, 4: 323}			1	1	ATTTCTGTGGAAGAGATTG	NGG
908513468	JAK1	exonic	1	64869294	64869316	-	CCAGTGGGAAGCTTTACCTGATG	{0: 1, 1: 0, 2: 1, 3: 14, 4: 151}			1	1	ATCAGGTAAAGCTTCCCAC	NGG
908513469	JAK1	exonic	1	64869301	64869323	+	GAAGCTTTACCTGATGTCCTTGG	{0: 1, 1: 0, 2: 1, 3: 18, 4: 152}			1	1	AAGCTTTACCTGATGTCCT	NGG
908513470	JAK1	exonic	1	64869302	64869324	+	AAGCTTTACCTGATGTCCTTGGG	{0: 1, 1: 0, 2: 3, 3: 16, 4: 174}			1	1	AGCTTTACCTGATGTCCTT	NGG
908513471	JAK1	exonic	1	64869310	64869332	-	CCTGATGTCCTTGGGCAGTTCTG	{0: 1, 1: 0, 2: 0, 3: 24, 4: 234}			1	1	AGAACTGCCCAAGGACATC	NGG
908513472	JAK1	exonic	1	64869311	64869333	+	CTGATGTCCTTGGGCAGTTCTGG	{0: 1, 1: 0, 2: 0, 3: 12, 4: 161}			1	1	TGATGTCCTTGGGCAGTTC	NGG
908513473	JAK1	exonic	1	64869318	64869340	-	CCTTGGGCAGTTCTGGCAACTGC	{0: 1, 1: 0, 2: 1, 3: 20, 4: 202}			1	1	CAGTTGCCAGAACTGCCCA	NGG
908513474	JAK1	exonic	1	64869334	64869356	+	CAACTGCATCTTCTTCATCATGG	{0: 1, 1: 0, 2: 0, 3: 31, 4: 267}			1	1	AACTGCATCTTCTTCATCA	NGG
908513475	JAK1	exonic	1	64869349	64869371	+	CATCATGGCATAGTGTGAGATGG	{0: 1, 1: 0, 2: 1, 3: 10, 4: 124}			1	1	ATCATGGCATAGTGTGAGA	NGG
908513476	JAK1	exonic	1	64869354	64869376	+	TGGCATAGTGTGAGATGGCCAGG	{0: 1, 1: 0, 2: 0, 3: 7, 4: 134}			1	1	GGCATAGTGTGAGATGGCC	NGG
908513477	JAK1	exonic	1	64869372	64869394	-	CCAGGACAGCCATCCCTAGACAC	{0: 1, 1: 0, 2: 2, 3: 11, 4: 130}			1	1	TGTCTAGGGATGGCTGTCC	NGG
908513478	JAK1	exonic	1	64869381	64869403	-	CCATCCCTAGACACTCGTTCTCA	{0: 1, 1: 0, 2: 0, 3: 16, 4: 133}			1	1	GAGAACGAGTGTCTAGGGA	NGG
908513479	JAK1	exonic	1	64869385	64869407	-	CCCTAGACACTCGTTCTCAATAT	{0: 1, 1: 0, 2: 0, 3: 4, 4: 100}			1	1	TATTGAGAACGAGTGTCTA	NGG
908513480	JAK1	exonic	1	64869386	64869408	-	CCTAGACACTCGTTCTCAATATC	{0: 1, 1: 0, 2: 0, 3: 1, 4: 76}			1	1	ATATTGAGAACGAGTGTCT	NGG
908513481	JAK1	exonic	1	64869403	64869425	+	AATATCATGTCCATCCTGCTCGG	{0: 1, 1: 0, 2: 0, 3: 13, 4: 167}			1	1	ATATCATGTCCATCCTGCT	NGG
908513482	JAK1	exonic	1	64869409	64869431	+	ATGTCCATCCTGCTCGGTCTTGG	{0: 1, 1: 0, 2: 0, 3: 3, 4: 92}			1	1	TGTCCATCCTGCTCGGTCT	NGG
908513483	JAK1	exonic	1	64869410	64869432	+	TGTCCATCCTGCTCGGTCTTGGG	{0: 1, 1: 0, 2: 0, 3: 3, 4: 84}			1	1	GTCCATCCTGCTCGGTCTT	NGG
908513484	JAK1	exonic	1	64869411	64869433	+	GTCCATCCTGCTCGGTCTTGGGG	{0: 1, 1: 0, 2: 0, 3: 4, 4: 86}			1	1	TCCATCCTGCTCGGTCTTG	NGG
908513485	JAK1	exonic	1	64869413	64869435	-	CCATCCTGCTCGGTCTTGGGGTC	{0: 1, 1: 0, 2: 1, 3: 11, 4: 141}			1	1	ACCCCAAGACCGAGCAGGA	NGG
908513486	JAK1	exonic	1	64869417	64869439	-	CCTGCTCGGTCTTGGGGTCTCGA	{0: 1, 1: 0, 2: 0, 3: 1, 4: 47}			1	1	CGAGACCCCAAGACCGAGC	NGG
908513487	JAK1	exonic	1	64869422	64869444	+	TCGGTCTTGGGGTCTCGAATAGG	{0: 1, 1: 0, 2: 0, 3: 1, 4: 84}			1	1	CGGTCTTGGGGTCTCGAAT	NGG
908513488	JAK1	exonic	1	64869429	64869451	+	TGGGGTCTCGAATAGGAGCCAGG	{0: 1, 1: 0, 2: 1, 3: 4, 4: 90}			1	1	GGGGTCTCGAATAGGAGCC	NGG
908513489	JAK1	exonic	1	64869447	64869469	-	CCAGGCATTTCACCAAATCATAC	{0: 1, 1: 0, 2: 1, 3: 6, 4: 95}			1	1	TATGATTTGGTGAAATGCC	NGG
908513490	JAK1	exonic	1	64869457	64869479	+	CACCAAATCATACTGTCCCTAGG	{0: 1, 1: 0, 2: 0, 3: 11, 4: 146}			1	1	ACCAAATCATACTGTCCCT	NGG
908513491	JAK1	exonic	1	64869459	64869481	-	CCAAATCATACTGTCCCTAGGAG	{0: 1, 1: 0, 2: 0, 3: 2, 4: 75}			1	1	TCCTAGGGACAGTATGATT	NGG
908513492	JAK1	exonic	1	64869464	64869486	+	TCATACTGTCCCTAGGAGCAAGG	{0: 1, 1: 0, 2: 1, 3: 5, 4: 127}			1	1	CATACTGTCCCTAGGAGCA	NGG
908513493	JAK1	exonic	1	64869465	64869487	+	CATACTGTCCCTAGGAGCAAGGG	{0: 1, 1: 0, 2: 1, 3: 15, 4: 122}			1	1	ATACTGTCCCTAGGAGCAA	NGG
908513494	JAK1	exonic	1	64869466	64869488	+	ATACTGTCCCTAGGAGCAAGGGG	{0: 1, 1: 0, 2: 0, 3: 16, 4: 173}			1	1	TACTGTCCCTAGGAGCAAG	NGG
908513495	JAK1	exonic	1	64869467	64869489	+	TACTGTCCCTAGGAGCAAGGGGG	{0: 1, 1: 0, 2: 1, 3: 16, 4: 169}			1	1	ACTGTCCCTAGGAGCAAGG	NGG
908513496	JAK1	exonic	1	64869473	64869495	-	CCCTAGGAGCAAGGGGGAGAAAC	{0: 1, 1: 0, 2: 1, 3: 9, 4: 191}			1	1	TTTCTCCCCCTTGCTCCTA	NGG
908513497	JAK1	exonic	1	64869474	64869496	-	CCTAGGAGCAAGGGGGAGAAACC	{0: 1, 1: 0, 2: 0, 3: 15, 4: 227}			1	1	GTTTCTCCCCCTTGCTCCT	NGG
908512090	JAK1	exonic	1	64857634	64857656	-	CCAAGCCAGTGTCCTGACTGACC	{0: 1, 1: 0, 2: 0, 3: 8, 4: 168}			1	1	GTCAGTCAGGACACTGGCT	NGG
908512091	JAK1	exonic	1	64857639	64857661	-	CCAGTGTCCTGACTGACCTCAGA	{0: 1, 1: 0, 2: 1, 3: 13, 4: 233}			1	1	CTGAGGTCAGTCAGGACAC	NGG
908512092	JAK1	exonic	1	64857646	64857668	-	CCTGACTGACCTCAGACTTCTCA	{0: 1, 1: 0, 2: 4, 3: 54, 4: 1069}			1	1	GAGAAGTCTGAGGTCAGTC	NGG
908512093	JAK1	exonic	1	64857653	64857675	+	GACCTCAGACTTCTCAAAGCAGG	{0: 1, 1: 0, 2: 1, 3: 16, 4: 170}			1	1	ACCTCAGACTTCTCAAAGC	NGG
908512094	JAK1	exonic	1	64857655	64857677	-	CCTCAGACTTCTCAAAGCAGGTG	{0: 1, 1: 0, 2: 2, 3: 22, 4: 241}			1	1	ACCTGCTTTGAGAAGTCTG	NGG
908512095	JAK1	exonic	1	64857659	64857681	+	AGACTTCTCAAAGCAGGTGACGG	{0: 1, 1: 0, 2: 0, 3: 27, 4: 234}			1	1	GACTTCTCAAAGCAGGTGA	NGG
908512096	JAK1	exonic	1	64857667	64857689	+	CAAAGCAGGTGACGGTCATGAGG	{0: 1, 1: 0, 2: 0, 3: 7, 4: 119}			1	1	AAAGCAGGTGACGGTCATG	NGG
908512097	JAK1	exonic	1	64857683	64857705	+	CATGAGGATGTTGTCAAAGTCGG	{0: 1, 1: 0, 2: 1, 3: 14, 4: 173}			1	1	ATGAGGATGTTGTCAAAGT	NGG
908512098	JAK1	exonic	1	64857713	64857735	-	CCACCTCAGCACGTACATCCCCT	{0: 1, 1: 0, 2: 0, 3: 6, 4: 116}			1	1	GGGGATGTACGTGCTGAGG	NGG
908512099	JAK1	exonic	1	64857716	64857738	-	CCTCAGCACGTACATCCCCTCCT	{0: 1, 1: 0, 2: 0, 3: 19, 4: 188}			1	1	GGAGGGGATGTACGTGCTG	NGG
908512100	JAK1	exonic	1	64857731	64857753	-	CCCCTCCTCGCTTCCTTCTTGCC	{0: 1, 1: 0, 2: 7, 3: 169, 4: 2028}			1	1	GCAAGAAGGAAGCGAGGAG	NGG
908512101	JAK1	exonic	1	64857732	64857754	-	CCCTCCTCGCTTCCTTCTTGCCG	{0: 1, 1: 0, 2: 1, 3: 189, 4: 4491}			1	1	GGCAAGAAGGAAGCGAGGA	NGG
908512102	JAK1	exonic	1	64857733	64857755	-	CCTCCTCGCTTCCTTCTTGCCGC	{0: 1, 1: 0, 2: 2, 3: 32, 4: 379}			1	1	CGGCAAGAAGGAAGCGAGG	NGG
908512103	JAK1	exonic	1	64857736	64857758	-	CCTCGCTTCCTTCTTGCCGCAAT	{0: 1, 1: 0, 2: 0, 3: 2, 4: 83}			1	1	TTGCGGCAAGAAGGAAGCG	NGG
908512104	JAK1	exonic	1	64857744	64857766	-	CCTTCTTGCCGCAATTTATTGAT	{0: 1, 1: 0, 2: 0, 3: 4, 4: 104}			1	1	TCAATAAATTGCGGCAAGA	NGG
908512105	JAK1	exonic	1	64857746	64857768	+	TTCTTGCCGCAATTTATTGATGG	{0: 1, 1: 0, 2: 0, 3: 5, 4: 88}			1	1	TCTTGCCGCAATTTATTGA	NGG
908512106	JAK1	exonic	1	64857752	64857774	-	CCGCAATTTATTGATGGCGTATT	{0: 1, 1: 0, 2: 0, 3: 13, 4: 131}			1	1	ATACGCCATCAATAAATTG	NGG
908512107	JAK1	exonic	1	64857764	64857786	+	GATGGCGTATTCTGTACTAGAGG	{0: 1, 1: 0, 2: 0, 3: 2, 4: 62}			1	1	ATGGCGTATTCTGTACTAG	NGG
908512108	JAK1	exonic	1	64857765	64857787	+	ATGGCGTATTCTGTACTAGAGGG	{0: 1, 1: 0, 2: 0, 3: 3, 4: 47}			1	1	TGGCGTATTCTGTACTAGA	NGG
908512109	JAK1	exonic	1	64857774	64857796	+	TCTGTACTAGAGGGAGAAGTAGG	{0: 1, 1: 0, 2: 0, 3: 14, 4: 181}			1	1	CTGTACTAGAGGGAGAAGT	NGG
908511803	JAK1	exonic	1	64855491	64855513	+	TGGCACAGGGAGACGAACCTCGG	{0: 1, 1: 0, 2: 0, 3: 11, 4: 136}			1	1	GGCACAGGGAGACGAACCT	NGG
908511804	JAK1	exonic	1	64855492	64855514	+	GGCACAGGGAGACGAACCTCGGG	{0: 1, 1: 0, 2: 0, 3: 8, 4: 136}			1	1	GCACAGGGAGACGAACCTC	NGG
908511805	JAK1	exonic	1	64855493	64855515	+	GCACAGGGAGACGAACCTCGGGG	{0: 1, 1: 0, 2: 0, 3: 6, 4: 71}			1	1	CACAGGGAGACGAACCTCG	NGG
908511806	JAK1	exonic	1	64855498	64855520	+	GGGAGACGAACCTCGGGGCTTGG	{0: 1, 1: 0, 2: 0, 3: 9, 4: 87}			1	1	GGAGACGAACCTCGGGGCT	NGG
908511807	JAK1	exonic	1	64855499	64855521	+	GGAGACGAACCTCGGGGCTTGGG	{0: 1, 1: 0, 2: 0, 3: 3, 4: 63}			1	1	GAGACGAACCTCGGGGCTT	NGG
908511808	JAK1	exonic	1	64855503	64855525	+	ACGAACCTCGGGGCTTGGGCTGG	{0: 1, 1: 0, 2: 0, 3: 2, 4: 57}			1	1	CGAACCTCGGGGCTTGGGC	NGG
908511809	JAK1	exonic	1	64855508	64855530	-	CCTCGGGGCTTGGGCTGGCAGCA	{0: 1, 1: 0, 2: 5, 3: 22, 4: 265}			1	1	GCTGCCAGCCCAAGCCCCG	NGG
908511810	JAK1	exonic	1	64855545	64855567	+	AGCTGATGTTATCCGTGCGCAGG	{0: 1, 1: 0, 2: 0, 3: 4, 4: 27}			1	1	GCTGATGTTATCCGTGCGC	NGG
908511811	JAK1	exonic	1	64855557	64855579	-	CCGTGCGCAGGATCTGCTTCTTG	{0: 1, 1: 0, 2: 1, 3: 12, 4: 168}			1	1	AAGAAGCAGATCCTGCGCA	NGG
908511812	JAK1	exonic	1	64855560	64855582	+	TGCGCAGGATCTGCTTCTTGAGG	{0: 1, 1: 0, 2: 1, 3: 8, 4: 143}			1	1	GCGCAGGATCTGCTTCTTG	NGG
908511813	JAK1	exonic	1	64855563	64855585	+	GCAGGATCTGCTTCTTGAGGTGG	{0: 1, 1: 0, 2: 1, 3: 18, 4: 253}			1	1	CAGGATCTGCTTCTTGAGG	NGG
908511814	JAK1	exonic	1	64855572	64855594	+	GCTTCTTGAGGTGGCTCATGAGG	{0: 1, 1: 0, 2: 1, 3: 10, 4: 156}			1	1	CTTCTTGAGGTGGCTCATG	NGG
908511815	JAK1	exonic	1	64855585	64855607	+	GCTCATGAGGTCTCCCAAGCTGG	{0: 1, 1: 0, 2: 0, 3: 10, 4: 159}			1	1	CTCATGAGGTCTCCCAAGC	NGG
908511816	JAK1	exonic	1	64855586	64855608	+	CTCATGAGGTCTCCCAAGCTGGG	{0: 1, 1: 0, 2: 1, 3: 9, 4: 211}			1	1	TCATGAGGTCTCCCAAGCT	NGG
908511817	JAK1	exonic	1	64855587	64855609	+	TCATGAGGTCTCCCAAGCTGGGG	{0: 1, 1: 0, 2: 0, 3: 23, 4: 179}			1	1	CATGAGGTCTCCCAAGCTG	NGG
908511818	JAK1	exonic	1	64855596	64855618	+	CTCCCAAGCTGGGGAAGCTGCGG	{0: 1, 1: 0, 2: 3, 3: 54, 4: 448}			1	1	TCCCAAGCTGGGGAAGCTG	NGG
908511819	JAK1	exonic	1	64855598	64855620	-	CCCAAGCTGGGGAAGCTGCGGTC	{0: 1, 1: 0, 2: 1, 3: 9, 4: 156}			1	1	ACCGCAGCTTCCCCAGCTT	NGG
908511820	JAK1	exonic	1	64855599	64855621	-	CCAAGCTGGGGAAGCTGCGGTCC	{0: 1, 1: 0, 2: 1, 3: 25, 4: 198}			1	1	GACCGCAGCTTCCCCAGCT	NGG
908511821	JAK1	exonic	1	64855620	64855642	-	CCGAACCGTGCAGACTGTAGCGG	{0: 1, 1: 0, 2: 0, 3: 1, 4: 23}			1	1	CGCTACAGTCTGCACGGTT	NGG
908511822	JAK1	exonic	1	64855620	64855642	+	CCGAACCGTGCAGACTGTAGCGG	{0: 1, 1: 0, 2: 0, 3: 2, 4: 29}			1	1	CGAACCGTGCAGACTGTAG	NGG
908511823	JAK1	exonic	1	64855625	64855647	-	CCGTGCAGACTGTAGCGGCCCTT	{0: 1, 1: 0, 2: 1, 3: 6, 4: 86}			1	1	AGGGCCGCTACAGTCTGCA	NGG
908511824	JAK1	exonic	1	64855643	64855665	-	CCCTTCTGCACCTCGATCTGAAA	{0: 1, 1: 0, 2: 1, 3: 15, 4: 133}			1	1	TTCAGATCGAGGTGCAGAA	NGG
908511825	JAK1	exonic	1	64855644	64855666	-	CCTTCTGCACCTCGATCTGAAAG	{0: 1, 1: 0, 2: 1, 3: 11, 4: 117}			1	1	TTTCAGATCGAGGTGCAGA	NGG
908511826	JAK1	exonic	1	64855653	64855675	-	CCTCGATCTGAAAGTTCTTGAAC	{0: 1, 1: 0, 2: 0, 3: 5, 4: 113}			1	1	TTCAAGAACTTTCAGATCG	NGG
908511827	JAK1	exonic	1	64855662	64855684	+	GAAAGTTCTTGAACTGCTTCTGG	{0: 1, 1: 0, 2: 1, 3: 10, 4: 158}			1	1	AAAGTTCTTGAACTGCTTC	NGG
908511828	JAK1	exonic	1	64855663	64855685	+	AAAGTTCTTGAACTGCTTCTGGG	{0: 1, 1: 0, 2: 0, 3: 20, 4: 241}			1	1	AAGTTCTTGAACTGCTTCT	NGG
908511829	JAK1	exonic	1	64855684	64855706	+	GGCACCCTGCACCTGCTATTCGG	{0: 1, 1: 0, 2: 0, 3: 6, 4: 115}			1	1	GCACCCTGCACCTGCTATT	NGG
908511830	JAK1	exonic	1	64855685	64855707	+	GCACCCTGCACCTGCTATTCGGG	{0: 1, 1: 0, 2: 1, 3: 10, 4: 135}			1	1	CACCCTGCACCTGCTATTC	NGG
908511831	JAK1	exonic	1	64855688	64855710	-	CCCTGCACCTGCTATTCGGGAAA	{0: 1, 1: 0, 2: 0, 3: 10, 4: 73}			1	1	TTCCCGAATAGCAGGTGCA	NGG
908511832	JAK1	exonic	1	64855689	64855711	-	CCTGCACCTGCTATTCGGGAAAT	{0: 1, 1: 0, 2: 0, 3: 4, 4: 73}			1	1	TTTCCCGAATAGCAGGTGC	NGG
908511833	JAK1	exonic	1	64855695	64855717	-	CCTGCTATTCGGGAAATGACCAG	{0: 1, 1: 0, 2: 0, 3: 1, 4: 49}			1	1	TGGTCATTTCCCGAATAGC	NGG
908514968	JAK1	exonic	1	64883256	64883278	+	TGGGCAGCTGCCAGTACTCACGG	{0: 1, 1: 0, 2: 4, 3: 27, 4: 225}			0	1	GGGCAGCTGCCAGTACTCA	NGG
908514971	JAK1	exonic	1	64883266	64883288	-	CCAGTACTCACGGCATGCCTGTG	{0: 1, 1: 0, 2: 0, 3: 5, 4: 99}			1	1	ACAGGCATGCCGTGAGTAC	NGG
908514972	JAK1	exonic	1	64883283	64883305	-	CCTGTGCAGCCCTGATGCACAGT	{0: 1, 1: 0, 2: 1, 3: 15, 4: 150}			1	1	CTGTGCATCAGGGCTGCAC	NGG
908514973	JAK1	exonic	1	64883292	64883314	-	CCCTGATGCACAGTTCCTCTGCT	{0: 1, 1: 0, 2: 1, 3: 15, 4: 226}			1	1	GCAGAGGAACTGTGCATCA	NGG
908514974	JAK1	exonic	1	64883293	64883315	-	CCTGATGCACAGTTCCTCTGCTG	{0: 1, 1: 0, 2: 0, 3: 18, 4: 198}			1	1	AGCAGAGGAACTGTGCATC	NGG
908514975	JAK1	exonic	1	64883307	64883329	-	CCTCTGCTGTGTACTCTCCACTG	{0: 1, 1: 0, 2: 0, 3: 40, 4: 307}			1	1	AGTGGAGAGTACACAGCAG	NGG
908514976	JAK1	exonic	1	64883316	64883338	+	TGTACTCTCCACTGCCCAGCCGG	{0: 1, 1: 0, 2: 1, 3: 19, 4: 313}			1	1	GTACTCTCCACTGCCCAGC	NGG
908514977	JAK1	exonic	1	64883319	64883341	+	ACTCTCCACTGCCCAGCCGGAGG	{0: 1, 1: 0, 2: 0, 3: 18, 4: 191}			1	1	CTCTCCACTGCCCAGCCGG	NGG
908514978	JAK1	exonic	1	64883320	64883342	+	CTCTCCACTGCCCAGCCGGAGGG	{0: 1, 1: 0, 2: 0, 3: 27, 4: 206}			1	1	TCTCCACTGCCCAGCCGGA	NGG
908514979	JAK1	exonic	1	64883321	64883343	+	TCTCCACTGCCCAGCCGGAGGGG	{0: 1, 1: 0, 2: 0, 3: 23, 4: 382}			1	1	CTCCACTGCCCAGCCGGAG	NGG
908514980	JAK1	exonic	1	64883324	64883346	-	CCACTGCCCAGCCGGAGGGGCTC	{0: 1, 1: 0, 2: 2, 3: 25, 4: 277}			1	1	AGCCCCTCCGGCTGGGCAG	NGG
908514981	JAK1	exonic	1	64883330	64883352	-	CCCAGCCGGAGGGGCTCCCTGTC	{0: 1, 1: 0, 2: 1, 3: 15, 4: 128}			1	1	ACAGGGAGCCCCTCCGGCT	NGG
908514982	JAK1	exonic	1	64883331	64883353	-	CCAGCCGGAGGGGCTCCCTGTCC	{0: 1, 1: 0, 2: 1, 3: 22, 4: 201}			1	1	GACAGGGAGCCCCTCCGGC	NGG
908514983	JAK1	exonic	1	64883335	64883357	-	CCGGAGGGGCTCCCTGTCCGACA	{0: 1, 1: 0, 2: 0, 3: 9, 4: 103}			1	1	GTCGGACAGGGAGCCCCTC	NGG
908514984	JAK1	exonic	1	64883346	64883368	-	CCCTGTCCGACAGATAGAAGATC	{0: 1, 1: 0, 2: 0, 3: 6, 4: 64}			1	1	ATCTTCTATCTGTCGGACA	NGG
908514985	JAK1	exonic	1	64883347	64883369	-	CCTGTCCGACAGATAGAAGATCA	{0: 1, 1: 0, 2: 0, 3: 4, 4: 55}			1	1	GATCTTCTATCTGTCGGAC	NGG
908514986	JAK1	exonic	1	64883352	64883374	-	CCGACAGATAGAAGATCACTTCC	{0: 1, 1: 0, 2: 0, 3: 11, 4: 146}			1	1	GAAGTGATCTTCTATCTGT	NGG
908514987	JAK1	exonic	1	64883360	64883382	+	TAGAAGATCACTTCCACCCCTGG	{0: 1, 1: 0, 2: 3, 3: 16, 4: 189}			1	1	AGAAGATCACTTCCACCCC	NGG
908514988	JAK1	exonic	1	64883366	64883388	+	ATCACTTCCACCCCTGGCTCAGG	{0: 1, 1: 0, 2: 2, 3: 25, 4: 276}			1	1	TCACTTCCACCCCTGGCTC	NGG
908514989	JAK1	exonic	1	64883367	64883389	+	TCACTTCCACCCCTGGCTCAGGG	{0: 1, 1: 0, 2: 2, 3: 80, 4: 2986}			1	1	CACTTCCACCCCTGGCTCA	NGG
908514990	JAK1	exonic	1	64883368	64883390	+	CACTTCCACCCCTGGCTCAGGGG	{0: 1, 1: 0, 2: 1, 3: 52, 4: 586}			1	1	ACTTCCACCCCTGGCTCAG	NGG
908514991	JAK1	exonic	1	64883373	64883395	-	CCACCCCTGGCTCAGGGGCCTCC	{0: 1, 1: 0, 2: 8, 3: 66, 4: 623}			1	1	GAGGCCCCTGAGCCAGGGG	NGG
908514992	JAK1	exonic	1	64883376	64883398	-	CCCCTGGCTCAGGGGCCTCCAGG	{0: 1, 1: 0, 2: 9, 3: 69, 4: 430}			1	1	CTGGAGGCCCCTGAGCCAG	NGG
908514993	JAK1	exonic	1	64883376	64883398	+	CCCCTGGCTCAGGGGCCTCCAGG	{0: 1, 1: 0, 2: 3, 3: 65, 4: 501}			1	1	CCCTGGCTCAGGGGCCTCC	NGG
908514994	JAK1	exonic	1	64883377	64883399	-	CCCTGGCTCAGGGGCCTCCAGGT	{0: 1, 1: 0, 2: 5, 3: 49, 4: 385}			1	1	CCTGGAGGCCCCTGAGCCA	NGG
908514995	JAK1	exonic	1	64883378	64883400	-	CCTGGCTCAGGGGCCTCCAGGTT	{0: 1, 1: 0, 2: 2, 3: 33, 4: 352}			1	1	ACCTGGAGGCCCCTGAGCC	NGG
908514996	JAK1	exonic	1	64883391	64883413	-	CCTCCAGGTTCACCTCAGTCTTC	{0: 1, 1: 0, 2: 3, 3: 41, 4: 541}			1	1	AAGACTGAGGTGAACCTGG	NGG
908514997	JAK1	exonic	1	64883394	64883416	-	CCAGGTTCACCTCAGTCTTCTTG	{0: 1, 1: 0, 2: 1, 3: 20, 4: 327}			1	1	AAGAAGACTGAGGTGAACC	NGG
908514998	JAK1	exonic	1	64883395	64883417	+	CAGGTTCACCTCAGTCTTCTTGG	{0: 1, 1: 0, 2: 0, 3: 16, 4: 349}			1	1	AGGTTCACCTCAGTCTTCT	NGG
908514999	JAK1	exonic	1	64883403	64883425	-	CCTCAGTCTTCTTGGAGCTCCTC	{0: 1, 1: 0, 2: 2, 3: 30, 4: 275}			1	1	AGGAGCTCCAAGAAGACTG	NGG
908515002	JAK1	exonic	1	64883442	64883464	-	CCATGGCATTGCAGTCCTCTTTT	{0: 1, 1: 0, 2: 1, 3: 36, 4: 205}			1	1	AAAGAGGACTGCAATGCCA	NGG
908515003	JAK1	exonic	1	64883457	64883479	-	CCTCTTTTATATTTAGATACTGT	{0: 1, 1: 0, 2: 0, 3: 45, 4: 382}			1	1	CAGTATCTAAATATAAAAG	NGG
908515004	JAK1	exonic	1	64883462	64883484	+	TTTATATTTAGATACTGTTGTGG	{0: 1, 1: 0, 2: 1, 3: 38, 4: 446}			1	1	TTATATTTAGATACTGTTG	NGG
908515005	JAK1	exonic	1	64883466	64883488	+	TATTTAGATACTGTTGTGGAAGG	{0: 1, 1: 0, 2: 1, 3: 16, 4: 199}			1	1	ATTTAGATACTGTTGTGGA	NGG
908514529	JAK1	exonic	1	64879004	64879026	-	CCAGGTCAGTACTTCCCATACCT	{0: 1, 1: 0, 2: 0, 3: 25, 4: 329}			1	1	GGTATGGGAAGTACTGACC	NGG
908514530	JAK1	exonic	1	64879011	64879033	+	AGTACTTCCCATACCTCATCCGG	{0: 1, 1: 0, 2: 0, 3: 7, 4: 85}			1	1	GTACTTCCCATACCTCATC	NGG
908514531	JAK1	exonic	1	64879017	64879039	+	TCCCATACCTCATCCGGTAGTGG	{0: 1, 1: 0, 2: 0, 3: 2, 4: 53}			1	1	CCCATACCTCATCCGGTAG	NGG
908514532	JAK1	exonic	1	64879018	64879040	-	CCCATACCTCATCCGGTAGTGGA	{0: 1, 1: 0, 2: 0, 3: 3, 4: 28}			1	1	CCACTACCGGATGAGGTAT	NGG
908514533	JAK1	exonic	1	64879019	64879041	-	CCATACCTCATCCGGTAGTGGAG	{0: 1, 1: 0, 2: 0, 3: 3, 4: 77}			1	1	TCCACTACCGGATGAGGTA	NGG
908514534	JAK1	exonic	1	64879023	64879045	+	ACCTCATCCGGTAGTGGAGCCGG	{0: 1, 1: 0, 2: 0, 3: 1, 4: 70}			1	1	CCTCATCCGGTAGTGGAGC	NGG
908514535	JAK1	exonic	1	64879024	64879046	-	CCTCATCCGGTAGTGGAGCCGGA	{0: 1, 1: 0, 2: 0, 3: 1, 4: 25}			1	1	CCGGCTCCACTACCGGATG	NGG
908514536	JAK1	exonic	1	64879026	64879048	+	TCATCCGGTAGTGGAGCCGGAGG	{0: 1, 1: 0, 2: 0, 3: 2, 4: 46}			1	1	CATCCGGTAGTGGAGCCGG	NGG
908514537	JAK1	exonic	1	64879027	64879049	+	CATCCGGTAGTGGAGCCGGAGGG	{0: 1, 1: 0, 2: 0, 3: 0, 4: 44}			1	1	ATCCGGTAGTGGAGCCGGA	NGG
908514538	JAK1	exonic	1	64879030	64879052	-	CCGGTAGTGGAGCCGGAGGGACA	{0: 1, 1: 0, 2: 0, 3: 8, 4: 85}			1	1	GTCCCTCCGGCTCCACTAC	NGG
908514539	JAK1	exonic	1	64879042	64879064	-	CCGGAGGGACATCTTGTCATCAA	{0: 1, 1: 0, 2: 1, 3: 4, 4: 96}			1	1	TGATGACAAGATGTCCCTC	NGG
908514540	JAK1	exonic	1	64879045	64879067	+	GAGGGACATCTTGTCATCAACGG	{0: 1, 1: 0, 2: 3, 3: 5, 4: 100}			1	1	AGGGACATCTTGTCATCAA	NGG
908514541	JAK1	exonic	1	64879051	64879073	+	CATCTTGTCATCAACGGTGATGG	{0: 1, 1: 0, 2: 0, 3: 2, 4: 58}			1	1	ATCTTGTCATCAACGGTGA	NGG
908514542	JAK1	exonic	1	64879061	64879083	+	TCAACGGTGATGGTGCGATTTGG	{0: 1, 1: 0, 2: 0, 3: 4, 4: 29}			1	1	CAACGGTGATGGTGCGATT	NGG
908514543	JAK1	exonic	1	64879078	64879100	+	ATTTGGAGCATACCAGAGCTTGG	{0: 1, 1: 0, 2: 0, 3: 11, 4: 127}			1	1	TTTGGAGCATACCAGAGCT	NGG
908514544	JAK1	exonic	1	64879090	64879112	-	CCAGAGCTTGGTGTTCTCGTCAT	{0: 1, 1: 0, 2: 0, 3: 10, 4: 80}			1	1	TGACGAGAACACCAAGCTC	NGG
908514546	JAK1	exonic	1	64879096	64879118	+	CTTGGTGTTCTCGTCATACAGGG	{0: 1, 1: 0, 2: 1, 3: 6, 4: 77}			1	1	TTGGTGTTCTCGTCATACA	NGG
908514547	JAK1	exonic	1	64879104	64879126	+	TCTCGTCATACAGGGCAAAGAGG	{0: 1, 1: 0, 2: 1, 3: 3, 4: 55}			1	1	CTCGTCATACAGGGCAAAG	NGG
908514550	JAK1	exonic	1	64879148	64879170	-	CCTGAGGAAAAGTAAAAAAACAC	{0: 1, 1: 0, 2: 2, 3: 64, 4: 1028}			1	1	TGTTTTTTTACTTTTCCTC	NGG
908523448	JAK1	exonic	1	64966313	64966335	-	CCTCCCCCGGTGACACTCACCAC	{0: 1, 1: 0, 2: 1, 3: 10, 4: 148}			1	1	TGGTGAGTGTCACCGGGGG	NGG
908523449	JAK1	exonic	1	64966316	64966338	-	CCCCCGGTGACACTCACCACTTC	{0: 1, 1: 0, 2: 0, 3: 3, 4: 86}			1	1	AAGTGGTGAGTGTCACCGG	NGG
908523450	JAK1	exonic	1	64966317	64966339	-	CCCCGGTGACACTCACCACTTCC	{0: 1, 1: 0, 2: 1, 3: 13, 4: 161}			1	1	GAAGTGGTGAGTGTCACCG	NGG
908523451	JAK1	exonic	1	64966318	64966340	-	CCCGGTGACACTCACCACTTCCG	{0: 1, 1: 0, 2: 0, 3: 5, 4: 93}			1	1	GGAAGTGGTGAGTGTCACC	NGG
908523452	JAK1	exonic	1	64966319	64966341	-	CCGGTGACACTCACCACTTCCGT	{0: 1, 1: 0, 2: 0, 3: 6, 4: 90}			1	1	CGGAAGTGGTGAGTGTCAC	NGG
908523453	JAK1	exonic	1	64966329	64966351	+	TCACCACTTCCGTGTGCGCCTGG	{0: 1, 1: 0, 2: 0, 3: 0, 4: 60}			1	1	CACCACTTCCGTGTGCGCC	NGG
908523454	JAK1	exonic	1	64966330	64966352	+	CACCACTTCCGTGTGCGCCTGGG	{0: 1, 1: 0, 2: 0, 3: 3, 4: 59}			1	1	ACCACTTCCGTGTGCGCCT	NGG
908523455	JAK1	exonic	1	64966332	64966354	-	CCACTTCCGTGTGCGCCTGGGCC	{0: 1, 1: 0, 2: 2, 3: 13, 4: 158}			1	1	GCCCAGGCGCACACGGAAG	NGG
908523457	JAK1	exonic	1	64966338	64966360	-	CCGTGTGCGCCTGGGCCAGGCAG	{0: 1, 1: 0, 2: 0, 3: 18, 4: 319}			1	1	TGCCTGGCCCAGGCGCACA	NGG
908523458	JAK1	exonic	1	64966347	64966369	-	CCTGGGCCAGGCAGCGCCCCGTC	{0: 1, 1: 0, 2: 1, 3: 26, 4: 284}			1	1	ACGGGGCGCTGCCTGGCCC	NGG
908523459	JAK1	exonic	1	64966353	64966375	-	CCAGGCAGCGCCCCGTCGCTGCG	{0: 1, 1: 0, 2: 0, 3: 9, 4: 116}			1	1	GCAGCGACGGGGCGCTGCC	NGG
908523461	JAK1	exonic	1	64966361	64966383	+	CGCCCCGTCGCTGCGCTGGCTGG	{0: 1, 1: 0, 2: 0, 3: 9, 4: 97}			1	1	GCCCCGTCGCTGCGCTGGC	NGG
908523462	JAK1	exonic	1	64966362	64966384	+	GCCCCGTCGCTGCGCTGGCTGGG	{0: 1, 1: 0, 2: 0, 3: 12, 4: 104}			1	1	CCCCGTCGCTGCGCTGGCT	NGG
908523463	JAK1	exonic	1	64966363	64966385	-	CCCCGTCGCTGCGCTGGCTGGGG	{0: 1, 1: 0, 2: 0, 3: 7, 4: 131}			1	1	CCCAGCCAGCGCAGCGACG	NGG
908523464	JAK1	exonic	1	64966363	64966385	+	CCCCGTCGCTGCGCTGGCTGGGG	{0: 1, 1: 0, 2: 1, 3: 14, 4: 210}			1	1	CCCGTCGCTGCGCTGGCTG	NGG
908523465	JAK1	exonic	1	64966364	64966386	-	CCCGTCGCTGCGCTGGCTGGGGT	{0: 1, 1: 0, 2: 0, 3: 10, 4: 188}			1	1	CCCCAGCCAGCGCAGCGAC	NGG
908523466	JAK1	exonic	1	64966365	64966387	-	CCGTCGCTGCGCTGGCTGGGGTC	{0: 1, 1: 0, 2: 0, 3: 47, 4: 259}			1	1	ACCCCAGCCAGCGCAGCGA	NGG
908523467	JAK1	exonic	1	64966371	64966393	+	CTGCGCTGGCTGGGGTCGACCGG	{0: 1, 1: 0, 2: 3, 3: 9, 4: 120}			1	1	TGCGCTGGCTGGGGTCGAC	NGG
908523468	JAK1	exonic	1	64966375	64966397	+	GCTGGCTGGGGTCGACCGGCAGG	{0: 1, 1: 0, 2: 0, 3: 10, 4: 137}			1	1	CTGGCTGGGGTCGACCGGC	NGG
908523469	JAK1	exonic	1	64966384	64966406	+	GGTCGACCGGCAGGCTCGCTAGG	{0: 1, 1: 0, 2: 0, 3: 1, 4: 24}			1	1	GTCGACCGGCAGGCTCGCT	NGG
908523470	JAK1	exonic	1	64966387	64966409	+	CGACCGGCAGGCTCGCTAGGCGG	{0: 1, 1: 0, 2: 0, 3: 0, 4: 25}			1	1	GACCGGCAGGCTCGCTAGG	NGG
908523471	JAK1	exonic	1	64966390	64966412	-	CCGGCAGGCTCGCTAGGCGGCCA	{0: 1, 1: 0, 2: 0, 3: 2, 4: 65}			1	1	GGCCGCCTAGCGAGCCTGC	NGG
908523472	JAK1	exonic	1	64966399	64966421	+	TCGCTAGGCGGCCAGCCCCGCGG	{0: 1, 1: 0, 2: 0, 3: 6, 4: 58}			1	1	CGCTAGGCGGCCAGCCCCG	NGG
908523473	JAK1	exonic	1	64966400	64966422	+	CGCTAGGCGGCCAGCCCCGCGGG	{0: 1, 1: 0, 2: 0, 3: 6, 4: 80}			1	1	GCTAGGCGGCCAGCCCCGC	NGG
908523474	JAK1	exonic	1	64966401	64966423	+	GCTAGGCGGCCAGCCCCGCGGGG	{0: 1, 1: 0, 2: 0, 3: 10, 4: 81}			1	1	CTAGGCGGCCAGCCCCGCG	NGG
908523476	JAK1	exonic	1	64966414	64966436	-	CCCCGCGGGGCCCCAGCGTGCGC	{0: 1, 1: 0, 2: 1, 3: 10, 4: 170}			1	1	CGCACGCTGGGGCCCCGCG	NGG
908523477	JAK1	exonic	1	64966415	64966437	-	CCCGCGGGGCCCCAGCGTGCGCG	{0: 1, 1: 0, 2: 0, 3: 5, 4: 142}			1	1	GCGCACGCTGGGGCCCCGC	NGG
908523478	JAK1	exonic	1	64966416	64966438	-	CCGCGGGGCCCCAGCGTGCGCGC	{0: 1, 1: 0, 2: 0, 3: 11, 4: 147}			1	1	CGCGCACGCTGGGGCCCCG	NGG
908523479	JAK1	exonic	1	64966423	64966445	+	GCCCCAGCGTGCGCGCGCCCAGG	{0: 1, 1: 0, 2: 2, 3: 15, 4: 169}			1	1	CCCCAGCGTGCGCGCGCCC	NGG
908523480	JAK1	exonic	1	64966424	64966446	-	CCCCAGCGTGCGCGCGCCCAGGG	{0: 1, 1: 0, 2: 2, 3: 11, 4: 108}			1	1	CCTGGGCGCGCGCACGCTG	NGG
908523481	JAK1	exonic	1	64966424	64966446	+	CCCCAGCGTGCGCGCGCCCAGGG	{0: 1, 1: 0, 2: 2, 3: 8, 4: 77}			1	1	CCCAGCGTGCGCGCGCCCA	NGG
908523482	JAK1	exonic	1	64966425	64966447	-	CCCAGCGTGCGCGCGCCCAGGGC	{0: 1, 1: 0, 2: 0, 3: 8, 4: 101}			1	1	CCCTGGGCGCGCGCACGCT	NGG
908523483	JAK1	exonic	1	64966426	64966448	-	CCAGCGTGCGCGCGCCCAGGGCT	{0: 1, 1: 0, 2: 0, 3: 8, 4: 100}			1	1	GCCCTGGGCGCGCGCACGC	NGG
908523484	JAK1	exonic	1	64966430	64966452	+	CGTGCGCGCGCCCAGGGCTGAGG	{0: 1, 1: 0, 2: 0, 3: 15, 4: 174}			1	1	GTGCGCGCGCCCAGGGCTG	NGG
908523485	JAK1	exonic	1	64966433	64966455	+	GCGCGCGCCCAGGGCTGAGGAGG	{0: 1, 1: 0, 2: 0, 3: 21, 4: 218}			1	1	CGCGCGCCCAGGGCTGAGG	NGG
908523486	JAK1	exonic	1	64966434	64966456	+	CGCGCGCCCAGGGCTGAGGAGGG	{0: 1, 1: 0, 2: 2, 3: 16, 4: 166}			1	1	GCGCGCCCAGGGCTGAGGA	NGG
908523487	JAK1	exonic	1	64966435	64966457	+	GCGCGCCCAGGGCTGAGGAGGGG	{0: 1, 1: 0, 2: 2, 3: 27, 4: 326}			1	1	CGCGCCCAGGGCTGAGGAG	NGG
908523488	JAK1	exonic	1	64966440	64966462	-	CCCAGGGCTGAGGAGGGGTCGCG	{0: 1, 1: 0, 2: 1, 3: 38, 4: 889}			1	1	GCGACCCCTCCTCAGCCCT	NGG
908523489	JAK1	exonic	1	64966441	64966463	-	CCAGGGCTGAGGAGGGGTCGCGG	{0: 1, 1: 0, 2: 4, 3: 46, 4: 334}			1	1	CGCGACCCCTCCTCAGCCC	NGG
908523490	JAK1	exonic	1	64966441	64966463	+	CCAGGGCTGAGGAGGGGTCGCGG	{0: 1, 1: 0, 2: 6, 3: 86, 4: 641}			1	1	CAGGGCTGAGGAGGGGTCG	NGG
908523491	JAK1	exonic	1	64966446	64966468	+	GCTGAGGAGGGGTCGCGGCGAGG	{0: 1, 1: 0, 2: 7, 3: 24, 4: 319}			1	1	CTGAGGAGGGGTCGCGGCG	NGG
908523492	JAK1	exonic	1	64966454	64966476	+	GGGGTCGCGGCGAGGACAGCCGG	{0: 1, 1: 0, 2: 1, 3: 17, 4: 171}			1	1	GGGTCGCGGCGAGGACAGC	NGG
908523493	JAK1	exonic	1	64966455	64966477	+	GGGTCGCGGCGAGGACAGCCGGG	{0: 1, 1: 0, 2: 1, 3: 12, 4: 143}			1	1	GGTCGCGGCGAGGACAGCC	NGG
908523494	JAK1	exonic	1	64966460	64966482	+	GCGGCGAGGACAGCCGGGACTGG	{0: 1, 1: 0, 2: 1, 3: 13, 4: 156}			1	1	CGGCGAGGACAGCCGGGAC	NGG
908523495	JAK1	exonic	1	64966461	64966483	+	CGGCGAGGACAGCCGGGACTGGG	{0: 1, 1: 0, 2: 0, 3: 10, 4: 109}			1	1	GGCGAGGACAGCCGGGACT	NGG
908523496	JAK1	exonic	1	64966467	64966489	+	GGACAGCCGGGACTGGGCGCAGG	{0: 1, 1: 0, 2: 0, 3: 15, 4: 236}			1	1	GACAGCCGGGACTGGGCGC	NGG
908523497	JAK1	exonic	1	64966473	64966495	-	CCGGGACTGGGCGCAGGCCCGCA	{0: 1, 1: 0, 2: 0, 3: 19, 4: 159}			1	1	GCGGGCCTGCGCCCAGTCC	NGG
908523499	JAK1	exonic	1	64966490	64966512	+	CCCGCACTGTCTGCAGCTCCAGG	{0: 1, 1: 0, 2: 3, 3: 26, 4: 234}			1	1	CCGCACTGTCTGCAGCTCC	NGG
908523498	JAK1	exonic	1	64966490	64966512	-	CCCGCACTGTCTGCAGCTCCAGG	{0: 1, 1: 0, 2: 2, 3: 42, 4: 466}			1	1	CTGGAGCTGCAGACAGTGC	NGG
908523500	JAK1	exonic	1	64966491	64966513	-	CCGCACTGTCTGCAGCTCCAGGA	{0: 1, 1: 0, 2: 7, 3: 35, 4: 402}			1	1	CCTGGAGCTGCAGACAGTG	NGG
908523501	JAK1	exonic	1	64966501	64966523	+	TGCAGCTCCAGGATACTCCGCGG	{0: 1, 1: 0, 2: 1, 3: 12, 4: 96}			1	1	GCAGCTCCAGGATACTCCG	NGG
908509643	JAK1	exonic	1	64841238	64841260	+	AACTTACCTCTCCCAAGTCACGG	{0: 1, 1: 0, 2: 0, 3: 15, 4: 100}			1	1	ACTTACCTCTCCCAAGTCA	NGG
908509644	JAK1	exonic	1	64841244	64841266	-	CCTCTCCCAAGTCACGGATCCTC	{0: 1, 1: 0, 2: 2, 3: 20, 4: 273}			1	1	AGGATCCGTGACTTGGGAG	NGG
908509645	JAK1	exonic	1	64841249	64841271	-	CCCAAGTCACGGATCCTCTTTAG	{0: 1, 1: 0, 2: 0, 3: 4, 4: 57}			1	1	TAAAGAGGATCCGTGACTT	NGG
908509647	JAK1	exonic	1	64841250	64841272	+	CCAAGTCACGGATCCTCTTTAGG	{0: 1, 1: 0, 2: 0, 3: 8, 4: 97}			1	1	CAAGTCACGGATCCTCTTT	NGG
908509646	JAK1	exonic	1	64841250	64841272	-	CCAAGTCACGGATCCTCTTTAGG	{0: 1, 1: 0, 2: 0, 3: 1, 4: 52}			1	1	CTAAAGAGGATCCGTGACT	NGG
908509648	JAK1	exonic	1	64841263	64841285	-	CCTCTTTAGGAAGCGCTTTTCAA	{0: 1, 1: 0, 2: 0, 3: 3, 4: 109}			1	1	TGAAAAGCGCTTCCTAAAG	NGG
908509649	JAK1	exonic	1	64841272	64841294	+	GAAGCGCTTTTCAAAATGTGTGG	{0: 1, 1: 0, 2: 0, 3: 10, 4: 148}			1	1	AAGCGCTTTTCAAAATGTG	NGG
908509650	JAK1	exonic	1	64841273	64841295	+	AAGCGCTTTTCAAAATGTGTGGG	{0: 1, 1: 0, 2: 0, 3: 17, 4: 199}			1	1	AGCGCTTTTCAAAATGTGT	NGG
908509651	JAK1	exonic	1	64841274	64841296	+	AGCGCTTTTCAAAATGTGTGGGG	{0: 1, 1: 0, 2: 1, 3: 18, 4: 159}			1	1	GCGCTTTTCAAAATGTGTG	NGG
908509652	JAK1	exonic	1	64841291	64841313	+	GTGGGGTCCACTTCAGTTGCTGG	{0: 1, 1: 0, 2: 1, 3: 8, 4: 92}			1	1	TGGGGTCCACTTCAGTTGC	NGG
908509653	JAK1	exonic	1	64841298	64841320	-	CCACTTCAGTTGCTGGTTTTTTT	{0: 1, 1: 0, 2: 2, 3: 50, 4: 592}			1	1	AAAAAACCAGCAACTGAAG	NGG
908509654	JAK1	exonic	1	64841315	64841337	+	TTTTTTTCTGAAACAATATCTGG	{0: 1, 1: 0, 2: 16, 3: 149, 4: 1355}			1	1	TTTTTTCTGAAACAATATC	NGG
908510266	JAK1	exonic	1	64845503	64845525	+	ACATTCTCACCAAGTAGCTCAGG	{0: 1, 1: 0, 2: 0, 3: 14, 4: 248}			1	1	CATTCTCACCAAGTAGCTC	NGG
908510267	JAK1	exonic	1	64845504	64845526	+	CATTCTCACCAAGTAGCTCAGGG	{0: 1, 1: 0, 2: 0, 3: 9, 4: 149}			1	1	ATTCTCACCAAGTAGCTCA	NGG
908510268	JAK1	exonic	1	64845510	64845532	+	CACCAAGTAGCTCAGGGCACTGG	{0: 1, 1: 0, 2: 0, 3: 23, 4: 308}			1	1	ACCAAGTAGCTCAGGGCAC	NGG
908510269	JAK1	exonic	1	64845512	64845534	-	CCAAGTAGCTCAGGGCACTGGCC	{0: 1, 1: 0, 2: 1, 3: 30, 4: 337}			1	1	GCCAGTGCCCTGAGCTACT	NGG
908510270	JAK1	exonic	1	64845522	64845544	+	CAGGGCACTGGCCAGCTGTTTGG	{0: 1, 1: 0, 2: 4, 3: 42, 4: 247}			1	1	AGGGCACTGGCCAGCTGTT	NGG
908510271	JAK1	exonic	1	64845533	64845555	-	CCAGCTGTTTGGCAACTTTGAAT	{0: 1, 1: 0, 2: 0, 3: 11, 4: 202}			1	1	TTCAAAGTTGCCAAACAGC	NGG
908510273	JAK1	exonic	1	64845546	64845568	+	AACTTTGAATTTCCATGGTGTGG	{0: 1, 1: 0, 2: 0, 3: 19, 4: 190}			1	1	ACTTTGAATTTCCATGGTG	NGG
908510274	JAK1	exonic	1	64845551	64845573	+	TGAATTTCCATGGTGTGGTAAGG	{0: 1, 1: 0, 2: 0, 3: 16, 4: 256}			1	1	GAATTTCCATGGTGTGGTA	NGG
908510275	JAK1	exonic	1	64845558	64845580	-	CCATGGTGTGGTAAGGACATCGC	{0: 1, 1: 0, 2: 1, 3: 6, 4: 48}			1	1	CGATGTCCTTACCACACCA	NGG
908510276	JAK1	exonic	1	64845566	64845588	+	TGGTAAGGACATCGCTTTTCCGG	{0: 1, 1: 0, 2: 0, 3: 3, 4: 69}			1	1	GGTAAGGACATCGCTTTTC	NGG
908510277	JAK1	exonic	1	64845585	64845607	-	CCGGTGCATGAAGAGATCCAGAG	{0: 1, 1: 0, 2: 3, 3: 10, 4: 147}			1	1	TCTGGATCTCTTCATGCAC	NGG
908510278	JAK1	exonic	1	64845586	64845608	+	CGGTGCATGAAGAGATCCAGAGG	{0: 1, 1: 0, 2: 1, 3: 8, 4: 93}			1	1	GGTGCATGAAGAGATCCAG	NGG
908510279	JAK1	exonic	1	64845602	64845624	-	CCAGAGGACCCCCTTCCACAAAC	{0: 1, 1: 0, 2: 1, 3: 12, 4: 137}			1	1	TTTGTGGAAGGGGGTCCTC	NGG
908510280	JAK1	exonic	1	64845610	64845632	-	CCCCCTTCCACAAACTCTTCCAC	{0: 1, 1: 0, 2: 1, 3: 29, 4: 392}			1	1	TGGAAGAGTTTGTGGAAGG	NGG
908510281	JAK1	exonic	1	64845611	64845633	-	CCCCTTCCACAAACTCTTCCACC	{0: 1, 1: 0, 2: 0, 3: 51, 4: 472}			1	1	GTGGAAGAGTTTGTGGAAG	NGG
908510282	JAK1	exonic	1	64845612	64845634	-	CCCTTCCACAAACTCTTCCACCA	{0: 1, 1: 0, 2: 2, 3: 44, 4: 740}			1	1	GGTGGAAGAGTTTGTGGAA	NGG
908510283	JAK1	exonic	1	64845613	64845635	-	CCTTCCACAAACTCTTCCACCAT	{0: 1, 1: 0, 2: 2, 3: 32, 4: 363}			1	1	TGGTGGAAGAGTTTGTGGA	NGG
908510284	JAK1	exonic	1	64845617	64845639	-	CCACAAACTCTTCCACCATGATA	{0: 1, 1: 0, 2: 0, 3: 18, 4: 299}			1	1	ATCATGGTGGAAGAGTTTG	NGG
908510285	JAK1	exonic	1	64845625	64845647	+	TCTTCCACCATGATATCTGTAGG	{0: 1, 1: 0, 2: 1, 3: 16, 4: 134}			1	1	CTTCCACCATGATATCTGT	NGG
908510286	JAK1	exonic	1	64845629	64845651	-	CCACCATGATATCTGTAGGCATA	{0: 1, 1: 0, 2: 1, 3: 8, 4: 110}			1	1	ATGCCTACAGATATCATGG	NGG
908510287	JAK1	exonic	1	64845632	64845654	-	CCATGATATCTGTAGGCATAAAA	{0: 1, 1: 0, 2: 0, 3: 15, 4: 184}			1	1	TTTATGCCTACAGATATCA	NGG
908509211	JAK1	exonic	1	64837910	64837932	-	CCTAGTGGTTTGATTCAGTTACC	{0: 1, 1: 0, 2: 2, 3: 11, 4: 125}			1	1	GTAACTGAATCAAACCACT	NGG
908509212	JAK1	exonic	1	64837920	64837942	+	TGATTCAGTTACCAAAACACAGG	{0: 1, 1: 0, 2: 1, 3: 25, 4: 176}			1	1	GATTCAGTTACCAAAACAC	NGG
908509213	JAK1	exonic	1	64837921	64837943	+	GATTCAGTTACCAAAACACAGGG	{0: 1, 1: 0, 2: 0, 3: 32, 4: 270}			1	1	ATTCAGTTACCAAAACACA	NGG
908509214	JAK1	exonic	1	64837930	64837952	+	ACCAAAACACAGGGCTGTCCCGG	{0: 1, 1: 0, 2: 0, 3: 20, 4: 188}			1	1	CCAAAACACAGGGCTGTCC	NGG
908509215	JAK1	exonic	1	64837931	64837953	-	CCAAAACACAGGGCTGTCCCGGT	{0: 1, 1: 0, 2: 0, 3: 4, 4: 94}			1	1	CCGGGACAGCCCTGTGTTT	NGG
908509216	JAK1	exonic	1	64837943	64837965	+	GCTGTCCCGGTCATCCTTGACGG	{0: 1, 1: 0, 2: 0, 3: 7, 4: 55}			1	1	CTGTCCCGGTCATCCTTGA	NGG
908509217	JAK1	exonic	1	64837948	64837970	-	CCCGGTCATCCTTGACGGTGTAA	{0: 1, 1: 0, 2: 1, 3: 5, 4: 57}			1	1	TACACCGTCAAGGATGACC	NGG
908509218	JAK1	exonic	1	64837949	64837971	-	CCGGTCATCCTTGACGGTGTAAT	{0: 1, 1: 0, 2: 0, 3: 2, 4: 38}			1	1	TTACACCGTCAAGGATGAC	NGG
908509219	JAK1	exonic	1	64837957	64837979	-	CCTTGACGGTGTAATACTCCTTA	{0: 1, 1: 0, 2: 0, 3: 6, 4: 34}			1	1	AAGGAGTATTACACCGTCA	NGG
908509220	JAK1	exonic	1	64837961	64837983	+	GACGGTGTAATACTCCTTATCGG	{0: 1, 1: 0, 2: 0, 3: 1, 4: 33}			1	1	ACGGTGTAATACTCCTTAT	NGG
908509221	JAK1	exonic	1	64837975	64837997	-	CCTTATCGGTTTCAATTGCTTTG	{0: 1, 1: 0, 2: 0, 3: 4, 4: 120}			1	1	AAAGCAATTGAAACCGATA	NGG
908509222	JAK1	exonic	1	64837976	64837998	+	CTTATCGGTTTCAATTGCTTTGG	{0: 1, 1: 0, 2: 0, 3: 5, 4: 154}			1	1	TTATCGGTTTCAATTGCTT	NGG
908509223	JAK1	exonic	1	64838004	64838026	-	CCGAAGTCTCCAATTTTCACTTG	{0: 1, 1: 0, 2: 6, 3: 24, 4: 269}			1	1	AAGTGAAAATTGGAGACTT	NGG
908509224	JAK1	exonic	1	64838005	64838027	+	CGAAGTCTCCAATTTTCACTTGG	{0: 1, 1: 0, 2: 0, 3: 2, 4: 99}			1	1	GAAGTCTCCAATTTTCACT	NGG
908509225	JAK1	exonic	1	64838013	64838035	-	CCAATTTTCACTTGGTGTTCACT	{0: 1, 1: 0, 2: 1, 3: 21, 4: 206}			1	1	GTGAACACCAAGTGAAAAT	NGG
908509226	JAK1	exonic	1	64838023	64838045	+	CTTGGTGTTCACTCTCAACAAGG	{0: 1, 1: 0, 2: 1, 3: 5, 4: 107}			1	1	TTGGTGTTCACTCTCAACA	NGG
908509227	JAK1	exonic	1	64838047	64838069	+	CATTTCTTGCTGCCAAGTCCCGG	{0: 1, 1: 0, 2: 1, 3: 13, 4: 157}			1	1	ATTTCTTGCTGCCAAGTCC	NGG
908509228	JAK1	exonic	1	64838059	64838081	-	CCAAGTCCCGGTGAACGTATTGC	{0: 1, 1: 0, 2: 0, 3: 0, 4: 23}			1	1	CAATACGTTCACCGGGACT	NGG
908509229	JAK1	exonic	1	64838065	64838087	-	CCCGGTGAACGTATTGCCGAGAA	{0: 1, 1: 0, 2: 0, 3: 2, 4: 22}			1	1	TCTCGGCAATACGTTCACC	NGG
908509230	JAK1	exonic	1	64838066	64838088	-	CCGGTGAACGTATTGCCGAGAAC	{0: 1, 1: 0, 2: 1, 3: 2, 4: 19}			1	1	TTCTCGGCAATACGTTCAC	NGG
908509231	JAK1	exonic	1	64838081	64838103	-	CCGAGAACCCAAATAGTCCATCC	{0: 1, 1: 0, 2: 0, 3: 6, 4: 99}			1	1	GATGGACTATTTGGGTTCT	NGG
908509232	JAK1	exonic	1	64838088	64838110	-	CCCAAATAGTCCATCCCCTGAGA	{0: 1, 1: 0, 2: 0, 3: 8, 4: 93}			1	1	CTCAGGGGATGGACTATTT	NGG
908509233	JAK1	exonic	1	64838089	64838111	-	CCAAATAGTCCATCCCCTGAGAG	{0: 1, 1: 0, 2: 1, 3: 10, 4: 97}			1	1	TCTCAGGGGATGGACTATT	NGG
908509234	JAK1	exonic	1	64838098	64838120	-	CCATCCCCTGAGAGAGAGAAGTA	{0: 1, 1: 0, 2: 2, 3: 25, 4: 273}			1	1	ACTTCTCTCTCTCAGGGGA	NGG
908509235	JAK1	exonic	1	64838102	64838124	-	CCCCTGAGAGAGAGAAGTAAAAG	{0: 1, 1: 0, 2: 5, 3: 47, 4: 356}			1	1	TTTTACTTCTCTCTCTCAG	NGG
908509237	JAK1	exonic	1	64838104	64838126	-	CCTGAGAGAGAGAAGTAAAAGTC	{0: 1, 1: 0, 2: 5, 3: 27, 4: 339}			1	1	ACTTTTACTTCTCTCTCTC	NGG
908509248	JAK1	exonic	1	64838459	64838481	+	TTTTACCTTACAAATCTGAACGG	{0: 1, 1: 0, 2: 1, 3: 28, 4: 330}			1	1	TTTACCTTACAAATCTGAA	NGG
908509249	JAK1	exonic	1	64838464	64838486	-	CCTTACAAATCTGAACGGCATAT	{0: 1, 1: 0, 2: 0, 3: 4, 4: 65}			1	1	TATGCCGTTCAGATTTGTA	NGG
908509250	JAK1	exonic	1	64838482	64838504	+	CATATTTTAGCTGCTGTTTGAGG	{0: 1, 1: 0, 2: 4, 3: 20, 4: 228}			1	1	ATATTTTAGCTGCTGTTTG	NGG
908509251	JAK1	exonic	1	64838505	64838527	+	TTTATTTTGTTCTTATTCTTTGG	{0: 1, 1: 0, 2: 22, 3: 295, 4: 2536}			1	1	TTATTTTGTTCTTATTCTT	NGG
908509252	JAK1	exonic	1	64838521	64838543	+	TCTTTGGAAGATATTCCTTAAGG	{0: 1, 1: 0, 2: 0, 3: 19, 4: 229}			1	1	CTTTGGAAGATATTCCTTA	NGG
908509253	JAK1	exonic	1	64838532	64838554	+	TATTCCTTAAGGCTTCCCGAAGG	{0: 1, 1: 0, 2: 0, 3: 6, 4: 77}			1	1	ATTCCTTAAGGCTTCCCGA	NGG
908509254	JAK1	exonic	1	64838536	64838558	-	CCTTAAGGCTTCCCGAAGGCAGA	{0: 1, 1: 0, 2: 1, 3: 9, 4: 107}			1	1	CTGCCTTCGGGAAGCCTTA	NGG
908509255	JAK1	exonic	1	64838547	64838569	-	CCCGAAGGCAGAAATTCCATGAT	{0: 1, 1: 0, 2: 0, 3: 18, 4: 276}			1	1	TCATGGAATTTCTGCCTTC	NGG
908509256	JAK1	exonic	1	64838548	64838570	-	CCGAAGGCAGAAATTCCATGATG	{0: 1, 1: 0, 2: 2, 3: 13, 4: 214}			1	1	ATCATGGAATTTCTGCCTT	NGG
908509257	JAK1	exonic	1	64838563	64838585	-	CCATGATGAGCTTAATACCATTT	{0: 1, 1: 0, 2: 2, 3: 16, 4: 148}			1	1	AATGGTATTAAGCTCATCA	NGG
908509259	JAK1	exonic	1	64838586	64838608	-	CCTCCTGTTTAGAAAAAACATCC	{0: 1, 1: 0, 2: 1, 3: 29, 4: 212}			1	1	GATGTTTTTTCTAAACAGG	NGG
908509260	JAK1	exonic	1	64838589	64838611	-	CCTGTTTAGAAAAAACATCCATC	{0: 1, 1: 0, 2: 1, 3: 21, 4: 215}			1	1	ATGGATGTTTTTTCTAAAC	NGG
908513049	JAK1	exonic	1	64864786	64864808	-	CCATTTTCTTGTTGTCCTGCTTG	{0: 1, 1: 0, 2: 3, 3: 38, 4: 479}			1	1	AAGCAGGACAACAAGAAAA	NGG
908513050	JAK1	exonic	1	64864801	64864823	-	CCTGCTTGTTAATGCTGACCACA	{0: 1, 1: 0, 2: 1, 3: 5, 4: 124}			1	1	GTGGTCAGCATTAACAAGC	NGG
908513051	JAK1	exonic	1	64864819	64864841	-	CCACAGACTCCTTTATTACAATG	{0: 1, 1: 0, 2: 1, 3: 14, 4: 205}			1	1	ATTGTAATAAAGGAGTCTG	NGG
908513052	JAK1	exonic	1	64864828	64864850	-	CCTTTATTACAATGTGAGTGATT	{0: 1, 1: 0, 2: 0, 3: 19, 4: 207}			1	1	ATCACTCACATTGTAATAA	NGG
908513053	JAK1	exonic	1	64864833	64864855	+	ATTACAATGTGAGTGATTTCAGG	{0: 1, 1: 0, 2: 0, 3: 13, 4: 215}			1	1	TTACAATGTGAGTGATTTC	NGG
908513054	JAK1	exonic	1	64864834	64864856	+	TTACAATGTGAGTGATTTCAGGG	{0: 1, 1: 0, 2: 0, 3: 20, 4: 214}			1	1	TACAATGTGAGTGATTTCA	NGG
908513055	JAK1	exonic	1	64864864	64864886	+	AAAAATTGTTCCACTCTTCCCGG	{0: 1, 1: 0, 2: 1, 3: 23, 4: 227}			1	1	AAAATTGTTCCACTCTTCC	NGG
908513056	JAK1	exonic	1	64864874	64864896	-	CCACTCTTCCCGGATCTTGTTTT	{0: 1, 1: 0, 2: 0, 3: 12, 4: 219}			1	1	AAACAAGATCCGGGAAGAG	NGG
908513057	JAK1	exonic	1	64864882	64864904	-	CCCGGATCTTGTTTTTCTCCTCA	{0: 1, 1: 0, 2: 2, 3: 38, 4: 441}			1	1	GAGGAGAAAAACAAGATCC	NGG
908513059	JAK1	exonic	1	64864900	64864922	-	CCTCATCCTTCTTGTGTTTATTT	{0: 1, 1: 0, 2: 2, 3: 63, 4: 994}			1	1	AATAAACACAAGAAGGATG	NGG
908513061	JAK1	exonic	1	64864924	64864946	-	CCAGTTTTTTCCGCTTCAGTTTA	{0: 1, 1: 0, 2: 2, 3: 23, 4: 605}			1	1	AAACTGAAGCGGAAAAAAC	NGG
908513062	JAK1	exonic	1	64864934	64864956	-	CCGCTTCAGTTTATTTTTTTCCT	{0: 1, 1: 0, 2: 12, 3: 163, 4: 1652}			1	1	GGAAAAAAATAAACTGAAG	NGG
908513063	JAK1	exonic	1	64864954	64864976	-	CCTTTTCAACAGAAACAACCTGA	{0: 1, 1: 0, 2: 2, 3: 19, 4: 271}			1	1	CAGGTTGTTTCTGTTGAAA	NGG
908513064	JAK1	exonic	1	64864970	64864992	+	AACCTGATAAGATACATAAAAGG	{0: 1, 1: 0, 2: 1, 3: 27, 4: 302}			1	1	ACCTGATAAGATACATAAA	NGG
908513065	JAK1	exonic	1	64864971	64864993	+	ACCTGATAAGATACATAAAAGGG	{0: 1, 1: 0, 2: 1, 3: 33, 4: 328}			1	1	CCTGATAAGATACATAAAA	NGG
908513066	JAK1	exonic	1	64864972	64864994	-	CCTGATAAGATACATAAAAGGGA	{0: 1, 1: 0, 2: 0, 3: 26, 4: 237}			1	1	CCCTTTTATGTATCTTATC	NGG
929667502	ABCG8	stop_nonessential	2	43844566	43844588	+	TGGCCAGCCCAACACCCTGGAGG	{0: 1, 1: 0, 2: 0, 3: 14, 4: 183}	CAG	100	1	1	GGCCAGCCCAACACCCTGG	NGG
929667511	ABCG8	stop_nonessential	2	43844602	43844624	+	CTACCAGGTAGAGGCACGCCTGG	{0: 1, 1: 0, 2: 0, 3: 3, 4: 66}	CAG	100	1	1	TACCAGGTAGAGGCACGCC	NGG
929668685	ABCG8	stop_nonessential	2	43852805	43852827	+	GTCCAGTATTTCACAGCCATCGG	{0: 1, 1: 0, 2: 0, 3: 10, 4: 131}	CAG	100	1	1	TCCAGTATTTCACAGCCAT	NGG
929667707	ABCG8	stop_nonessential	2	43846165	43846187	-	CCTCTCAGGTCCCTTGGTTTGAG	{0: 1, 1: 0, 2: 3, 3: 10, 4: 135}	TGG	100	1	1	TCAAACCAAGGGACCTGAG	NGG
929668466	ABCG8	stop_nonessential	2	43851801	43851823	+	CCAGGCCCAGCGTGACAAAAGGG	{0: 1, 1: 0, 2: 1, 3: 2, 4: 111}	CAG	100	1	1	CAGGCCCAGCGTGACAAAA	NGG
929667716	ABCG8	stop_nonessential	2	43846226	43846248	+	CTGCCAGAATTCTTGTGAGCTGG	{0: 1, 1: 0, 2: 0, 3: 13, 4: 109}	CAG	100	1	1	TGCCAGAATTCTTGTGAGC	NGG
929670563	ABCG8	stop_nonessential	2	43873892	43873914	+	GAGCATCCAGCTCTCCTTCATGG	{0: 1, 1: 0, 2: 2, 3: 14, 4: 155}	CAG	100	1	1	AGCATCCAGCTCTCCTTCA	NGG
929667711	ABCG8	stop_nonessential	2	43846192	43846214	+	TGGCTCAGTTCAAGATGCCCTGG	{0: 1, 1: 0, 2: 1, 3: 14, 4: 151}	CAG	100	1	1	GGCTCAGTTCAAGATGCCC	NGG
929668438	ABCG8	stop_nonessential	2	43851647	43851669	+	CAGGCCAGATCTGGATCAATGGG	{0: 1, 1: 0, 2: 0, 3: 5, 4: 111}	CAG	100	1	1	AGGCCAGATCTGGATCAAT	NGG
1089213483	APOA4	stop_nonessential	11	116821622	116821644	-	CCTGGGTGCGCAGCTGGTCCGCG	{0: 1, 1: 0, 2: 0, 3: 4, 4: 103}	CAG	0	1	1	GCGGACCAGCTGCGCACCC	NGG
1089213481	APOA4	stop_nonessential	11	116821610	116821632	-	CCTGCGTGCTGACCTGGGTGCGC	{0: 1, 1: 0, 2: 0, 3: 6, 4: 96}	CAG	0	1	1	CGCACCCAGGTCAGCACGC	NGG
1089213379	APOA4	stop_nonessential	11	116821070	116821092	-	CCAGTTTCTGCCTGAGCTGTTCC	{0: 1, 1: 0, 2: 3, 3: 21, 4: 263}	CAG	0	1	1	GAACAGCTCAGGCAGAAAC	NGG
1089213658	APOA4	stop_nonessential	11	116822651	116822673	-	CCTCTTACTTGAGTTGCTGGGTG	{0: 1, 1: 0, 2: 0, 3: 7, 4: 105}	CAG	0	1	1	ACCCAGCAACTCAAGTAAG	NGG
1172515383	C20orf173	stop_nonessential	20	35529328	35529350	+	TGAGCACCCAAAAGACCCACAGG	{0: 1, 1: 0, 2: 1, 3: 12, 4: 134}	TGG	66.67	1	1	GAGCACCCAAAAGACCCAC	NGG
1172515212	C20orf173	stop_nonessential	20	35528517	35528539	+	CATCCAGGAGCCCTGGTCGCTGG	{0: 1, 1: 0, 2: 0, 3: 11, 4: 163}	TGG	100	1	1	ATCCAGGAGCCCTGGTCGC	NGG
1172515342	C20orf173	stop_nonessential	20	35529068	35529090	+	CCACCAGAGCACAGTGTCAGAGG	{0: 1, 1: 0, 2: 0, 3: 30, 4: 192}	TGG	66.67	1	1	CACCAGAGCACAGTGTCAG	NGG
1172515353	C20orf173	stop_nonessential	20	35529151	35529173	+	AGTTCCATTCGTCGGCTGTGTGG	{0: 1, 1: 0, 2: 0, 3: 3, 4: 38}	TGG	66.67	1	1	GTTCCATTCGTCGGCTGTG	NGG
1172515388	C20orf173	stop_nonessential	20	35529357	35529379	+	ATCTGCCAGCGCTTCATGTCTGG	{0: 1, 1: 0, 2: 0, 3: 3, 4: 66}	TGG	66.67	1	1	TCTGCCAGCGCTTCATGTC	NGG
1172515287	C20orf173	stop_nonessential	20	35528865	35528887	-	CCCTGAGTTCATGCCCTGGAAAC	{0: 1, 1: 0, 2: 0, 3: 20, 4: 212}	CAG	33.33	1	1	TTTCCAGGGCATGAACTCA	NGG
1172515351	C20orf173	stop_nonessential	20	35529143	35529165	+	ATCAAGCCAGTTCCATTCGTCGG	{0: 1, 1: 0, 2: 1, 3: 7, 4: 145}	TGG	66.67	1	1	TCAAGCCAGTTCCATTCGT	NGG
910366320	CLCA1	stop_nonessential	1	86469041	86469063	+	CTCATTCAGCTGAACAACAATGG	{0: 1, 1: 0, 2: 1, 3: 17, 4: 147}	CAG	100	1	1	TCATTCAGCTGAACAACAA	NGG
910369369	CLCA1	stop_nonessential	1	86499826	86499848	+	TGCTATTCAGGCTGTTGATAAGG	{0: 1, 1: 0, 2: 0, 3: 8, 4: 157}	CAG	0	1	1	GCTATTCAGGCTGTTGATA	NGG
910368712	CLCA1	stop_nonessential	1	86493494	86493516	+	GCCTCCCCAAATCCTTCTCTGGG	{0: 1, 1: 0, 2: 1, 3: 26, 4: 226}	CAA	100	1	1	CCTCCCCAAATCCTTCTCT	NGG
910368520	CLCA1	stop_nonessential	1	86491354	86491376	+	TCTCAGCGCTCCATCCAGGTTGG	{0: 1, 1: 0, 2: 1, 3: 6, 4: 108}	CAG	100	1	1	CTCAGCGCTCCATCCAGGT	NGG
910367505	CLCA1	stop_nonessential	1	86482322	86482344	+	TGTTCTCCAATCCCGCCAGACGG	{0: 1, 1: 0, 2: 1, 3: 3, 4: 66}	CAA	100	1	1	GTTCTCCAATCCCGCCAGA	NGG
910368714	CLCA1	stop_nonessential	1	86493498	86493520	-	CCCCAAATCCTTCTCTGGGATCC	{0: 1, 1: 0, 2: 1, 3: 18, 4: 252}	TGG	100	1	1	GATCCCAGAGAAGGATTTG	NGG
910368510	CLCA1	stop_nonessential	1	86491285	86491307	+	TCAGATCAAGTTCAGAACAATGG	{0: 1, 1: 0, 2: 2, 3: 16, 4: 184}	CAA	100	1	1	CAGATCAAGTTCAGAACAA	NGG
910369265	CLCA1	stop_nonessential	1	86498717	86498739	+	TGGCCAAATCACCGACCTGAAGG	{0: 1, 1: 0, 2: 0, 3: 1, 4: 73}	CAA	100	1	1	GGCCAAATCACCGACCTGA	NGG
910367926	CLCA1	stop_nonessential	1	86486538	86486560	+	CTCAATCGACTGAATCAAGCAGG	{0: 1, 1: 0, 2: 0, 3: 5, 4: 61}	CGA	100	1	1	TCAATCGACTGAATCAAGC	NGG
910368700	CLCA1	stop_nonessential	1	86493404	86493426	-	CCTCCAGAACAGCCAGTGGATGA	{0: 1, 1: 0, 2: 1, 3: 16, 4: 197}	TGG	100	1	1	CATCCACTGGCTGTTCTGG	NGG
1044080126	DCAF4L2	stop_nonessential	8	87873116	87873138	-	CCAGGAATTGGCCATCTTGGAGG	{0: 1, 1: 0, 2: 0, 3: 15, 4: 146}	CAA	0	1	1	CTCCAAGATGGCCAATTCC	NGG
1044080220	DCAF4L2	stop_nonessential	8	87873773	87873795	+	AGGGATCCCAGCTATGAATCTGG	{0: 1, 1: 0, 2: 1, 3: 5, 4: 117}	TGG	0	1	1	GGGATCCCAGCTATGAATC	NGG
1044080168	DCAF4L2	stop_nonessential	8	87873414	87873436	-	CCAGGCATCAGGGATCTGGAAAC	{0: 1, 1: 0, 2: 4, 3: 23, 4: 307}	CAG	0	1	1	TTTCCAGATCCCTGATGCC	NGG
1044080221	DCAF4L2	stop_nonessential	8	87873779	87873801	-	CCCAGCTATGAATCTGGACCTTT	{0: 1, 1: 0, 2: 1, 3: 14, 4: 121}	CAG	0	1	1	AAGGTCCAGATTCATAGCT	NGG
1044080209	DCAF4L2	stop_nonessential	8	87873685	87873707	-	CCTCCAGCTTCGACTTGGTTCAC	{0: 1, 1: 0, 2: 0, 3: 2, 4: 70}	CAA	0	1	1	TGAACCAAGTCGAAGCTGG	NGG
1044080133	DCAF4L2	stop_nonessential	8	87873182	87873204	-	CCTTCCACCCGCTGCCTTGATTT	{0: 1, 1: 0, 2: 0, 3: 23, 4: 385}	CAA	0	1	1	AATCAAGGCAGCGGGTGGA	NGG
1044080229	DCAF4L2	stop_nonessential	8	87873868	87873890	-	CCTAGCTGGTTCTTTCGTAGCAT	{0: 1, 1: 0, 2: 1, 3: 6, 4: 61}	CGA	0	1	1	TGCTACGAAAGAACCAGCT	NGG
1049982460	DMRT1	stop_nonessential	9	916852	916874	+	GCCCCAGTTCTTCACTTTTGAGG	{0: 1, 1: 0, 2: 1, 3: 13, 4: 159}	CAG	0	1	1	CCCCAGTTCTTCACTTTTG	NGG
1049974306	DMRT1	stop_nonessential	9	846978	847000	+	CAGGCCCAGGAGGAGGAATTGGG	{0: 1, 1: 0, 2: 3, 3: 38, 4: 469}	CAG	50	1	1	AGGCCCAGGAGGAGGAATT	NGG
1049979883	DMRT1	stop_nonessential	9	894170	894192	+	CTGGTCAGACAGGAAACCAGTGG	{0: 1, 1: 0, 2: 1, 3: 22, 4: 234}	CAG	100	1	1	TGGTCAGACAGGAAACCAG	NGG
1049987736	DMRT1	stop_nonessential	9	967998	968020	+	CAGCAGTCAAGATTCTGGCTTGG	{0: 1, 1: 0, 2: 3, 3: 17, 4: 233}	CAA	0	1	1	AGCAGTCAAGATTCTGGCT	NGG
975922384	GK2	stop_nonessential	4	79407689	79407711	-	CCTTCTTCAACAGCCTTTTGGAC	{0: 1, 1: 0, 2: 1, 3: 9, 4: 136}	CAA	0	1	1	TCCAAAAGGCTGTTGAAGA	NGG
975922370	GK2	stop_nonessential	4	79407549	79407571	+	CTTTATCCCATTCCAAAGAATGG	{0: 1, 1: 0, 2: 3, 3: 14, 4: 215}	TGG	0	1	1	TTTATCCCATTCCAAAGAA	NGG
975922394	GK2	stop_nonessential	4	79407828	79407850	-	CCTCAACAGTAGTCTGGGTTCTT	{0: 1, 1: 0, 2: 0, 3: 12, 4: 99}	CAG	0	1	1	AGAACCCAGACTACTGTTG	NGG
975922345	GK2	stop_nonessential	4	79407362	79407384	-	CCATAGGTGTTTTTGGCTTGTCC	{0: 1, 1: 0, 2: 5, 3: 9, 4: 107}	CAA	0	1	1	GACAAGCCAAAAACACCTA	NGG
975922413	GK2	stop_nonessential	4	79408049	79408071	-	CCTTCTTTTGGGAACTCTTGTGT	{0: 1, 1: 0, 2: 3, 3: 23, 4: 209}	CAA	0	1	1	CACAAGAGTTCCCAAAAGA	NGG
975922266	GK2	stop_nonessential	4	79406636	79406658	-	CCACCTTCAGGAGACTGACTGGT	{0: 1, 1: 0, 2: 3, 3: 9, 4: 147}	CAG	0	1	1	CCAGTCAGTCTCCTGAAGG	NGG
975922351	GK2	stop_nonessential	4	79407404	79407426	-	CCTACTAATGCAGCACATTGGTC	{0: 1, 1: 0, 2: 0, 3: 8, 4: 59}	CAA	0	1	1	ACCAATGTGCTGCATTAGT	NGG
1147550328	KRT38	stop_nonessential	17	41437402	41437424	-	CCACAGGAATTCAGAATCGGCTT	{0: 1, 1: 0, 2: 1, 3: 13, 4: 125}	CGA	0	1	1	AGCCGATTCTGAATTCCTG	NGG
1147550554	KRT38	stop_nonessential	17	41438738	41438760	-	CCAACATGGCCTCATACTGAGCC	{0: 1, 1: 0, 2: 1, 3: 11, 4: 146}	CAG	100	1	1	GCTCAGTATGAGGCCATGT	NGG
1147550538	KRT38	stop_nonessential	17	41438683	41438705	-	CCCCCCCCACTCACCTGGGCTTG	{0: 1, 1: 0, 2: 3, 3: 44, 4: 372}	CAG	100	1	1	AAGCCCAGGTGAGTGGGGG	NGG
1096560770	KRT75	stop_nonessential	12	52434260	52434282	-	CCTGCGGCTGCCAGACTGGAAGG	{0: 1, 1: 0, 2: 5, 3: 31, 4: 192}	CAG	100	1	1	CTTCCAGTCTGGCAGCCGC	NGG
1096560718	KRT75	stop_nonessential	12	52434048	52434070	-	CCACCAAAGCCACTTCGGCAGCT	{0: 1, 1: 0, 2: 2, 3: 5, 4: 151}	CGA	100	1	1	GCTGCCGAAGTGGCTTTGG	NGG
1096560202	KRT75	stop_nonessential	12	52430677	52430699	-	CCGACCTGGGTCTGCAACTGGGA	{0: 1, 1: 0, 2: 1, 3: 24, 4: 180}	CAG	100	1	1	CCCAGTTGCAGACCCAGGT	NGG
1096560559	KRT75	stop_nonessential	12	52433201	52433223	+	GGAGGGCCCACTTGGTCTCCAGG	{0: 1, 1: 0, 2: 2, 3: 9, 4: 154}	TGG	100	1	1	GAGGGCCCACTTGGTCTCC	NGG
1062363593	LHX3	stop_nonessential	9	136198749	136198771	+	CTGCCCCCAGCGCTGCCGGCCGG	{0: 1, 1: 0, 2: 3, 3: 43, 4: 344}	TGG	100	1	1	TGCCCCCAGCGCTGCCGGC	NGG
1062363615	LHX3	stop_nonessential	9	136198810	136198832	+	TGGAACCAAACCTGGGGGCGGGG	{0: 1, 1: 0, 2: 3, 3: 14, 4: 131}	TGG	100	1	1	GGAACCAAACCTGGGGGCG	NGG
1062363307	LHX3	stop_nonessential	9	136197584	136197606	-	CCGGGACGCAGCTCTCGGTACTG	{0: 1, 1: 0, 2: 0, 3: 3, 4: 63}	CGA	0	1	1	AGTACCGAGAGCTGCGTCC	NGG
1062364630	LHX3	stop_nonessential	9	136202933	136202955	-	CCCGGGCACCCACCTCGGCGCAG	{0: 1, 1: 0, 2: 0, 3: 22, 4: 203}	CGA	33.33	1	1	TGCGCCGAGGTGGGTGCCC	NGG
1062363226	LHX3	stop_nonessential	9	136197353	136197375	+	AGCCAGGAGGCGGGGCTGGCAGG	{0: 1, 1: 0, 2: 8, 3: 169, 4: 1379}	TGG	0	1	1	GCCAGGAGGCGGGGCTGGC	NGG
1155984690	MEP1B	stop_nonessential	18	32217760	32217782	+	GGTGCCAGTCAGGGGAAGACTGG	{0: 1, 1: 0, 2: 3, 3: 34, 4: 302}	CAG	100	1	1	GTGCCAGTCAGGGGAAGAC	NGG
1155983771	MEP1B	stop_nonessential	18	32208257	32208279	+	TGGGCCAGTGCCAAGGTAACAGG	{0: 1, 1: 0, 2: 2, 3: 14, 4: 133}	CAG	100	1	1	GGGCCAGTGCCAAGGTAAC	NGG
1155984692	MEP1B	stop_nonessential	18	32217764	32217786	-	CCAGTCAGGGGAAGACTGGTGGT	{0: 1, 1: 0, 2: 0, 3: 11, 4: 104}	TGG	100	1	1	CCACCAGTCTTCCCCTGAC	NGG
1155984440	MEP1B	stop_nonessential	18	32215145	32215167	+	GAACTCAGTTTAGAAGAGGTGGG	{0: 1, 1: 0, 2: 1, 3: 10, 4: 155}	CAG	100	1	1	AACTCAGTTTAGAAGAGGT	NGG
1155984277	MEP1B	stop_nonessential	18	32213440	32213462	+	AATTACAGTGGCCATGTCCTTGG	{0: 1, 1: 0, 2: 1, 3: 12, 4: 194}	CAG	100	1	1	ATTACAGTGGCCATGTCCT	NGG
1155983397	MEP1B	stop_nonessential	18	32204278	32204300	-	CCACGCTCTGGGATTCTGGCATG	{0: 1, 1: 0, 2: 1, 3: 14, 4: 158}	TGG	100	1	1	ATGCCAGAATCCCAGAGCG	NGG
1087811868	MMP20	stop_nonessential	11	102616831	102616853	+	TTTTCCATTTGGGTTCACCAGGG	{0: 1, 1: 0, 2: 2, 3: 49, 4: 700}	TGG	100	1	1	TTTCCATTTGGGTTCACCA	NGG
1087812699	MMP20	stop_nonessential	11	102625212	102625234	+	GTTCCTCCAGGTCCTGGGGGAGG	{0: 1, 1: 0, 2: 3, 3: 23, 4: 346}	TGG	100	1	1	TTCCTCCAGGTCCTGGGGG	NGG
1087811867	MMP20	stop_nonessential	11	102616830	102616852	+	TTTTTCCATTTGGGTTCACCAGG	{0: 1, 1: 0, 2: 4, 3: 37, 4: 644}	TGG	100	1	1	TTTTCCATTTGGGTTCACC	NGG
1087811890	MMP20	stop_nonessential	11	102617005	102617027	-	CCATCTCACCAATCTGGTGTCCT	{0: 1, 1: 0, 2: 0, 3: 18, 4: 185}	CAG	100	1	1	GGACACCAGATTGGTGAGA	NGG
1087809475	MMP20	stop_nonessential	11	102594742	102594764	+	CCGTCTCCAGAAAATCCTATGGG	{0: 1, 1: 0, 2: 1, 3: 8, 4: 87}	TGG	100	1	1	CGTCTCCAGAAAATCCTAT	NGG
1087809463	MMP20	stop_nonessential	11	102594669	102594691	-	CCACATTGGACATGAGCTGGGGG	{0: 1, 1: 0, 2: 0, 3: 11, 4: 116}	CAG	100	1	1	CCCCAGCTCATGTCCAATG	NGG
1087819250	MMP27	stop_nonessential	11	102692928	102692950	-	CCATGCTTACCTTTGTACTGGAA	{0: 1, 1: 0, 2: 0, 3: 10, 4: 161}	CAG	0	1	1	TCCAGTACAAAGGTAAGCA	NGG
1087819261	MMP27	stop_nonessential	11	102693008	102693030	-	CCCTTTGTCCATGGTTTGGGTCA	{0: 1, 1: 0, 2: 0, 3: 24, 4: 136}	CAA	100	1	1	GACCCAAACCATGGACAAA	NGG
1087820207	MMP27	stop_nonessential	11	102703072	102703094	-	CCTCATCCACAGCAGCTCGTGCC	{0: 1, 1: 0, 2: 0, 3: 16, 4: 232}	CGA	100	1	1	GCACGAGCTGCTGTGGATG	NGG
1087819355	MMP27	stop_nonessential	11	102694048	102694070	+	TCATCCAGAAGTTTTCATCTAGG	{0: 1, 1: 0, 2: 3, 3: 18, 4: 228}	TGG	100	1	1	CATCCAGAAGTTTTCATCT	NGG
1135193607	PDILT	stop_nonessential	16	20376051	20376073	-	CCTCTTGGTCCCAGTACCTGGAA	{0: 1, 1: 0, 2: 2, 3: 9, 4: 188}	CAG	100	1	1	TCCAGGTACTGGGACCAAG	NGG
1135193278	PDILT	stop_nonessential	16	20372825	20372847	-	CCAGCTTATAATGCTGAATTATG	{0: 1, 1: 0, 2: 1, 3: 6, 4: 137}	CAG	100	1	1	ATAATTCAGCATTATAAGC	NGG
1135196471	PDILT	stop_nonessential	16	20399108	20399130	-	CCATGAGGAAGCGGGTCTGGTTC	{0: 1, 1: 0, 2: 0, 3: 4, 4: 100}	CAG	100	1	1	AACCAGACCCGCTTCCTCA	NGG
1135191659	PDILT	stop_nonessential	16	20359459	20359481	-	CCAGCTCAGGCGACTGCTGTTCA	{0: 1, 1: 0, 2: 0, 3: 2, 4: 93}	CAG	0	1	1	GAACAGCAGTCGCCTGAGC	NGG
1135192061	PDILT	stop_nonessential	16	20362448	20362470	-	CCAGGTACATCAGCTGAATGTCA	{0: 1, 1: 0, 2: 2, 3: 11, 4: 113}	CAG	100	1	1	GACATTCAGCTGATGTACC	NGG
1135196498	PDILT	stop_nonessential	16	20399280	20399302	+	GGGCATCCAGAGTAGGTCCATGG	{0: 1, 1: 0, 2: 1, 3: 8, 4: 110}	TGG	100	1	1	GGCATCCAGAGTAGGTCCA	NGG
1135192047	PDILT	stop_nonessential	16	20362389	20362411	-	CCAAGAGCCCCTCACTTGTTGAG	{0: 1, 1: 0, 2: 1, 3: 9, 4: 106}	CAA	100	1	1	TCAACAAGTGAGGGGCTCT	NGG
1074752926	PNLIPRP1	stop_nonessential	10	116604117	116604139	+	CTCACCAGTACAGTATCTTCAGG	{0: 1, 1: 0, 2: 0, 3: 4, 4: 100}	CAG	75	1	1	TCACCAGTACAGTATCTTC	NGG
1074751889	PNLIPRP1	stop_nonessential	10	116594783	116594805	+	CTCCCAAGCCACCTACACACAGG	{0: 1, 1: 0, 2: 0, 3: 10, 4: 148}	CAA	75	1	1	TCCCAAGCCACCTACACAC	NGG
1074751543	PNLIPRP1	stop_nonessential	10	116591844	116591866	-	CCTGAAAATTCTCCCCTGGAGCC	{0: 1, 1: 0, 2: 0, 3: 16, 4: 208}	TGG	100	1	1	GCTCCAGGGGAGAATTTTC	NGG
1074752600	PNLIPRP1	stop_nonessential	10	116601092	116601114	+	AGATCAAGGATGCCCACAGATGG	{0: 1, 1: 0, 2: 1, 3: 8, 4: 150}	CAA	75	1	1	GATCAAGGATGCCCACAGA	NGG
1074752914	PNLIPRP1	stop_nonessential	10	116604015	116604037	-	CCATCTCCTGTGCAGGCTGGAGA	{0: 1, 1: 0, 2: 5, 3: 51, 4: 616}	TGG	75	1	1	CTCCAGCCTGCACAGGAGA	NGG
1074752271	PNLIPRP1	stop_nonessential	10	116598133	116598155	+	TCTCAGATCGTGGATCTAGATGG	{0: 1, 1: 0, 2: 0, 3: 8, 4: 64}	CAG	75	1	1	CTCAGATCGTGGATCTAGA	NGG
1031552716	SLC13A1	stop_nonessential	7	123134416	123134438	-	CCTAGGAAAAGCCACTGAAGCCA	{0: 1, 1: 0, 2: 0, 3: 37, 4: 382}	CAG	25	1	1	GGCTTCAGTGGCTTTTCCT	NGG
1031552214	SLC13A1	stop_nonessential	7	123128924	123128946	-	CCAAGGTCACAATTTCTTGATAC	{0: 1, 1: 0, 2: 1, 3: 12, 4: 132}	CAA	25	1	1	TATCAAGAAATTGTGACCT	NGG
1031555397	SLC13A1	stop_nonessential	7	123169177	123169199	-	CCGTTGAAGTAAGTCATCTGAGT	{0: 1, 1: 0, 2: 0, 3: 13, 4: 149}	CAG	50	1	1	CTCAGATGACTTACTTCAA	NGG
1031552204	SLC13A1	stop_nonessential	7	123128859	123128881	+	AGACCAACCAGGAACAAATCCGG	{0: 1, 1: 0, 2: 2, 3: 17, 4: 226}	TGG	25	1	1	GACCAACCAGGAACAAATC	NGG
1031552726	SLC13A1	stop_nonessential	7	123134486	123134508	+	TAAACCATGATCCAAAGTTGAGG	{0: 1, 1: 0, 2: 0, 3: 13, 4: 125}	TGG	25	1	1	AAACCATGATCCAAAGTTG	NGG
1031555409	SLC13A1	stop_nonessential	7	123169284	123169306	+	GCTGAGCCACATAGACAAAAAGG	{0: 1, 1: 0, 2: 1, 3: 6, 4: 163}	TGG	50	1	1	CTGAGCCACATAGACAAAA	NGG
1031557829	SLC13A1	stop_nonessential	7	123199898	123199920	-	CCACGAAGAGAAATCGGCGATAA	{0: 1, 1: 0, 2: 0, 3: 0, 4: 34}	CGA	75	1	1	TATCGCCGATTTCTCTTCG	NGG
1031551775	SLC13A1	stop_nonessential	7	123123177	123123199	-	CCAGGGCATGAATGACTGGAATT	{0: 1, 1: 0, 2: 0, 3: 11, 4: 121}	CAG	25	1	1	ATTCCAGTCATTCATGCCC	NGG
1031551773	SLC13A1	stop_nonessential	7	123123173	123123195	+	TATCCCAGGGCATGAATGACTGG	{0: 1, 1: 0, 2: 2, 3: 9, 4: 149}	TGG	25	1	1	ATCCCAGGGCATGAATGAC	NGG
1031552717	SLC13A1	stop_nonessential	7	123134424	123134446	+	AAGCCACTGAAGCCAGATCCAGG	{0: 1, 1: 0, 2: 0, 3: 32, 4: 230}	TGG	25	1	1	AGCCACTGAAGCCAGATCC	NGG
1079604034	SLC17A6	stop_nonessential	11	22343288	22343310	-	CCACGGTTCCTTCTTTTGGGGCT	{0: 1, 1: 0, 2: 0, 3: 11, 4: 137}	TGG	100	1	1	GCCCCAAAAGAAGGAACCG	NGG
1079606173	SLC17A6	stop_nonessential	11	22370140	22370162	+	TAGTCAGCCAGCATATTTTGAGG	{0: 1, 1: 0, 2: 1, 3: 11, 4: 133}	CAG	100	1	1	AGTCAGCCAGCATATTTTG	NGG
1079606670	SLC17A6	stop_nonessential	11	22377494	22377516	+	GAAACAACCCTGGGCAGACCCGG	{0: 1, 1: 0, 2: 3, 3: 20, 4: 183}	CAA	0	1	1	AAACAACCCTGGGCAGACC	NGG
1079603384	SLC17A6	stop_nonessential	11	22338546	22338568	+	AAACAAAGGATTTTGGCCCCAGG	{0: 1, 1: 0, 2: 1, 3: 10, 4: 191}	CAA	100	1	1	AACAAAGGATTTTGGCCCC	NGG
1079606680	SLC17A6	stop_nonessential	11	22377585	22377607	+	ACTCAAAATTATATAAATTATGG	{0: 1, 1: 0, 2: 6, 3: 88, 4: 825}	CAA	0	1	1	CTCAAAATTATATAAATTA	NGG
1079605541	SLC17A6	stop_nonessential	11	22360909	22360931	-	CCAGCATGTCATGGGATATGGAG	{0: 1, 1: 0, 2: 0, 3: 12, 4: 131}	TGG	100	1	1	TCCATATCCCATGACATGC	NGG
1083718311	SLC22A12	stop_nonessential	11	64591689	64591711	-	CCCAGCCACCGCTGCTGGGCACC	{0: 1, 1: 0, 2: 5, 3: 148, 4: 750}	TGG	80	1	1	GTGCCCAGCAGCGGTGGCT	NGG
1083718299	SLC22A12	stop_nonessential	11	64591610	64591632	+	TCTCCAGACGATGGCTCTGATGG	{0: 1, 1: 0, 2: 1, 3: 5, 4: 114}	CAG	80	1	1	CTCCAGACGATGGCTCTGA	NGG
1083720535	SLC22A12	stop_nonessential	11	64601538	64601560	+	CCACACAGTTTTAGCCTCCTGGG	{0: 1, 1: 0, 2: 4, 3: 13, 4: 185}	CAG	0	1	1	CACACAGTTTTAGCCTCCT	NGG
1083718775	SLC22A12	stop_nonessential	11	64593728	64593750	-	CCTACGGTGTGCGGGACTGGACA	{0: 1, 1: 0, 2: 0, 3: 2, 4: 35}	TGG	60	1	1	GTCCAGTCCCGCACACCGT	NGG
1083718578	SLC22A12	stop_nonessential	11	64592818	64592840	+	GCCCAGTCCATCTACCTGGCTGG	{0: 1, 1: 0, 2: 0, 3: 17, 4: 129}	CAG	80	1	1	CCCAGTCCATCTACCTGGC	NGG
1083718569	SLC22A12	stop_nonessential	11	64592763	64592785	-	CCTCCTCTCCCATCAGTGGAACC	{0: 1, 1: 0, 2: 2, 3: 60, 4: 782}	TGG	80	1	1	GTTCCACTGATGGGAGAGG	NGG
1083718323	SLC22A12	stop_nonessential	11	64591729	64591751	+	CGGCTCAGGCCAGCATCCTAGGG	{0: 1, 1: 0, 2: 0, 3: 10, 4: 91}	CAG	80	1	1	GGCTCAGGCCAGCATCCTA	NGG
1083718297	SLC22A12	stop_nonessential	11	64591601	64591623	+	GTTCCAGGTTCTCCAGACGATGG	{0: 1, 1: 0, 2: 0, 3: 4, 4: 99}	CAG	80	1	1	TTCCAGGTTCTCCAGACGA	NGG
1083719784	SLC22A12	stop_nonessential	11	64598532	64598554	+	GCACGATGGCTCCTCACCACAGG	{0: 1, 1: 0, 2: 0, 3: 7, 4: 85}	CGA	100	1	1	CACGATGGCTCCTCACCAC	NGG
1083718713	SLC22A12	stop_nonessential	11	64593436	64593458	+	TACCTTCAGATGGCTGTGATGGG	{0: 1, 1: 0, 2: 1, 3: 11, 4: 139}	CAG	40	1	1	ACCTTCAGATGGCTGTGAT	NGG
1083719791	SLC22A12	stop_nonessential	11	64598548	64598570	-	CCACAGGCAGGCTGGATTGGGGC	{0: 1, 1: 0, 2: 2, 3: 30, 4: 297}	TGG	100	1	1	CCCCAATCCAGCCTGCCTG	NGG
1083719776	SLC22A12	stop_nonessential	11	64598501	64598523	-	CCCCCTCCACTTAAGGTGGCTGG	{0: 1, 1: 0, 2: 1, 3: 9, 4: 158}	TGG	60	1	1	CAGCCACCTTAAGTGGAGG	NGG
1083720090	SLC22A12	stop_nonessential	11	64599659	64599681	-	CCTGACCCCTGCCCCAGGTTCGC	{0: 1, 1: 0, 2: 51, 3: 27, 4: 296}	TGG	100	1	1	CGAACCTGGGGCAGGGGTC	NGG
1083720353	SLC22A12	stop_nonessential	11	64600751	64600773	+	TTGGGCCAGATGGCAGCCCGTGG	{0: 1, 1: 0, 2: 0, 3: 20, 4: 125}	CAG	100	1	1	TGGGCCAGATGGCAGCCCG	NGG
1064695972	SLC39A12	stop_nonessential	10	17965585	17965607	+	TCCCTCCAGGGTGTTTGTCTGGG	{0: 1, 1: 0, 2: 0, 3: 14, 4: 177}	CAG	100	1	1	CCCTCCAGGGTGTTTGTCT	NGG
1064695542	SLC39A12	stop_nonessential	10	17961628	17961650	+	AGATCAGCTTAGAGAAGAAGTGG	{0: 1, 1: 0, 2: 0, 3: 26, 4: 316}	CAG	75	1	1	GATCAGCTTAGAGAAGAAG	NGG
1064703139	SLC39A12	stop_nonessential	10	18042721	18042743	+	ATGTTCAAACACAACGACCCTGG	{0: 1, 1: 0, 2: 0, 3: 6, 4: 54}	CAA	0	1	1	TGTTCAAACACAACGACCC	NGG
1064697068	SLC39A12	stop_nonessential	10	17977915	17977937	-	CCTCAACACTCTCTGGACCAGAA	{0: 1, 1: 0, 2: 1, 3: 19, 4: 131}	TGG	100	1	1	TCTGGTCCAGAGAGTGTTG	NGG
1064694676	SLC39A12	stop_nonessential	10	17953412	17953434	+	CTGCTACAGGTTCTCTCTGCTGG	{0: 1, 1: 0, 2: 0, 3: 17, 4: 185}	CAG	75	1	1	TGCTACAGGTTCTCTCTGC	NGG
1064697996	SLC39A12	stop_nonessential	10	17987582	17987604	+	CTTACAGCTGTTTGTGGGCTTGG	{0: 1, 1: 0, 2: 3, 3: 11, 4: 154}	CAG	100	1	1	TTACAGCTGTTTGTGGGCT	NGG
1064695557	SLC39A12	stop_nonessential	10	17961849	17961871	+	CTTCTCAAAGCCAGGTAAGAAGG	{0: 1, 1: 0, 2: 1, 3: 20, 4: 208}	CAA	100	1	1	TTCTCAAAGCCAGGTAAGA	NGG
1064699426	SLC39A12	stop_nonessential	10	18003290	18003312	-	CCATGTGTTCAAGACTGGATCTT	{0: 1, 1: 0, 2: 1, 3: 13, 4: 143}	TGG	0	1	1	AGATCCAGTCTTGAACACA	NGG
1064694665	SLC39A12	stop_nonessential	10	17953367	17953389	+	GCCCAGGATAGCAGAAGCCGTGG	{0: 1, 1: 0, 2: 1, 3: 15, 4: 189}	CAG	75	1	1	CCCAGGATAGCAGAAGCCG	NGG
985676157	SLC6A18	stop_nonessential	5	1232290	1232312	+	ATCGGCCAGCGGCTGCGGAAGGG	{0: 1, 1: 0, 2: 0, 3: 4, 4: 51}	CAG	100	1	1	TCGGCCAGCGGCTGCGGAA	NGG
985677466	SLC6A18	stop_nonessential	5	1239457	1239479	+	TTCTCCAGAACCCCCGGGTGTGG	{0: 1, 1: 0, 2: 1, 3: 5, 4: 117}	CAG	100	1	1	TCTCCAGAACCCCCGGGTG	NGG
985676276	SLC6A18	stop_nonessential	5	1232839	1232861	-	CCAGCACCCGCTGCCCTGGAGCT	{0: 1, 1: 0, 2: 4, 3: 37, 4: 385}	TGG	100	1	1	GCTCCAGGGCAGCGGGTGC	NGG
985678592	SLC6A18	stop_nonessential	5	1244652	1244674	-	CCTACTGGCGGCTGACCTGGAGG	{0: 1, 1: 0, 2: 0, 3: 13, 4: 120}	TGG	100	1	1	CTCCAGGTCAGCCGCCAGT	NGG
985677664	SLC6A18	stop_nonessential	5	1240534	1240556	+	TGACTGCCAGAAGGATGCGGTGG	{0: 1, 1: 0, 2: 2, 3: 3, 4: 181}	CAG	100	1	1	GACTGCCAGAAGGATGCGG	NGG
985676777	SLC6A18	stop_nonessential	5	1235511	1235533	-	CCGTGAGCTACTTCTGGTACCGG	{0: 1, 1: 0, 2: 0, 3: 2, 4: 66}	TGG	100	1	1	CGGTACCAGAAGTAGCTCA	NGG
985678896	SLC6A18	stop_nonessential	5	1245915	1245937	-	CCTTGCTGCCCGTGCTGTGGGTC	{0: 1, 1: 0, 2: 0, 3: 15, 4: 190}	TGG	0	1	1	ACCCACAGCACGGGCAGCA	NGG
985678911	SLC6A18	stop_nonessential	5	1245967	1245989	-	CCGGCGGAGGCGGACGTGGAGGG	{0: 1, 1: 0, 2: 4, 3: 25, 4: 189}	TGG	0	1	1	CCTCCACGTCCGCCTCCGC	NGG
985674831	SLC6A18	stop_nonessential	5	1225616	1225638	+	CTGTGCCAGACCTATGGAGGAGG	{0: 1, 1: 0, 2: 0, 3: 14, 4: 155}	CAG	100	1	1	TGTGCCAGACCTATGGAGG	NGG
985678328	SLC6A18	stop_nonessential	5	1243612	1243634	-	CCGGGGGCTCCTGTGTGGGCCAT	{0: 1, 1: 0, 2: 2, 3: 32, 4: 319}	TGG	100	1	1	TGGCCCACACAGGAGCCCC	NGG
985678130	SLC6A18	stop_nonessential	5	1242812	1242834	+	GGTGGCCCAGCTCCCCCTGAAGG	{0: 1, 1: 0, 2: 0, 3: 31, 4: 261}	CAG	100	1	1	GTGGCCCAGCTCCCCCTGA	NGG
985678607	SLC6A18	stop_nonessential	5	1244735	1244757	-	CCACTGAGATACAAGGCCTGGAA	{0: 1, 1: 0, 2: 1, 3: 16, 4: 147}	TGG	0	1	1	TCCAGGCCTTGTATCTCAG	NGG
985678905	SLC6A18	stop_nonessential	5	1245951	1245973	+	TTGCTCAGCTGCTCACCCGGCGG	{0: 1, 1: 0, 2: 0, 3: 12, 4: 113}	CAG	0	1	1	TGCTCAGCTGCTCACCCGG	NGG
985677467	SLC6A18	stop_nonessential	5	1239461	1239483	-	CCAGAACCCCCGGGTGTGGCTGG	{0: 1, 1: 0, 2: 0, 3: 4, 4: 170}	TGG	100	1	1	CAGCCACACCCGGGGGTTC	NGG
985678886	SLC6A18	stop_nonessential	5	1245862	1245884	+	GCGTCAGGAGAAGCTCTACCCGG	{0: 1, 1: 0, 2: 0, 3: 4, 4: 66}	CAG	0	1	1	CGTCAGGAGAAGCTCTACC	NGG
1171173678	SSTR4	stop_nonessential	20	23035803	23035825	-	CCGCCCTGCGCCACTGGCCCTTC	{0: 1, 1: 0, 2: 1, 3: 25, 4: 318}	TGG	0	1	1	AAGGGCCAGTGGCGCAGGG	NGG
1171173787	SSTR4	stop_nonessential	20	23036434	23036456	+	CTTCCGCCGATTCTTCCAGCGGG	{0: 1, 1: 0, 2: 0, 3: 2, 4: 75}	CGA	0	1	1	TTCCGCCGATTCTTCCAGC	NGG
1171173650	SSTR4	stop_nonessential	20	23035630	23035652	+	TATCCAGTGCATCTACGCGCTGG	{0: 1, 1: 0, 2: 0, 3: 0, 4: 21}	CAG	0	1	1	ATCCAGTGCATCTACGCGC	NGG
1171173730	SSTR4	stop_nonessential	20	23036073	23036095	-	CCTGCAACCTGCAGTGGCCACAC	{0: 1, 1: 0, 2: 2, 3: 38, 4: 227}	TGG	0	1	1	TGTGGCCACTGCAGGTTGC	NGG
1171173757	SSTR4	stop_nonessential	20	23036208	23036230	-	CCCTGCGCGCTGGCTGGCAGCAG	{0: 1, 1: 0, 2: 1, 3: 13, 4: 183}	TGG	0	1	1	TGCTGCCAGCCAGCGCGCA	NGG
1169029243	TGM6	stop_nonessential	20	2395228	2395250	+	TGTGTTCCAGACATCGGAGCTGG	{0: 1, 1: 0, 2: 0, 3: 11, 4: 88}	CAG	100	1	1	GTGTTCCAGACATCGGAGC	NGG
1169030523	TGM6	stop_nonessential	20	2403445	2403467	-	CCCCTCTTACAATGGCTGGCAGG	{0: 1, 1: 0, 2: 0, 3: 8, 4: 113}	TGG	100	1	1	CTGCCAGCCATTGTAAGAG	NGG
1169029273	TGM6	stop_nonessential	20	2395414	2395436	-	CCTTTTCAACCCATGGTGTGCAG	{0: 1, 1: 0, 2: 1, 3: 4, 4: 115}	TGG	100	1	1	TGCACACCATGGGTTGAAA	NGG
1169030511	TGM6	stop_nonessential	20	2403381	2403403	-	CCTCTCTCTGTGGCAGGAATTTC	{0: 1, 1: 0, 2: 3, 3: 36, 4: 328}	TGG	100	1	1	AAATTCCTGCCACAGAGAG	NGG
1169029482	TGM6	stop_nonessential	20	2396599	2396621	+	GAGCCCAGGGCTGGAACTACGGG	{0: 1, 1: 0, 2: 1, 3: 22, 4: 238}	CAG	100	1	1	AGCCCAGGGCTGGAACTAC	NGG
1169032053	TGM6	stop_nonessential	20	2417292	2417314	-	CCTCTGGAAGGAGAATCTGGATC	{0: 1, 1: 0, 2: 1, 3: 11, 4: 151}	TGG	100	1	1	ATCCAGATTCTCCTTCCAG	NGG
1169030578	TGM6	stop_nonessential	20	2403677	2403699	-	CCGACTACATCACCTGGCTGTGG	{0: 1, 1: 0, 2: 2, 3: 18, 4: 149}	TGG	100	1	1	CACAGCCAGGTGATGTAGT	NGG
1169030117	TGM6	stop_nonessential	20	2400364	2400386	+	CACAGACCAGAACCTGAGTGTGG	{0: 1, 1: 0, 2: 1, 3: 33, 4: 265}	CAG	100	1	1	ACAGACCAGAACCTGAGTG	NGG
1169029987	TGM6	stop_nonessential	20	2399594	2399616	+	GGACAGTGGCAGGGCAAGTACGG	{0: 1, 1: 0, 2: 1, 3: 27, 4: 316}	CAG	100	1	1	GACAGTGGCAGGGCAAGTA	NGG
1169029992	TGM6	stop_nonessential	20	2399625	2399647	-	CCAGCCCGCTGCACTGGCGCGGC	{0: 1, 1: 0, 2: 0, 3: 2, 4: 118}	TGG	100	1	1	CCGCGCCAGTGCAGCGGGC	NGG
1169030531	TGM6	stop_nonessential	20	2403479	2403501	+	ACCCCCCAGGAGGAGAGTGAAGG	{0: 1, 1: 0, 2: 3, 3: 25, 4: 281}	CAG	100	1	1	CCCCCCAGGAGGAGAGTGA	NGG
1169029982	TGM6	stop_nonessential	20	2399573	2399595	+	AACGACCGAGGTGTGGTGCAAGG	{0: 1, 1: 0, 2: 0, 3: 5, 4: 56}	CGA	100	1	1	ACGACCGAGGTGTGGTGCA	NGG
1007345953	TREML4	stop_nonessential	6	41229535	41229557	-	CCTATGTGGACTCTTCCCTGGCT	{0: 1, 1: 0, 2: 0, 3: 38, 4: 223}	TGG	100	1	1	GCCAGGGAAGAGTCCACAT	NGG
1007345765	TREML4	stop_nonessential	6	41228481	41228503	+	CTGGCCTCAGGTGACATGGAGGG	{0: 1, 1: 0, 2: 1, 3: 20, 4: 257}	CAG	100	1	1	TGGCCTCAGGTGACATGGA	NGG
1007345843	TREML4	stop_nonessential	6	41228853	41228875	-	CCAGCTCCAAGCCCTGGACAGCA	{0: 1, 1: 0, 2: 3, 3: 39, 4: 351}	TGG	100	1	1	GCTGTCCAGGGCTTGGAGC	NGG
1007345951	TREML4	stop_nonessential	6	41229527	41229549	-	CCACGTCTCCTATGTGGACTCTT	{0: 1, 1: 0, 2: 0, 3: 6, 4: 131}	TGG	100	1	1	AGAGTCCACATAGGAGACG	NGG
983220599	TRIM60	stop_nonessential	4	165040185	165040207	-	CCTGCCTCAGTGTATCCTGGAAG	{0: 1, 1: 0, 2: 2, 3: 24, 4: 221}	TGG	0	1	1	TTCCAGGATACACTGAGGC	NGG
983220617	TRIM60	stop_nonessential	4	165040305	165040327	+	CTAAACAACTCCAGATTAGGAGG	{0: 1, 1: 0, 2: 0, 3: 6, 4: 65}	CAA	0	1	1	TAAACAACTCCAGATTAGG	NGG
983220655	TRIM60	stop_nonessential	4	165040909	165040931	+	TCCTCCTCAATATTCTGGCTTGG	{0: 1, 1: 0, 2: 0, 3: 18, 4: 167}	CAA	0	1	1	CCTCCTCAATATTCTGGCT	NGG
983220668	TRIM60	stop_nonessential	4	165041093	165041115	+	GGCTCTCAGAGATTTAGTTCTGG	{0: 1, 1: 0, 2: 0, 3: 14, 4: 112}	CAG	0	1	1	GCTCTCAGAGATTTAGTTC	NGG
983220639	TRIM60	stop_nonessential	4	165040659	165040681	+	ATGAACAAGAGATGATTCTTAGG	{0: 1, 1: 0, 2: 2, 3: 23, 4: 252}	CAA	0	1	1	TGAACAAGAGATGATTCTT	NGG
1033606277	TRPV5	stop_nonessential	7	142930338	142930360	-	CCAGATCCCACCTCTTTGTCGAA	{0: 1, 1: 0, 2: 2, 3: 6, 4: 87}	CAA	50	1	1	TCGACAAAGAGGTGGGATC	NGG
1033604338	TRPV5	stop_nonessential	7	142914941	142914963	+	ACTGCACCAGCCCAGCACCAGGG	{0: 1, 1: 0, 2: 3, 3: 30, 4: 272}	TGG	25	1	1	CTGCACCAGCCCAGCACCA	NGG
1033604335	TRPV5	stop_nonessential	7	142914907	142914929	-	CCAGCATCTGGAATCCTCGAGTG	{0: 1, 1: 0, 2: 0, 3: 8, 4: 73}	CGA	25	1	1	ACTCGAGGATTCCAGATGC	NGG
1033605557	TRPV5	stop_nonessential	7	142925708	142925730	-	CCTTCACTGGGGTCTGTTCCAGA	{0: 1, 1: 0, 2: 3, 3: 20, 4: 184}	CAG	25	1	1	CTGGAACAGACCCCAGTGA	NGG
1033605533	TRPV5	stop_nonessential	7	142925528	142925550	-	CCTGTAGTAGTTTTTGCTGGAGG	{0: 1, 1: 0, 2: 0, 3: 4, 4: 89}	CAG	25	1	1	CTCCAGCAAAAACTACTAC	NGG
1033603590	TRPV5	stop_nonessential	7	142908605	142908627	-	CCTCGGTGACTGCTGCTCTGGGA	{0: 1, 1: 0, 2: 2, 3: 17, 4: 199}	CAG	0	1	1	CCCAGAGCAGCAGTCACCG	NGG
1033606126	TRPV5	stop_nonessential	7	142929518	142929540	-	CCAGGTTCACATTCTGGTTCACA	{0: 1, 1: 0, 2: 3, 3: 23, 4: 201}	CAG	50	1	1	GTGAACCAGAATGTGAACC	NGG
1168531199	USP29	stop_nonessential	19	57130871	57130893	+	ACAGCTCCAGCAGTGTATTGAGG	{0: 1, 1: 0, 2: 1, 3: 32, 4: 784}	CAG	0	1	1	CAGCTCCAGCAGTGTATTG	NGG
1168531165	USP29	stop_nonessential	19	57130527	57130549	+	CATCAGAGAGACCTGGAAAATGG	{0: 1, 1: 0, 2: 3, 3: 99, 4: 317}	CAG	0	1	1	ATCAGAGAGACCTGGAAAA	NGG
1168531023	USP29	stop_nonessential	19	57128951	57128973	+	TAAACAGTTGAATATGTTCCTGG	{0: 1, 1: 0, 2: 0, 3: 19, 4: 193}	CAG	0	1	1	AAACAGTTGAATATGTTCC	NGG
1168531202	USP29	stop_nonessential	19	57130914	57130936	+	CTTCAGCAGGCACCACCTCCAGG	{0: 1, 1: 0, 2: 1, 3: 75, 4: 511}	CAG	0	1	1	TTCAGCAGGCACCACCTCC	NGG
1168531265	USP29	stop_nonessential	19	57131397	57131419	+	ATCCCTCAGGGGGAATACGAAGG	{0: 1, 1: 0, 2: 1, 3: 0, 4: 49}	CAG	0	1	1	TCCCTCAGGGGGAATACGA	NGG
1168531102	USP29	stop_nonessential	19	57129818	57129840	+	AGACCAGCTGAAAGAAGACATGG	{0: 1, 1: 0, 2: 2, 3: 25, 4: 366}	CAG	0	1	1	GACCAGCTGAAAGAAGACA	NGG
1168531089	USP29	stop_nonessential	19	57129614	57129636	+	ACTCACTCAAGGTGTCCCATGGG	{0: 1, 1: 0, 2: 0, 3: 2, 4: 121}	CAA	0	1	1	CTCACTCAAGGTGTCCCAT	NGG
1168531079	USP29	stop_nonessential	19	57129511	57129533	+	ATTCACAGCAACTGCAGCAGGGG	{0: 1, 1: 0, 2: 0, 3: 37, 4: 257}	CAG	0	1	1	TTCACAGCAACTGCAGCAG	NGG
1167979233	VN1R2	stop_nonessential	19	53258951	53258973	-	CCCTAGGAACTCCAGGTGGGCAG	{0: 1, 1: 0, 2: 0, 3: 34, 4: 222}	TGG	0	1	1	TGCCCACCTGGAGTTCCTA	NGG
1167979242	VN1R2	stop_nonessential	19	53259010	53259032	-	CCAATATCCTGTGCTGGGCCTTC	{0: 1, 1: 0, 2: 0, 3: 9, 4: 156}	TGG	0	1	1	AAGGCCCAGCACAGGATAT	NGG
1167979277	VN1R2	stop_nonessential	19	53259314	53259336	+	CATCCAAAGCATCCTTGCATTGG	{0: 1, 1: 0, 2: 0, 3: 4, 4: 110}	CAA	0	1	1	ATCCAAAGCATCCTTGCAT	NGG
1122026575		intergenic	14	98881921	98881943	+	CTTGGGCAGAATGTCTGCCCTGG	{0: 1, 1: 0, 2: 0, 3: 15, 4: 189}			0	0	TTGGGCAGAATGTCTGCCC	NGG
940514764		intergenic	2	154668623	154668645	-	CCATGGGCATGGTGAGGAGCTTT	{0: 1, 1: 0, 2: 0, 3: 25, 4: 227}			0	0	AAGCTCCTCACCATGCCCA	NGG
1063847130		intergenic	10	10142514	10142536	-	CCTTGCTTTCTTATGGGTCACAT	{0: 1, 1: 0, 2: 1, 3: 15, 4: 243}			0	0	TGTGACCCATAAGAAAGCA	NGG
985155272		intergenic	4	186981212	186981234	+	TCAGTTGCCTAACAGGAGCATGG	{0: 1, 1: 0, 2: 0, 3: 6, 4: 114}			0	0	CAGTTGCCTAACAGGAGCA	NGG
965042142		intergenic	3	163522423	163522445	-	CCACTTCTTGGTAACCCTTGGTA	{0: 1, 1: 0, 2: 0, 3: 9, 4: 137}			0	0	ACCAAGGGTTACCAAGAAG	NGG
925576821		intergenic	2	5368938	5368960	+	AGCATAGGGACAACTAGCTAAGG	{0: 1, 1: 0, 2: 2, 3: 16, 4: 167}			0	0	GCATAGGGACAACTAGCTA	NGG
943721389		intergenic	2	191206601	191206623	-	CCTCTTCTAGCCTCTGTCATCTA	{0: 1, 1: 0, 2: 0, 3: 32, 4: 316}			0	0	AGATGACAGAGGCTAGAAG	NGG
1014839408		intergenic	6	126200347	126200369	-	CCATAACATTCTCTGGCCTTAGC	{0: 1, 1: 0, 2: 1, 3: 15, 4: 150}			0	0	CTAAGGCCAGAGAATGTTA	NGG
1032316778		intergenic	7	130845359	130845381	-	CCCAGCCCCTTGTTGGCACCATC	{0: 1, 1: 0, 2: 1, 3: 12, 4: 184}			0	0	ATGGTGCCAACAAGGGGCT	NGG
1024903596		intergenic	7	54350919	54350941	+	GCACCTCCCAGTGTCTTGAAAGG	{0: 1, 1: 0, 2: 0, 3: 20, 4: 208}			0	0	CACCTCCCAGTGTCTTGAA	NGG
1009344572		intergenic	6	62597255	62597277	+	AAATTTCTGTGTGGTGGGGAAGG	{0: 1, 1: 0, 2: 4, 3: 57, 4: 524}			0	0	AATTTCTGTGTGGTGGGGA	NGG
1021429352		intergenic	7	20542113	20542135	-	CCTCTTCCTGTTGTCTGTCATCT	{0: 1, 1: 0, 2: 1, 3: 48, 4: 452}			0	0	GATGACAGACAACAGGAAG	NGG
952031604		intergenic	3	29149161	29149183	+	GTTTTGAGCTCATGCAGCAAAGG	{0: 1, 1: 0, 2: 0, 3: 11, 4: 99}			0	0	TTTTGAGCTCATGCAGCAA	NGG
1031569547		intergenic	7	123342184	123342206	+	AGAGGGAAGAATTTCCATCATGG	{0: 1, 1: 0, 2: 1, 3: 15, 4: 249}			0	0	GAGGGAAGAATTTCCATCA	NGG
941352914		intergenic	2	164458030	164458052	-	CCCTGCCCATTTGTGGCCCAAAT	{0: 1, 1: 0, 2: 0, 3: 17, 4: 137}			0	0	TTTGGGCCACAAATGGGCA	NGG
1131322505		intergenic	15	91408177	91408199	-	CCTCAGCTGTGAAGAGGTATAAT	{0: 1, 1: 0, 2: 1, 3: 24, 4: 254}			0	0	TTATACCTCTTCACAGCTG	NGG
1055466993		intergenic	9	76575680	76575702	+	ATAGAGCTGAAAATGTGTGCTGG	{0: 1, 1: 0, 2: 2, 3: 14, 4: 190}			0	0	TAGAGCTGAAAATGTGTGC	NGG
1119869746		intergenic	14	78006782	78006804	-	CCACAGAGAACTCTGACTTCCAG	{0: 1, 1: 0, 2: 0, 3: 30, 4: 294}			0	0	TGGAAGTCAGAGTTCTCTG	NGG
904964476		intergenic	1	34360904	34360926	+	ACAGAGGTCAACCTTGACCCTGG	{0: 1, 1: 0, 2: 0, 3: 7, 4: 117}			0	0	CAGAGGTCAACCTTGACCC	NGG
984184018		intergenic	4	176520536	176520558	+	AAATCTTGCCTGGTTTGCAGTGG	{0: 1, 1: 0, 2: 0, 3: 13, 4: 177}			0	0	AATCTTGCCTGGTTTGCAG	NGG
1013729243		intergenic	6	113143872	113143894	-	CCTTTCCAAGAGATGCCAAAAGC	{0: 1, 1: 0, 2: 2, 3: 16, 4: 229}			0	0	CTTTTGGCATCTCTTGGAA	NGG
953471261		intergenic	3	43168854	43168876	-	CCAGCAGGAAGTCAAGGAATACT	{0: 1, 1: 0, 2: 1, 3: 13, 4: 138}			0	0	GTATTCCTTGACTTCCTGC	NGG
1074249461		intergenic	10	111730125	111730147	+	GTGGTTAAGCCACAGAAACATGG	{0: 1, 1: 0, 2: 1, 3: 14, 4: 167}			0	0	TGGTTAAGCCACAGAAACA	NGG
970573589		intergenic	4	17406161	17406183	-	CCTCGGCTCCTATGCAAAATATG	{0: 1, 1: 0, 2: 0, 3: 1, 4: 66}			0	0	ATATTTTGCATAGGAGCCG	NGG
998444770		intergenic	5	142190027	142190049	+	GCGGGGAGAGGAAGACCTGCAGG	{0: 1, 1: 0, 2: 2, 3: 18, 4: 310}			0	0	CGGGGAGAGGAAGACCTGC	NGG
919784692		intergenic	1	201251846	201251868	+	AAACACAGCATGTTGACTGGTGG	{0: 1, 1: 0, 2: 1, 3: 21, 4: 166}			0	0	AACACAGCATGTTGACTGG	NGG
996215783		intergenic	5	120863533	120863555	+	ACTTATTAGGGATCAAGGGTTGG	{0: 1, 1: 0, 2: 0, 3: 13, 4: 89}			0	0	CTTATTAGGGATCAAGGGT	NGG
930457037		intergenic	2	51618251	51618273	-	CCCCAACCTAATCATGCACCTTC	{0: 1, 1: 0, 2: 0, 3: 3, 4: 119}			0	0	AAGGTGCATGATTAGGTTG	NGG
1109915083		intergenic	13	68973775	68973797	+	GGTTGTAGTGAAACAGGATGAGG	{0: 1, 1: 0, 2: 2, 3: 22, 4: 379}			0	0	GTTGTAGTGAAACAGGATG	NGG
1076265353		intergenic	10	129105349	129105371	-	CCACAGAGAGATGTTTCTCTCTC	{0: 1, 1: 0, 2: 4, 3: 32, 4: 334}			0	0	AGAGAGAAACATCTCTCTG	NGG
1003682266		intergenic	6	8267743	8267765	-	CCACAACACACCCTAGATCTAGC	{0: 1, 1: 0, 2: 0, 3: 11, 4: 80}			0	0	CTAGATCTAGGGTGTGTTG	NGG
1065073445		intergenic	10	22051724	22051746	-	CCACCATCAAGAAAGAGTATGTC	{0: 1, 1: 0, 2: 3, 3: 12, 4: 145}			0	0	ACATACTCTTTCTTGATGG	NGG
1059836148		intergenic	9	118155817	118155839	+	AACATCATTTTGGGAAGCTGAGG	{0: 1, 1: 0, 2: 29, 3: 827, 4: 16400}			0	0	ACATCATTTTGGGAAGCTG	NGG
1133705368		intergenic	16	8349735	8349757	-	CCACAGTAAATCCCAGGTTGCAG	{0: 1, 1: 0, 2: 0, 3: 10, 4: 145}			0	0	TGCAACCTGGGATTTACTG	NGG
958793424		intergenic	3	98680781	98680803	+	ACAACTAATGAGTCACCAAGAGG	{0: 1, 1: 0, 2: 1, 3: 8, 4: 88}			0	0	CAACTAATGAGTCACCAAG	NGG
1117389378		intergenic	14	55248394	55248416	-	CCTTTGGACATAGAATTTGCTGC	{0: 1, 1: 0, 2: 2, 3: 10, 4: 116}			0	0	CAGCAAATTCTATGTCCAA	NGG
1010075660		intergenic	6	71794202	71794224	-	CCCATCTACATCCTGGCCAGTCC	{0: 1, 1: 0, 2: 0, 3: 15, 4: 118}			0	0	GACTGGCCAGGATGTAGAT	NGG
917570869		intergenic	1	176263903	176263925	+	AAAGGCCAGTAACATCAGACTGG	{0: 1, 1: 0, 2: 1, 3: 8, 4: 137}			0	0	AAGGCCAGTAACATCAGAC	NGG
1059980900		intergenic	9	119770706	119770728	-	CCTCCCCAAAACCAACACTTTCA	{0: 1, 1: 0, 2: 4, 3: 28, 4: 338}			0	0	GAAAGTGTTGGTTTTGGGG	NGG
943930893		intergenic	2	193851589	193851611	-	CCACCCCAATGTCAATGACTTTT	{0: 1, 1: 0, 2: 2, 3: 17, 4: 265}			0	0	AAAGTCATTGACATTGGGG	NGG
1052633906		intergenic	9	31075246	31075268	-	CCTTAGTAGTGTGAGTGCACCCA	{0: 1, 1: 0, 2: 0, 3: 5, 4: 127}			0	0	GGGTGCACTCACACTACTA	NGG
970782457		intergenic	4	19754642	19754664	-	CCACTGCAATCACTTTCATACCT	{0: 1, 1: 0, 2: 2, 3: 20, 4: 247}			0	0	GGTATGAAAGTGATTGCAG	NGG
1113039998		intergenic	13	106094311	106094333	+	AAAACCATCAGTGCCCACAGTGG	{0: 1, 1: 0, 2: 0, 3: 17, 4: 204}			0	0	AAACCATCAGTGCCCACAG	NGG
994388002		intergenic	5	99155125	99155147	+	AAAACTGTGCATAGACACTCTGG	{0: 1, 1: 0, 2: 0, 3: 11, 4: 162}			0	0	AAACTGTGCATAGACACTC	NGG
1098881072		intergenic	12	75918240	75918262	-	CCACTGAATTCCTGGGCAGCTGG	{0: 1, 1: 0, 2: 0, 3: 34, 4: 293}			0	0	CAGCTGCCCAGGAATTCAG	NGG
963487696		intergenic	3	145956848	145956870	+	TTTCGAAGGTTACTGAGGGATGG	{0: 1, 1: 0, 2: 0, 3: 6, 4: 117}			0	0	TTCGAAGGTTACTGAGGGA	NGG
1057501398		intergenic	9	95599389	95599411	+	CAGCACAAAACCCCACCAAGAGG	{0: 1, 1: 0, 2: 0, 3: 10, 4: 144}			0	0	AGCACAAAACCCCACCAAG	NGG
1073964058		intergenic	10	108967902	108967924	+	GACATCAGTGAGGTAGTCTGAGG	{0: 1, 1: 0, 2: 2, 3: 13, 4: 139}			0	0	ACATCAGTGAGGTAGTCTG	NGG
986377309		intergenic	5	7145315	7145337	+	TACAAAGTTCAAGGTACCTGAGG	{0: 1, 1: 0, 2: 4, 3: 17, 4: 152}			0	0	ACAAAGTTCAAGGTACCTG	NGG
1127528405		intergenic	15	59817012	59817034	+	AGTAGCAGTAGGCATCAAGGTGG	{0: 1, 1: 0, 2: 1, 3: 7, 4: 97}			0	0	GTAGCAGTAGGCATCAAGG	NGG
987951377		intergenic	5	24681273	24681295	+	AGTTTGCTCTCAAGTTGAGATGG	{0: 1, 1: 0, 2: 0, 3: 9, 4: 122}			0	0	GTTTGCTCTCAAGTTGAGA	NGG
1055778536		intergenic	9	79793657	79793679	+	ATAGAGCCAAATCAAGGCAGAGG	{0: 1, 1: 0, 2: 0, 3: 14, 4: 199}			0	0	TAGAGCCAAATCAAGGCAG	NGG
1013940258		intergenic	6	115652520	115652542	-	CCACAGGTGACTTCATCGGATTT	{0: 1, 1: 0, 2: 0, 3: 8, 4: 65}			0	0	AATCCGATGAAGTCACCTG	NGG
1063220798		intergenic	10	3966075	3966097	-	CCCTCTCATGCCCGGCCCACCCA	{0: 1, 1: 0, 2: 1, 3: 10, 4: 257}			0	0	GGGTGGGCCGGGCATGAGA	NGG
1126235648		intergenic	15	46380891	46380913	+	CAGTTGAACACAGAAGACTGTGG	{0: 1, 1: 0, 2: 4, 3: 187, 4: 3441}			0	0	AGTTGAACACAGAAGACTG	NGG
1058455100		intergenic	9	105131425	105131447	-	CCCTGTGTCTGTGATTTGTTCCG	{0: 1, 1: 0, 2: 0, 3: 11, 4: 147}			0	0	GGAACAAATCACAGACACA	NGG
997425753		intergenic	5	133801599	133801621	-	CCATCCTGCAGTGAGCATAACCA	{0: 1, 1: 0, 2: 0, 3: 8, 4: 126}			0	0	GGTTATGCTCACTGCAGGA	NGG
1093329131		intergenic	12	17813744	17813766	+	GTATCATCTGTGATTTGGCCAGG	{0: 1, 1: 0, 2: 0, 3: 10, 4: 116}			0	0	TATCATCTGTGATTTGGCC	NGG
1063693293		intergenic	10	8307758	8307780	-	CCATCCTAATCATTACTACGCTG	{0: 1, 1: 0, 2: 0, 3: 3, 4: 56}			0	0	AGCGTAGTAATGATTAGGA	NGG
1052275928		intergenic	9	26676591	26676613	-	CCAGCAGTCTACTATTATTCTGC	{0: 1, 1: 0, 2: 0, 3: 12, 4: 95}			0	0	CAGAATAATAGTAGACTGC	NGG
1068153226		intergenic	10	53161791	53161813	-	CCGTGCTGCCTTTCTCAGGCACA	{0: 1, 1: 0, 2: 0, 3: 32, 4: 315}			0	0	GTGCCTGAGAAAGGCAGCA	NGG
1102715706		intergenic	12	114970153	114970175	-	CCCTGACATGATTCAGCTATTGG	{0: 1, 1: 0, 2: 1, 3: 12, 4: 114}			0	0	CAATAGCTGAATCATGTCA	NGG
984419005		intergenic	4	179496031	179496053	-	CCATTGCCTCTTTAGCTATGACT	{0: 1, 1: 0, 2: 2, 3: 29, 4: 247}			0	0	GTCATAGCTAAAGAGGCAA	NGG
1056701480		intergenic	9	88914800	88914822	-	CCCCTATACCTGTTACCCCTGCT	{0: 1, 1: 0, 2: 0, 3: 8, 4: 149}			0	0	GCAGGGGTAACAGGTATAG	NGG
1065760938		intergenic	10	28982894	28982916	+	AAAAGCCACAATCTGTCCCTTGG	{0: 1, 1: 0, 2: 4, 3: 16, 4: 213}			0	0	AAAGCCACAATCTGTCCCT	NGG
1098656079		intergenic	12	73031323	73031345	-	CCACTTGGAACTTTGAGCTTCTT	{0: 1, 1: 0, 2: 4, 3: 19, 4: 259}			0	0	AGAAGCTCAAAGTTCCAAG	NGG
1066525802		intergenic	10	36277850	36277872	-	CCTGCCTTTGTTTCTTCCTACGA	{0: 1, 1: 0, 2: 1, 3: 23, 4: 206}			0	0	CGTAGGAAGAAACAAAGGC	NGG
1043200385		intergenic	8	77362495	77362517	-	CCACTGTCATTCATTCAATGCCA	{0: 1, 1: 0, 2: 0, 3: 25, 4: 208}			0	0	GGCATTGAATGAATGACAG	NGG
1115052901		intergenic	14	29086399	29086421	-	CCCTCCCAGGTCTGGAGTCAGCA	{0: 1, 1: 0, 2: 0, 3: 27, 4: 275}			0	0	GCTGACTCCAGACCTGGGA	NGG
1009711944		intergenic	6	67334492	67334514	+	AAAACTGTTACTGAGTGGAGAGG	{0: 1, 1: 0, 2: 2, 3: 21, 4: 212}			0	0	AAACTGTTACTGAGTGGAG	NGG
1095904048		intergenic	12	47359059	47359081	-	CCTGCTCCTATCTAGAATCAACT	{0: 1, 1: 0, 2: 0, 3: 10, 4: 90}			0	0	GTTGATTCTAGATAGGAGC	NGG
927439214		intergenic	2	23098925	23098947	-	CCACAGATTCTGACTTACCATCT	{0: 1, 1: 0, 2: 0, 3: 19, 4: 233}			0	0	GATGGTAAGTCAGAATCTG	NGG
978797100		intergenic	4	112719285	112719307	-	CCACCTCCTCATGCCAGGTATCA	{0: 1, 1: 0, 2: 1, 3: 27, 4: 210}			0	0	GATACCTGGCATGAGGAGG	NGG
900826133		intergenic	1	4928427	4928449	+	ACCGGCTCTCACAACAGCAGAGG	{0: 1, 1: 0, 2: 5, 3: 17, 4: 121}			0	0	CCGGCTCTCACAACAGCAG	NGG
1120472798		intergenic	14	84947830	84947852	+	GAAAATGTACGTGTAGCAGCAGG	{0: 1, 1: 0, 2: 0, 3: 5, 4: 69}			0	0	AAAATGTACGTGTAGCAGC	NGG
1126891518		intergenic	15	53210212	53210234	-	CCAGCCCCACTGAGAAGTCTGGC	{0: 1, 1: 0, 2: 0, 3: 18, 4: 189}			0	0	CCAGACTTCTCAGTGGGGC	NGG
966338650		intergenic	3	178900462	178900484	-	CCAGCTGTACCTATGCTTTCTCA	{0: 1, 1: 0, 2: 3, 3: 20, 4: 193}			0	0	GAGAAAGCATAGGTACAGC	NGG
1121846379		intergenic	14	97175824	97175846	-	CCGCGTTTTCTAAAAGCTTGCAC	{0: 1, 1: 0, 2: 1, 3: 4, 4: 98}			0	0	TGCAAGCTTTTAGAAAACG	NGG
971523031		intergenic	4	27579047	27579069	-	CCACTGCTTGTTACAATAGCTCT	{0: 1, 1: 0, 2: 2, 3: 15, 4: 104}			0	0	GAGCTATTGTAACAAGCAG	NGG
983751016		intergenic	4	171270961	171270983	+	AGTGTTCCTAGAGATAGAAGAGG	{0: 1, 1: 0, 2: 1, 3: 26, 4: 250}			0	0	GTGTTCCTAGAGATAGAAG	NGG
918208732		intergenic	1	182332221	182332243	-	CCTTTCTTTGCAGGCCGAAGTCC	{0: 1, 1: 0, 2: 3, 3: 5, 4: 82}			0	0	GACTTCGGCCTGCAAAGAA	NGG
1106896786		intergenic	13	34311822	34311844	+	GCAGTTTACTTCCCAAGTCTTGG	{0: 1, 1: 0, 2: 1, 3: 16, 4: 167}			0	0	CAGTTTACTTCCCAAGTCT	NGG
972892250		intergenic	4	43573221	43573243	-	CCCCGCTTTGCAGTGGATATTAA	{0: 1, 1: 0, 2: 0, 3: 1, 4: 77}			0	0	TAATATCCACTGCAAAGCG	NGG
910347790		intergenic	1	86260205	86260227	-	CCCTAGCACATAGCCTTTACCTT	{0: 1, 1: 0, 2: 0, 3: 16, 4: 152}			0	0	AGGTAAAGGCTATGTGCTA	NGG
1047565187		intergenic	8	126036451	126036473	-	CCTGGAGTTTTCTTGCTTGACCT	{0: 1, 1: 0, 2: 2, 3: 12, 4: 174}			0	0	GGTCAAGCAAGAAAACTCC	NGG
918912010		intergenic	1	190585599	190585621	-	CCTGGGAATATAATCATCCTTCC	{0: 1, 1: 0, 2: 0, 3: 10, 4: 139}			0	0	GAAGGATGATTATATTCCC	NGG
980293298		intergenic	4	130872856	130872878	-	CCATTGGTATAGCTAAGCAGAAC	{0: 1, 1: 0, 2: 0, 3: 6, 4: 113}			0	0	TTCTGCTTAGCTATACCAA	NGG
1008213411		intergenic	6	48754503	48754525	-	CCATCATTGCTCACTACATAAGC	{0: 1, 1: 0, 2: 1, 3: 6, 4: 98}			0	0	CTTATGTAGTGAGCAATGA	NGG
947973965		intergenic	2	234348013	234348035	-	CCCCAGCCTTATGTTTTCAGGAG	{0: 1, 1: 0, 2: 0, 3: 16, 4: 244}			0	0	TCCTGAAAACATAAGGCTG	NGG
1048683622		intergenic	8	136875557	136875579	-	CCAATGAGGGAGTTGTGTACAGT	{0: 1, 1: 0, 2: 0, 3: 5, 4: 88}			0	0	CTGTACACAACTCCCTCAT	NGG
1111575329		intergenic	13	90145744	90145766	+	TGGTCTGACACAACATGTCACGG	{0: 1, 1: 0, 2: 0, 3: 4, 4: 79}			0	0	GGTCTGACACAACATGTCA	NGG
933471293		intergenic	2	82728827	82728849	-	CCAAATCTATGTTCCTCCAGCTC	{0: 1, 1: 0, 2: 1, 3: 26, 4: 249}			0	0	AGCTGGAGGAACATAGATT	NGG
1012419762		intergenic	6	99051771	99051793	+	ACAGACATGGAAACACTGGATGG	{0: 1, 1: 0, 2: 4, 3: 30, 4: 314}			0	0	CAGACATGGAAACACTGGA	NGG
1051131573		intergenic	9	13866813	13866835	-	CCACCAGTTGTGACTGAGCATAC	{0: 1, 1: 0, 2: 0, 3: 3, 4: 86}			0	0	TATGCTCAGTCACAACTGG	NGG
924457350		intergenic	1	244229321	244229343	+	GAATGGCATTATGGCCCAAGAGG	{0: 1, 1: 0, 2: 1, 3: 7, 4: 101}			0	0	AATGGCATTATGGCCCAAG	NGG
1086988670		intergenic	11	93278730	93278752	+	GCACTTTTCTGCATGAATAGTGG	{0: 1, 1: 0, 2: 0, 3: 10, 4: 143}			0	0	CACTTTTCTGCATGAATAG	NGG
1071266403		intergenic	10	83968530	83968552	-	CCTTGTCCTTAAGGTAGCAAATC	{0: 1, 1: 0, 2: 1, 3: 9, 4: 113}			0	0	ATTTGCTACCTTAAGGACA	NGG
1046215775		intergenic	8	111144395	111144417	+	ATAAACACAAAGCACAGCTGTGG	{0: 1, 1: 0, 2: 2, 3: 16, 4: 357}			0	0	TAAACACAAAGCACAGCTG	NGG
1026105669		intergenic	7	67418885	67418907	+	GTTAGAGAGCACATTTCTCAAGG	{0: 1, 1: 0, 2: 0, 3: 19, 4: 134}			0	0	TTAGAGAGCACATTTCTCA	NGG
1109495879		intergenic	13	63170932	63170954	-	CCATAGTTCTGGGTATCAAACCT	{0: 1, 1: 0, 2: 1, 3: 3, 4: 84}			0	0	GGTTTGATACCCAGAACTA	NGG
1024707407		intergenic	7	51975073	51975095	-	CCTTGCTGTATTCCTTTCTGCCA	{0: 1, 1: 0, 2: 5, 3: 47, 4: 376}			0	0	GGCAGAAAGGAATACAGCA	NGG
935453371		intergenic	2	103236614	103236636	-	CCATGTGCTATCTTAGGCCTATT	{0: 1, 1: 0, 2: 0, 3: 13, 4: 148}			0	0	ATAGGCCTAAGATAGCACA	NGG
1010891616		intergenic	6	81319640	81319662	+	GCTGCAGATATGGAGAGCAAAGG	{0: 1, 1: 0, 2: 1, 3: 35, 4: 260}			0	0	CTGCAGATATGGAGAGCAA	NGG
923918936		intergenic	1	238542098	238542120	+	TGGACCCAAATGCAGAACAGTGG	{0: 1, 1: 0, 2: 1, 3: 12, 4: 164}			0	0	GGACCCAAATGCAGAACAG	NGG
979418487		intergenic	4	120474134	120474156	+	TTATCCTGATGAGGAAGCAGAGG	{0: 1, 1: 0, 2: 6, 3: 90, 4: 936}			0	0	TATCCTGATGAGGAAGCAG	NGG
1116524971		intergenic	14	45892642	45892664	+	GCAGCAAGAAATTTTGACTCTGG	{0: 1, 1: 0, 2: 0, 3: 17, 4: 151}			0	0	CAGCAAGAAATTTTGACTC	NGG
1073038903		intergenic	10	100585760	100585782	-	CCCCTCATCCTGTGTACCCATTC	{0: 1, 1: 0, 2: 0, 3: 17, 4: 172}			0	0	AATGGGTACACAGGATGAG	NGG
961513474		intergenic	3	127418794	127418816	-	CCTCCCAAAAGTGAAGGGTTATT	{0: 1, 1: 0, 2: 1, 3: 9, 4: 158}			0	0	ATAACCCTTCACTTTTGGG	NGG
1081589092		intergenic	11	44408492	44408514	-	CCCCACCTGATGGCACCTGCCAC	{0: 1, 1: 0, 2: 1, 3: 27, 4: 274}			0	0	TGGCAGGTGCCATCAGGTG	NGG
946545312		intergenic	2	220735109	220735131	+	GATAAGATTGGGATGGGGATAGG	{0: 1, 1: 0, 2: 2, 3: 36, 4: 347}			0	0	ATAAGATTGGGATGGGGAT	NGG
1120650895		intergenic	14	87131324	87131346	+	GGCTTTCCAAACAATAGACGTGG	{0: 1, 1: 0, 2: 0, 3: 6, 4: 61}			0	0	GCTTTCCAAACAATAGACG	NGG
990322473		intergenic	5	54643629	54643651	+	GAGGTATCAATTCCTTGAGATGG	{0: 1, 1: 0, 2: 0, 3: 7, 4: 93}			0	0	AGGTATCAATTCCTTGAGA	NGG
1125284523		intergenic	15	38077541	38077563	+	AAAGATGCAGTGAATTGAGGAGG	{0: 1, 1: 0, 2: 3, 3: 33, 4: 375}			0	0	AAGATGCAGTGAATTGAGG	NGG
970239978		intergenic	4	13999064	13999086	+	GAACTAGAAGTACCCCAAAGTGG	{0: 1, 1: 0, 2: 0, 3: 9, 4: 124}			0	0	AACTAGAAGTACCCCAAAG	NGG
1097395913		intergenic	12	59074461	59074483	-	CCTCTCTTTAGTGTTCCAGATGC	{0: 1, 1: 0, 2: 0, 3: 19, 4: 137}			0	0	CATCTGGAACACTAAAGAG	NGG
1120325338		intergenic	14	83017161	83017183	+	GCAAAATGTATCTCAACTGCTGG	{0: 1, 1: 0, 2: 2, 3: 10, 4: 101}			0	0	CAAAATGTATCTCAACTGC	NGG
1069128775		intergenic	10	64672368	64672390	-	CCTTGTCCTTTTACCAAAACCAC	{0: 1, 1: 0, 2: 1, 3: 22, 4: 241}			0	0	TGGTTTTGGTAAAAGGACA	NGG
926777464		intergenic	2	16436818	16436840	-	CCTCTGTGTCTGTGTGACCAAGC	{0: 1, 1: 0, 2: 0, 3: 17, 4: 196}			0	0	CTTGGTCACACAGACACAG	NGG
951756852		intergenic	3	26100300	26100322	-	CCACCCATGAAAGCAAGCCACAT	{0: 1, 1: 0, 2: 0, 3: 17, 4: 158}			0	0	TGTGGCTTGCTTTCATGGG	NGG
936887776		intergenic	2	117333875	117333897	-	CCTCACCTTCGCCTGTAATTCAT	{0: 1, 1: 0, 2: 0, 3: 10, 4: 88}			0	0	TGAATTACAGGCGAAGGTG	NGG
957684391		intergenic	3	83482080	83482102	-	CCTGGGCTACTTTCAAGATCTGA	{0: 1, 1: 0, 2: 0, 3: 11, 4: 137}			0	0	CAGATCTTGAAAGTAGCCC	NGG
925278095		intergenic	2	2664769	2664791	+	CACAGTCACAGACTCACGCATGG	{0: 1, 1: 0, 2: 1, 3: 27, 4: 367}			0	0	ACAGTCACAGACTCACGCA	NGG
949574523		intergenic	3	5325775	5325797	+	GAATGACTTGGAGAGTCAAGAGG	{0: 1, 1: 0, 2: 0, 3: 14, 4: 181}			0	0	AATGACTTGGAGAGTCAAG	NGG
1008494110		intergenic	6	52115577	52115599	+	GATGTTCTCAATACCCAGCAAGG	{0: 1, 1: 0, 2: 2, 3: 17, 4: 140}			0	0	ATGTTCTCAATACCCAGCA	NGG
949127199		intergenic	3	460576	460598	+	TAGCAGTTGAATTCCAGCAGAGG	{0: 1, 1: 0, 2: 2, 3: 27, 4: 325}			0	0	AGCAGTTGAATTCCAGCAG	NGG
1000440586		intergenic	5	161258704	161258726	-	CCCTGTGCCTGTTTGTGACTGTC	{0: 1, 1: 0, 2: 2, 3: 21, 4: 265}			0	0	ACAGTCACAAACAGGCACA	NGG
1127849288		intergenic	15	62898930	62898952	+	AACCCAGCCCAAACATCTGAAGG	{0: 1, 1: 0, 2: 1, 3: 6, 4: 129}			0	0	ACCCAGCCCAAACATCTGA	NGG
1006846187		intergenic	6	37063223	37063245	+	CATTGTGATTTTCTTTCCGGAGG	{0: 1, 1: 0, 2: 0, 3: 7, 4: 186}			0	0	ATTGTGATTTTCTTTCCGG	NGG
1080740693		intergenic	11	35061941	35061963	-	CCCGCCCTGCTTCTGACACCCTT	{0: 1, 1: 0, 2: 2, 3: 41, 4: 348}			0	0	AGGGTGTCAGAAGCAGGGC	NGG
1033895665		intergenic	7	146066309	146066331	-	CCAGTCCTATGTGTTCATGGTCC	{0: 1, 1: 0, 2: 0, 3: 7, 4: 90}			0	0	GACCATGAACACATAGGAC	NGG
972238864		intergenic	4	37167116	37167138	-	CCATCCTGGTTTACACGCCCTCA	{0: 1, 1: 0, 2: 0, 3: 7, 4: 104}			0	0	GAGGGCGTGTAAACCAGGA	NGG
923312731		intergenic	1	232751580	232751602	+	GTAGGTAGATCAGAGCACACAGG	{0: 1, 1: 0, 2: 0, 3: 9, 4: 87}			0	0	TAGGTAGATCAGAGCACAC	NGG
1042937370		intergenic	8	74073478	74073500	+	AGCCATGTAGCAGGGAGGGATGG	{0: 1, 1: 0, 2: 0, 3: 51, 4: 504}			0	0	GCCATGTAGCAGGGAGGGA	NGG
989141941		intergenic	5	38210169	38210191	-	CCTGGGATAAACATACACCCACT	{0: 1, 1: 0, 2: 0, 3: 11, 4: 125}			0	0	GTGGGTGTATGTTTATCCC	NGG
1071910084		intergenic	10	90221672	90221694	-	CCTCCTTTGCTTAAAAGTGCTTC	{0: 1, 1: 0, 2: 0, 3: 10, 4: 161}			0	0	AAGCACTTTTAAGCAAAGG	NGG
942185579		intergenic	2	173421836	173421858	-	CCATTGTCTGCCTAGTCCTCAGT	{0: 1, 1: 0, 2: 0, 3: 18, 4: 286}			0	0	CTGAGGACTAGGCAGACAA	NGG
1014433822		intergenic	6	121399720	121399742	+	GGTTTCTAAAATGAGGGCTGAGG	{0: 1, 1: 0, 2: 0, 3: 21, 4: 209}			0	0	GTTTCTAAAATGAGGGCTG	NGG
1000661580		intergenic	5	163945939	163945961	+	GATCTGGGTGTCCTGAGCCAAGG	{0: 1, 1: 0, 2: 0, 3: 16, 4: 205}			0	0	ATCTGGGTGTCCTGAGCCA	NGG
977054224		intergenic	4	92169364	92169386	-	CCATGGTTCCCTTCATTACATGT	{0: 1, 1: 0, 2: 0, 3: 8, 4: 172}			0	0	CATGTAATGAAGGGAACCA	NGG
1012748100		intergenic	6	103120798	103120820	-	CCAGTGTGCCTATGTATTACCCA	{0: 1, 1: 0, 2: 0, 3: 10, 4: 97}			0	0	GGGTAATACATAGGCACAC	NGG
951432152		intergenic	3	22620843	22620865	-	CCTCAACAGACTGTGGTGTCAGT	{0: 1, 1: 0, 2: 1, 3: 10, 4: 182}			0	0	CTGACACCACAGTCTGTTG	NGG
931520047		intergenic	2	63086370	63086392	+	GAAGTTCCACTTGAAGAACAAGG	{0: 1, 1: 0, 2: 1, 3: 8, 4: 152}			0	0	AAGTTCCACTTGAAGAACA	NGG
993360257		intergenic	5	86966239	86966261	+	TGATGAAGAGTCATTTGGGGTGG	{0: 1, 1: 0, 2: 0, 3: 8, 4: 186}			0	0	GATGAAGAGTCATTTGGGG	NGG
1059473812		intergenic	9	114527736	114527758	+	TTGTGGGCAAATATAGGCAGTGG	{0: 1, 1: 0, 2: 1, 3: 8, 4: 142}			0	0	TGTGGGCAAATATAGGCAG	NGG
970036507		intergenic	4	11741647	11741669	+	ATGAGATCTCCACTGTGCTGTGG	{0: 1, 1: 0, 2: 2, 3: 12, 4: 177}			0	0	TGAGATCTCCACTGTGCTG	NGG
1116807536		intergenic	14	49508601	49508623	+	TTACTAGTATGTCCACACAGTGG	{0: 1, 1: 0, 2: 2, 3: 14, 4: 111}			0	0	TACTAGTATGTCCACACAG	NGG
1029159225		intergenic	7	98539909	98539931	+	GATTAGGTTTGACCTTGTACAGG	{0: 1, 1: 0, 2: 0, 3: 5, 4: 45}			0	0	ATTAGGTTTGACCTTGTAC	NGG
1004083146		intergenic	6	12416002	12416024	-	CCTGGGAGATGGGTCTGTATTAC	{0: 1, 1: 0, 2: 1, 3: 8, 4: 107}			0	0	TAATACAGACCCATCTCCC	NGG
1041958463		intergenic	8	63583579	63583601	-	CCTCCTCTTCCTCTACATCTTTT	{0: 1, 1: 0, 2: 19, 3: 310, 4: 2216}			0	0	AAAGATGTAGAGGAAGAGG	NGG
911956931		intergenic	1	104248138	104248160	+	TTGTTTGAATAGGTGGACGCTGG	{0: 1, 1: 0, 2: 0, 3: 5, 4: 59}			0	0	TGTTTGAATAGGTGGACGC	NGG
1028049983		intergenic	7	86173705	86173727	+	ATCATTGAGCATGTATGCTGTGG	{0: 1, 1: 0, 2: 1, 3: 23, 4: 166}			0	0	TCATTGAGCATGTATGCTG	NGG
1041153370		intergenic	8	54958601	54958623	+	CAACATGAGACAGATTCCAGAGG	{0: 1, 1: 0, 2: 1, 3: 16, 4: 206}			0	0	AACATGAGACAGATTCCAG	NGG
1044410865		intergenic	8	91881147	91881169	+	GATAATGGCACTTCAAACACAGG	{0: 1, 1: 0, 2: 0, 3: 8, 4: 119}			0	0	ATAATGGCACTTCAAACAC	NGG
985387694		intergenic	4	189464389	189464411	+	AATCGTAAGCCCTACCCCAGAGG	{0: 1, 1: 0, 2: 0, 3: 3, 4: 46}			0	0	ATCGTAAGCCCTACCCCAG	NGG
909883377		intergenic	1	80908987	80909009	-	CCACTCTTTAATAGAGGGGATAC	{0: 1, 1: 0, 2: 0, 3: 1, 4: 74}			0	0	TATCCCCTCTATTAAAGAG	NGG
1130676929		intergenic	15	85961047	85961069	-	CCCTGGCTGGGGTTAAGGAACAG	{0: 1, 1: 0, 2: 2, 3: 12, 4: 209}			0	0	TGTTCCTTAACCCCAGCCA	NGG
1043454682		intergenic	8	80401603	80401625	+	TTTCCGGCAAGAGTAAAATGAGG	{0: 1, 1: 0, 2: 1, 3: 16, 4: 152}			0	0	TTCCGGCAAGAGTAAAATG	NGG
1090859030		intergenic	11	130636691	130636713	+	AGAGCTTTAACAGATGCCACAGG	{0: 1, 1: 0, 2: 0, 3: 7, 4: 141}			0	0	GAGCTTTAACAGATGCCAC	NGG
982418782		intergenic	4	155168937	155168959	-	CCTTCCAAATCTCCCTTCTCCTA	{0: 1, 1: 0, 2: 5, 3: 47, 4: 643}			0	0	AGGAGAAGGGAGATTTGGA	NGG
1046834920		intergenic	8	118789609	118789631	+	TAAAATTCGAGTGTGACCCAAGG	{0: 1, 1: 0, 2: 0, 3: 8, 4: 79}			0	0	AAAATTCGAGTGTGACCCA	NGG
1104787083		intergenic	12	131456790	131456812	-	CCACTGTGGTGACAGAAGTCAGG	{0: 1, 1: 0, 2: 6, 3: 20, 4: 229}			0	0	CTGACTTCTGTCACCACAG	NGG
946040929		intergenic	2	216782210	216782232	-	CCAGGAGATGATGTTGGCACATA	{0: 1, 1: 0, 2: 0, 3: 10, 4: 147}			0	0	ATGTGCCAACATCATCTCC	NGG
1020496894		intergenic	7	8865201	8865223	-	CCAATGGTAGCTACTCTGTGCTC	{0: 1, 1: 0, 2: 0, 3: 29, 4: 125}			0	0	AGCACAGAGTAGCTACCAT	NGG
1027799074		intergenic	7	82729590	82729612	+	AGAGTTATACTCCCACCTTGTGG	{0: 1, 1: 0, 2: 1, 3: 8, 4: 93}			0	0	GAGTTATACTCCCACCTTG	NGG
1023372990		intergenic	7	39530547	39530569	-	CCTCTACTTTGGGCAACCCTGGA	{0: 1, 1: 0, 2: 0, 3: 6, 4: 134}			0	0	CCAGGGTTGCCCAAAGTAG	NGG
909716338		intergenic	1	78711775	78711797	+	GGTAACCTTCAGGAGAGCTATGG	{0: 1, 1: 0, 2: 1, 3: 12, 4: 84}			0	0	GTAACCTTCAGGAGAGCTA	NGG
1082628144		intergenic	11	55509329	55509351	+	AAACTCACAGATGTAGAGGAAGG	{0: 1, 1: 0, 2: 2, 3: 40, 4: 313}			0	0	AACTCACAGATGTAGAGGA	NGG
1022556593		intergenic	7	31304329	31304351	-	CCTCTTGTTTGGAGAACTTTTCC	{0: 1, 1: 0, 2: 0, 3: 22, 4: 194}			0	0	GAAAAGTTCTCCAAACAAG	NGG
1132943326	ATP6V0C	stop_essential	16	2519218	2519240	-	CCCTGGGCGCTGCCTATGGCACA	{0: 1, 1: 0, 2: 0, 3: 11, 4: 115}	TGG	0	1	1	GTGCCATAGGCAGCGCCCA	NGG
1152086629	BIRC5	stop_essential	17	78223595	78223617	+	CACTTCCAGGGTTTATTCCCTGG	{0: 1, 1: 0, 2: 3, 3: 17, 4: 167}	CAG	0	1	1	ACTTCCAGGGTTTATTCCC	NGG
1152086612	BIRC5	stop_essential	17	78223521	78223543	-	CCGTGCCATCGAGCAGCTGGCTG	{0: 1, 1: 0, 2: 2, 3: 18, 4: 154}	TGG	0	1	1	AGCCAGCTGCTCGATGGCA	NGG
1152085300	BIRC5	stop_essential	17	78214326	78214348	-	CCGACGTTGCCCCCTGCCTGGCA	{0: 1, 1: 0, 2: 1, 3: 14, 4: 202}	TGG	100	1	1	GCCAGGCAGGGGGCAACGT	NGG
915499993	CCT3	stop_essential	1	156309223	156309245	-	CCCGCCTTGCCGGCTCTGGTCAT	{0: 1, 1: 0, 2: 4, 3: 24, 4: 152}	CAG	0	1	1	TGACCAGAGCCGGCAAGGC	NGG
915501386	CCT3	stop_essential	1	156320882	156320904	-	CCATTCTCCTCAAACTGTACCAT	{0: 1, 1: 0, 2: 1, 3: 21, 4: 247}	CAG	60	1	1	TGGTACAGTTTGAGGAGAA	NGG
915500988	CCT3	stop_essential	1	156317493	156317515	-	CCTCCATCTGGAGAATTCGGGTG	{0: 1, 1: 0, 2: 0, 3: 5, 4: 59}	CGA	60	1	1	ACCCGAATTCTCCAGATGG	NGG
915503092	CCT3	stop_essential	1	156333576	156333598	-	CCAACCTCTTCATCCTGGGTCCG	{0: 1, 1: 0, 2: 1, 3: 22, 4: 375}	CAG	60	1	1	GGACCCAGGATGAAGAGGT	NGG
915500984	CCT3	stop_essential	1	156317466	156317488	-	CCTCACAGAGCTGCTGGATGTAC	{0: 1, 1: 0, 2: 1, 3: 21, 4: 195}	CAG	60	1	1	TACATCCAGCAGCTCTGTG	NGG
915503230	CCT3	stop_essential	1	156334867	156334889	-	CCTTCATCATGGACTTGGGTCCC	{0: 1, 1: 0, 2: 0, 3: 12, 4: 120}	CAA	0	1	1	GGACCCAAGTCCATGATGA	NGG
915501394	CCT3	stop_essential	1	156320941	156320963	+	TGACCACCGACTGATGGCTTTGG	{0: 1, 1: 0, 2: 1, 3: 4, 4: 61}	TGG	60	1	1	GACCACCGACTGATGGCTT	NGG
915500265	CCT3	stop_essential	1	156311119	156311141	-	CCCCCTGGCACCAGCTGAGGGTC	{0: 1, 1: 0, 2: 2, 3: 27, 4: 242}	CAG	60	1	1	ACCCTCAGCTGGTGCCAGG	NGG
915501149	CCT3	stop_essential	1	156318855	156318877	-	CCAAGAACCTTACCTGGCTTTCT	{0: 1, 1: 0, 2: 1, 3: 18, 4: 289}	CAG	60	1	1	GAAAGCCAGGTAAGGTTCT	NGG
915500982	CCT3	stop_essential	1	156317439	156317461	-	CCACATCGGGCTTCAGTTGGATA	{0: 1, 1: 0, 2: 0, 3: 2, 4: 51}	CAA	60	1	1	ATCCAACTGAAGCCCGATG	NGG
915500953	CCT3	stop_essential	1	156317222	156317244	-	CCGCATAAGGTAGTGCTGAGCTA	{0: 1, 1: 0, 2: 1, 3: 7, 4: 72}	CAG	60	1	1	AGCTCAGCACTACCTTATG	NGG
915503101	CCT3	stop_essential	1	156333622	156333644	-	CCGCTGGATGCTGGACTTGAATC	{0: 1, 1: 0, 2: 0, 3: 27, 4: 359}	CAA	60	1	1	ATTCAAGTCCAGCATCCAG	NGG
997945905	CDC23	stop_essential	5	138201140	138201162	+	TAACCAGGCTCCCCAATGCAAGG	{0: 1, 1: 0, 2: 0, 3: 7, 4: 84}	TGG	25	1	1	AACCAGGCTCCCCAATGCA	NGG
997945925	CDC23	stop_essential	5	138201358	138201380	-	CCATCAAGTTCTCGAGCTTGGTG	{0: 1, 1: 0, 2: 1, 3: 5, 4: 75}	CAA	25	1	1	ACCAAGCTCGAGAACTTGA	NGG
997945923	CDC23	stop_essential	5	138201352	138201374	-	CCAAATCCATCAAGTTCTCGAGC	{0: 1, 1: 0, 2: 0, 3: 10, 4: 63}	CGA	25	1	1	CTCGAGAACTTGATGGATT	NGG
997944978	CDC23	stop_essential	5	138192259	138192281	-	CCAGGCTTACCGAAGCTGGTGGG	{0: 1, 1: 0, 2: 0, 3: 2, 4: 73}	CAG	25	1	1	CCACCAGCTTCGGTAAGCC	NGG
997945015	CDC23	stop_essential	5	138192564	138192586	+	GTCCAGGCACCAAGATACCGAGG	{0: 1, 1: 0, 2: 0, 3: 5, 4: 74}	TGG	25	1	1	TCCAGGCACCAAGATACCG	NGG
997944644	CDC23	stop_essential	5	138189093	138189115	-	CCTTGGTTCCGAAGCTGTAGGAT	{0: 1, 1: 0, 2: 0, 3: 5, 4: 67}	CAG	0	1	1	TCCTACAGCTTCGGAACCA	NGG
997944727	CDC23	stop_essential	5	138189829	138189851	-	CCACAGGAATAGATATCTTGGAT	{0: 1, 1: 0, 2: 0, 3: 13, 4: 128}	CAA	25	1	1	TCCAAGATATCTATTCCTG	NGG
997945659	CDC23	stop_essential	5	138198665	138198687	-	CCACATCAATGAGATTCTGATAC	{0: 1, 1: 0, 2: 0, 3: 17, 4: 160}	CAG	25	1	1	TATCAGAATCTCATTGATG	NGG
997945914	CDC23	stop_essential	5	138201208	138201230	-	CCAAGTCCAGTTTTCGAAGCACC	{0: 1, 1: 0, 2: 0, 3: 8, 4: 64}	CGA	25	1	1	GTGCTTCGAAAACTGGACT	NGG
997945927	CDC23	stop_essential	5	138201416	138201438	-	CCTCATTTTTCACTTGTCCTTTT	{0: 1, 1: 0, 2: 4, 3: 75, 4: 799}	CAA	25	1	1	AAAGGACAAGTGAAAAATG	NGG
1007801025	CDC5L	stop_essential	6	44393489	44393511	+	GATCCACGAAAACTTAAACCTGG	{0: 1, 1: 0, 2: 0, 3: 2, 4: 63}	CGA	100	1	1	ATCCACGAAAACTTAAACC	NGG
1007800432	CDC5L	stop_essential	6	44387825	44387847	+	TGCCTCGAATTATGATCAAGGGG	{0: 1, 1: 0, 2: 0, 3: 1, 4: 48}	CGA	100	1	1	GCCTCGAATTATGATCAAG	NGG
1007804462	CDC5L	stop_essential	6	44429815	44429837	+	AGTCAAGTTTTATATCTTCCTGG	{0: 1, 1: 0, 2: 2, 3: 17, 4: 209}	CAA	100	1	1	GTCAAGTTTTATATCTTCC	NGG
1007801022	CDC5L	stop_essential	6	44393455	44393477	+	TGCCCAAAGAGACAATGAAGAGG	{0: 1, 1: 0, 2: 1, 3: 33, 4: 304}	CAA	100	1	1	GCCCAAAGAGACAATGAAG	NGG
1007802095	CDC5L	stop_essential	6	44403995	44404017	+	AAGACAACAGGATCTTGATGGGG	{0: 1, 1: 0, 2: 0, 3: 27, 4: 283}	CAG	100	1	1	AGACAACAGGATCTTGATG	NGG
1007804450	CDC5L	stop_essential	6	44429712	44429734	+	GGCCCAGGATGTTTTGGTGCAGG	{0: 1, 1: 0, 2: 1, 3: 7, 4: 145}	CAG	100	1	1	GCCCAGGATGTTTTGGTGC	NGG
1007802535	CDC5L	stop_essential	6	44408596	44408618	+	ACCACGAACACCAGCTTCCCAGG	{0: 1, 1: 0, 2: 0, 3: 14, 4: 162}	CGA	100	1	1	CCACGAACACCAGCTTCCC	NGG
1007805885	CDC5L	stop_essential	6	44445758	44445780	+	TGAAACAGTTGAATGACTTATGG	{0: 1, 1: 0, 2: 2, 3: 21, 4: 318}	CAG	100	1	1	GAAACAGTTGAATGACTTA	NGG
1007801340	CDC5L	stop_essential	6	44396419	44396441	+	AGAAACAATTGGAAGAAGCAAGG	{0: 1, 1: 0, 2: 2, 3: 39, 4: 528}	CAA	100	1	1	GAAACAATTGGAAGAAGCA	NGG
1007802527	CDC5L	stop_essential	6	44408459	44408481	+	CTCCAGGAAGTTGTAAAAGTAGG	{0: 1, 1: 0, 2: 1, 3: 7, 4: 177}	CAG	100	1	1	TCCAGGAAGTTGTAAAAGT	NGG
1007802531	CDC5L	stop_essential	6	44408501	44408523	+	CGTCAAACTGCCGAGGAATCTGG	{0: 1, 1: 0, 2: 0, 3: 2, 4: 30}	CAA	100	1	1	GTCAAACTGCCGAGGAATC	NGG
1007804456	CDC5L	stop_essential	6	44429746	44429768	+	GTTAAACAAGGAATGAGCCATGG	{0: 1, 1: 0, 2: 0, 3: 12, 4: 178}	CAA	100	1	1	TTAAACAAGGAATGAGCCA	NGG
1007804051	CDC5L	stop_essential	6	44424428	44424450	+	TCCCGAGAACATCTCCGTTTAGG	{0: 1, 1: 0, 2: 0, 3: 5, 4: 41}	CGA	100	1	1	CCCGAGAACATCTCCGTTT	NGG
1007802538	CDC5L	stop_essential	6	44408611	44408633	+	TTCCCAGGACAGAATTCTGCAGG	{0: 1, 1: 0, 2: 1, 3: 20, 4: 210}	CAG	100	1	1	TCCCAGGACAGAATTCTGC	NGG
1007805883	CDC5L	stop_essential	6	44445731	44445753	+	GTTACCAGTCTCGTGCTATGGGG	{0: 1, 1: 0, 2: 0, 3: 1, 4: 42}	CAG	100	1	1	TTACCAGTCTCGTGCTATG	NGG
1007802094	CDC5L	stop_essential	6	44403994	44404016	+	TAAGACAACAGGATCTTGATGGG	{0: 1, 1: 0, 2: 0, 3: 11, 4: 193}	CAA	100	1	1	AAGACAACAGGATCTTGAT	NGG
1007802080	CDC5L	stop_essential	6	44403859	44403881	+	AAATTCAGAAGAAAAGAAAAAGG	{0: 1, 1: 0, 2: 23, 3: 384, 4: 3416}	CAG	100	1	1	AATTCAGAAGAAAAGAAAA	NGG
1007805950	CDC5L	stop_essential	6	44446627	44446649	+	GCGACAACAAGAAAGAGAAAAGG	{0: 1, 1: 0, 2: 0, 3: 44, 4: 598}	CAA	0	1	1	CGACAACAAGAAAGAGAAA	NGG
1161466461	CHAF1A	stop_essential	19	4433335	4433357	+	GGTGCTACAGAGCTTCCAGCAGG	{0: 1, 1: 0, 2: 1, 3: 13, 4: 180}	CAG	100	1	1	GTGCTACAGAGCTTCCAGC	NGG
1161462870	CHAF1A	stop_essential	19	4409264	4409286	+	GGATCAGCAGGGGTTGTTGAAGG	{0: 1, 1: 0, 2: 0, 3: 10, 4: 190}	CAG	100	1	1	GATCAGCAGGGGTTGTTGA	NGG
1161462382	CHAF1A	stop_essential	19	4405952	4405974	+	GTTAATACAAGGTAATTATTTGG	{0: 1, 1: 0, 2: 0, 3: 15, 4: 198}	CAA	100	1	1	TTAATACAAGGTAATTATT	NGG
1161466457	CHAF1A	stop_essential	19	4433300	4433322	-	CCTGACTTCAGGATGTGCTGGTA	{0: 1, 1: 0, 2: 0, 3: 12, 4: 144}	TGG	100	1	1	ACCAGCACATCCTGAAGTC	NGG
1161462871	CHAF1A	stop_essential	19	4409285	4409307	+	GGCCATTCAGAACGACAAGTTGG	{0: 1, 1: 0, 2: 0, 3: 4, 4: 44}	CAG	100	1	1	GCCATTCAGAACGACAAGT	NGG
1161466416	CHAF1A	stop_essential	19	4433133	4433155	+	AGTTCCAGGAGCACTGCCGCCGG	{0: 1, 1: 0, 2: 2, 3: 12, 4: 104}	CAG	100	1	1	GTTCCAGGAGCACTGCCGC	NGG
1161467881	CHAF1A	stop_essential	19	4442268	4442290	+	CTTCCAGGCAGACACGGAGGAGG	{0: 1, 1: 0, 2: 1, 3: 13, 4: 262}	CAG	100	1	1	TTCCAGGCAGACACGGAGG	NGG
1161465784	CHAF1A	stop_essential	19	4429539	4429561	-	CCTACTGGGGTACCTGGAATAAG	{0: 1, 1: 0, 2: 1, 3: 11, 4: 110}	TGG	100	1	1	TTATTCCAGGTACCCCAGT	NGG
1161462890	CHAF1A	stop_essential	19	4409392	4409414	+	ACTCCCAGGAATGTTCGCCACGG	{0: 1, 1: 0, 2: 0, 3: 10, 4: 66}	CAG	100	1	1	CTCCCAGGAATGTTCGCCA	NGG
1161465783	CHAF1A	stop_essential	19	4429535	4429557	-	CCTGCCTACTGGGGTACCTGGAA	{0: 1, 1: 0, 2: 0, 3: 5, 4: 143}	TGG	100	1	1	TCCAGGTACCCCAGTAGGC	NGG
1161466506	CHAF1A	stop_essential	19	4433532	4433554	+	ACGGCCAGGTGAGGTGGGGTGGG	{0: 1, 1: 0, 2: 3, 3: 38, 4: 383}	CAG	100	1	1	CGGCCAGGTGAGGTGGGGT	NGG
1161462864	CHAF1A	stop_essential	19	4409242	4409264	+	ATGGCCAGCGAGAAGACACTGGG	{0: 1, 1: 0, 2: 0, 3: 12, 4: 116}	CAG	100	1	1	TGGCCAGCGAGAAGACACT	NGG
1161466199	CHAF1A	stop_essential	19	4431981	4432003	+	CCGCCAGAAACTGAAGGCCAAGG	{0: 1, 1: 0, 2: 1, 3: 12, 4: 154}	CAG	100	1	1	CGCCAGAAACTGAAGGCCA	NGG
1161465780	CHAF1A	stop_essential	19	4429528	4429550	-	CCACCGGCCTGCCTACTGGGGTA	{0: 1, 1: 0, 2: 0, 3: 8, 4: 83}	TGG	100	1	1	ACCCCAGTAGGCAGGCCGG	NGG
1161466465	CHAF1A	stop_essential	19	4433366	4433388	-	CCCGTGCCGTGCCAGTGGAGCTA	{0: 1, 1: 0, 2: 0, 3: 5, 4: 60}	TGG	100	1	1	AGCTCCACTGGCACGGCAC	NGG
1178875796	CHAF1B	stop_essential	21	36413092	36413114	+	ACCCAAGACCCCAGCAGCCCCGG	{0: 1, 1: 0, 2: 4, 3: 43, 4: 345}	CAA	100	1	1	CCCAAGACCCCAGCAGCCC	NGG
1178872980	CHAF1B	stop_essential	21	36391603	36391625	+	CGCTTTTCAGGATGAGGACGAGG	{0: 1, 1: 0, 2: 1, 3: 6, 4: 105}	CAG	100	1	1	GCTTTTCAGGATGAGGACG	NGG
1178874080	CHAF1B	stop_essential	21	36399536	36399558	+	CAGTATACAGAAGAAGCGTGTGG	{0: 1, 1: 0, 2: 2, 3: 4, 4: 84}	CAG	100	1	1	AGTATACAGAAGAAGCGTG	NGG
1178875784	CHAF1B	stop_essential	21	36413035	36413057	+	ACACATCGAGGGTCTTCGCCAGG	{0: 1, 1: 0, 2: 0, 3: 2, 4: 34}	CGA	100	1	1	CACATCGAGGGTCTTCGCC	NGG
1178872258	CHAF1B	stop_essential	21	36386195	36386217	+	ACTTCCAGCATGGGACGGCTGGG	{0: 1, 1: 0, 2: 1, 3: 8, 4: 111}	CAG	100	1	1	CTTCCAGCATGGGACGGCT	NGG
1178873860	CHAF1B	stop_essential	21	36397449	36397471	+	TTATGTCCAAGGAGTAACCTGGG	{0: 1, 1: 0, 2: 1, 3: 4, 4: 125}	CAA	100	1	1	TATGTCCAAGGAGTAACCT	NGG
1178875767	CHAF1B	stop_essential	21	36412866	36412888	-	CCTGTTTTGGGGACGAAGGTCCA	{0: 1, 1: 0, 2: 0, 3: 5, 4: 52}	TGG	100	1	1	GGACCTTCGTCCCCAAAAC	NGG
1149808958	CLTC	stop_essential	17	59648321	59648343	+	TTTGCACAGTTTAAGATGGAAGG	{0: 1, 1: 0, 2: 4, 3: 15, 4: 221}	CAG	60	1	1	TTGCACAGTTTAAGATGGA	NGG
1149810596	CLTC	stop_essential	17	59666537	59666559	+	GCTCAACTGTGTGAAAAGGCTGG	{0: 1, 1: 0, 2: 2, 3: 22, 4: 127}	CAA	60	1	1	CTCAACTGTGTGAAAAGGC	NGG
1149811843	CLTC	stop_essential	17	59682314	59682336	+	GAAGGCTCGAGAGTCCTATGTGG	{0: 1, 1: 0, 2: 0, 3: 4, 4: 68}	CGA	80	1	1	AAGGCTCGAGAGTCCTATG	NGG
1149809207	CLTC	stop_essential	17	59651238	59651260	+	GAACCAGCCCTTTCCAAAGAAGG	{0: 1, 1: 0, 2: 2, 3: 11, 4: 261}	CAG	60	1	1	AACCAGCCCTTTCCAAAGA	NGG
1149810181	CLTC	stop_essential	17	59661606	59661628	+	GAAAACAGCTTTTGGAGAAATGG	{0: 1, 1: 0, 2: 6, 3: 59, 4: 531}	CAG	60	1	1	AAAACAGCTTTTGGAGAAA	NGG
1149811911	CLTC	stop_essential	17	59683226	59683248	-	CCTGGAGCTGTTCTGGTCTAGAG	{0: 1, 1: 0, 2: 1, 3: 14, 4: 147}	TGG	80	1	1	TCTAGACCAGAACAGCTCC	NGG
1149812097	CLTC	stop_essential	17	59685727	59685749	-	CCTAGAAACTGCATGGAGGCACA	{0: 1, 1: 0, 2: 1, 3: 17, 4: 169}	TGG	80	1	1	GTGCCTCCATGCAGTTTCT	NGG
1149810089	CLTC	stop_essential	17	59660441	59660463	+	TGTTCTACAAAATCCTGATTTGG	{0: 1, 1: 0, 2: 0, 3: 15, 4: 178}	CAA	60	1	1	GTTCTACAAAATCCTGATT	NGG
1149811880	CLTC	stop_essential	17	59682735	59682757	+	AATATCAGGCAGCTGTTGATGGG	{0: 1, 1: 0, 2: 1, 3: 16, 4: 157}	CAG	80	1	1	ATATCAGGCAGCTGTTGAT	NGG
1149812797	CLTC	stop_essential	17	59693733	59693755	+	CCCCAGTTGATGCTGACAGCAGG	{0: 1, 1: 0, 2: 0, 3: 19, 4: 122}	CAG	0	1	1	CCCAGTTGATGCTGACAGC	NGG
1149811884	CLTC	stop_essential	17	59682772	59682794	+	CAGTACTCGAACATGGAAAGAGG	{0: 1, 1: 0, 2: 1, 3: 4, 4: 80}	CGA	80	1	1	AGTACTCGAACATGGAAAG	NGG
1149810776	CLTC	stop_essential	17	59668842	59668864	+	ATTCAGGCAGCTTGCAAGACTGG	{0: 1, 1: 0, 2: 1, 3: 22, 4: 165}	CAG	60	1	1	TTCAGGCAGCTTGCAAGAC	NGG
1149810100	CLTC	stop_essential	17	59660537	59660559	+	TGCCCAGGGAAATTACTCGGAGG	{0: 1, 1: 0, 2: 0, 3: 0, 4: 66}	CAG	60	1	1	GCCCAGGGAAATTACTCGG	NGG
1149812817	CLTC	stop_essential	17	59693817	59693839	+	GGACAGCCACAGCCTGGCTTTGG	{0: 1, 1: 0, 2: 2, 3: 27, 4: 261}	CAG	0	1	1	GACAGCCACAGCCTGGCTT	NGG
1149812474	CLTC	stop_essential	17	59690690	59690712	+	GAGACACAACCCATTGTTTATGG	{0: 1, 1: 0, 2: 1, 3: 11, 4: 105}	CAA	0	1	1	AGACACAACCCATTGTTTA	NGG
1149811919	CLTC	stop_essential	17	59683398	59683420	+	TGCAGAACAAGCTCATCTTTGGG	{0: 1, 1: 0, 2: 0, 3: 15, 4: 157}	CAA	80	1	1	GCAGAACAAGCTCATCTTT	NGG
1149806227	CLTC	stop_essential	17	59620167	59620189	+	TCTCCAGGTGCGGCCGGGCCCGG	{0: 1, 1: 0, 2: 1, 3: 37, 4: 276}	CAG	100	1	1	CTCCAGGTGCGGCCGGGCC	NGG
1149808965	CLTC	stop_essential	17	59648380	59648402	+	TCGGGGCCAAGCTGGAGGGAAGG	{0: 1, 1: 0, 2: 3, 3: 28, 4: 261}	CAA	60	1	1	CGGGGCCAAGCTGGAGGGA	NGG
1149811802	CLTC	stop_essential	17	59681736	59681758	+	AGCCCAGTTGCAGAAAGGAATGG	{0: 1, 1: 0, 2: 1, 3: 34, 4: 242}	CAG	60	1	1	GCCCAGTTGCAGAAAGGAA	NGG
1149811811	CLTC	stop_essential	17	59681818	59681840	+	GTTCAGGCTGCCAATACTAGTGG	{0: 1, 1: 0, 2: 0, 3: 1, 4: 64}	CAG	60	1	1	TTCAGGCTGCCAATACTAG	NGG
1149810373	CLTC	stop_essential	17	59663938	59663960	+	ATTCAGTGCTTTGCAGAAACAGG	{0: 1, 1: 0, 2: 1, 3: 25, 4: 290}	CAG	60	1	1	TTCAGTGCTTTGCAGAAAC	NGG
1149806223	CLTC	stop_essential	17	59620152	59620174	+	TCGTTTTCAGGAGCATCTCCAGG	{0: 1, 1: 0, 2: 1, 3: 12, 4: 113}	CAG	100	1	1	CGTTTTCAGGAGCATCTCC	NGG
915964237	COPA	stop_essential	1	160292547	160292569	-	CCTCGGGCGTATGTCTGTAGGAA	{0: 1, 1: 0, 2: 0, 3: 1, 4: 27}	CAG	100	1	1	TCCTACAGACATACGCCCG	NGG
915966458	COPA	stop_essential	1	160313118	160313140	+	CTAGGACCCAGAAACGATCATGG	{0: 1, 1: 0, 2: 0, 3: 24, 4: 128}	TGG	100	1	1	TAGGACCCAGAAACGATCA	NGG
915964187	COPA	stop_essential	1	160292195	160292217	+	CTTCCTGGAAAGGGAAAAGTAGG	{0: 1, 1: 0, 2: 4, 3: 35, 4: 323}	TGG	100	1	1	TTCCTGGAAAGGGAAAAGT	NGG
915966339	COPA	stop_essential	1	160311911	160311933	-	CCAGCTGTCGTAAGAATCGGTCC	{0: 1, 1: 0, 2: 0, 3: 0, 4: 12}	CGA	100	1	1	GACCGATTCTTACGACAGC	NGG
915969092	COPA	stop_essential	1	160340218	160340240	-	CCGATAGTCCCATAACTGGATGA	{0: 1, 1: 0, 2: 0, 3: 4, 4: 109}	CAG	100	1	1	CATCCAGTTATGGGACTAT	NGG
915966567	COPA	stop_essential	1	160314110	160314132	+	TCCCATGCCTTTGATTCTGAAGG	{0: 1, 1: 0, 2: 1, 3: 15, 4: 230}	TGG	100	1	1	CCCATGCCTTTGATTCTGA	NGG
915968490	COPA	stop_essential	1	160333620	160333642	+	TTGCCAGTTCCACACTCGGATGG	{0: 1, 1: 0, 2: 0, 3: 3, 4: 67}	TGG	100	1	1	TGCCAGTTCCACACTCGGA	NGG
915969102	COPA	stop_essential	1	160340259	160340281	+	TCAGGATCCAAGGTCTTTTGGGG	{0: 1, 1: 0, 2: 1, 3: 14, 4: 153}	TGG	100	1	1	CAGGATCCAAGGTCTTTTG	NGG
915968371	COPA	stop_essential	1	160332458	160332480	-	CCAAACGCGCACAGTCTGGTCCA	{0: 1, 1: 0, 2: 0, 3: 6, 4: 40}	CAG	100	1	1	GGACCAGACTGTGCGCGTT	NGG
915964160	COPA	stop_essential	1	160292007	160292029	-	CCTACCTCTGCAATCTCTTGTTT	{0: 1, 1: 0, 2: 1, 3: 29, 4: 359}	CAA	100	1	1	AACAAGAGATTGCAGAGGT	NGG
915968369	COPA	stop_essential	1	160332454	160332476	+	TATCCCAAACGCGCACAGTCTGG	{0: 1, 1: 0, 2: 0, 3: 0, 4: 31}	TGG	100	1	1	ATCCCAAACGCGCACAGTC	NGG
915964650	COPA	stop_essential	1	160295783	160295805	+	AAAGGCCAATTGGTATCCAATGG	{0: 1, 1: 0, 2: 0, 3: 9, 4: 119}	TGG	100	1	1	AAGGCCAATTGGTATCCAA	NGG
915965800	COPA	stop_essential	1	160307198	160307220	+	GAGCGACCCAAACGGCTGTCAGG	{0: 1, 1: 0, 2: 0, 3: 2, 4: 23}	TGG	100	1	1	AGCGACCCAAACGGCTGTC	NGG
915964172	COPA	stop_essential	1	160292100	160292122	-	CCAACTGTGGTGAGCTGGTAGCA	{0: 1, 1: 0, 2: 1, 3: 17, 4: 95}	CAG	100	1	1	GCTACCAGCTCACCACAGT	NGG
962857509	COPB2	stop_essential	3	139361229	139361251	-	CCTGGGCTAGGCCAAACTGACAT	{0: 1, 1: 0, 2: 1, 3: 4, 4: 122}	CAG	100	1	1	TGTCAGTTTGGCCTAGCCC	NGG
962858520	COPB2	stop_essential	3	139373356	139373378	+	GGCCCAAATTATCTTTCCATTGG	{0: 1, 1: 0, 2: 4, 3: 33, 4: 183}	TGG	100	1	1	GCCCAAATTATCTTTCCAT	NGG
962857953	COPB2	stop_essential	3	139366652	139366674	-	CCGCATGACAGCTGTCTGGTATT	{0: 1, 1: 0, 2: 1, 3: 12, 4: 157}	CAG	100	1	1	ATACCAGACAGCTGTCATG	NGG
962859268	COPB2	stop_essential	3	139383282	139383304	-	CCTGAAAAATTCCTACCTGTGTT	{0: 1, 1: 0, 2: 3, 3: 15, 4: 234}	CAG	100	1	1	ACACAGGTAGGAATTTTTC	NGG
962858394	COPB2	stop_essential	3	139371739	139371761	-	CCCATGCAAACTCCTGAGCAGAT	{0: 1, 1: 0, 2: 0, 3: 15, 4: 153}	CAG	100	1	1	TCTGCTCAGGAGTTTGCAT	NGG
962858667	COPB2	stop_essential	3	139375473	139375495	+	AATCCCATATTTTAACAAGACGG	{0: 1, 1: 0, 2: 0, 3: 19, 4: 262}	TGG	100	1	1	ATCCCATATTTTAACAAGA	NGG
962859277	COPB2	stop_essential	3	139383375	139383397	-	CCACACTCTTAACTCGATCAGAT	{0: 1, 1: 0, 2: 0, 3: 6, 4: 77}	CGA	50	1	1	TCTGATCGAGTTAAGAGTG	NGG
962857280	COPB2	stop_essential	3	139359049	139359071	+	CACCCATTCTTCAACAACAAAGG	{0: 1, 1: 0, 2: 0, 3: 6, 4: 131}	TGG	100	1	1	ACCCATTCTTCAACAACAA	NGG
962857275	COPB2	stop_essential	3	139358997	139359019	-	CCGTGACAAGTGGGTATTGTTTG	{0: 1, 1: 0, 2: 1, 3: 38, 4: 615}	CAA	100	1	1	AAACAATACCCACTTGTCA	NGG
962857996	COPB2	stop_essential	3	139367111	139367133	-	CCTGTTTTCACAATTTCCTGAAT	{0: 1, 1: 0, 2: 0, 3: 42, 4: 355}	CAG	100	1	1	TTCAGGAAATTGTGAAAAC	NGG
962858503	COPB2	stop_essential	3	139373215	139373237	-	CCCATTAGGATTGTGCTGAATAG	{0: 1, 1: 0, 2: 1, 3: 5, 4: 104}	CAG	100	1	1	TATTCAGCACAATCCTAAT	NGG
962858080	COPB2	stop_essential	3	139368179	139368201	-	CCCTCATGTGTTTCCTGTGCAGC	{0: 1, 1: 0, 2: 0, 3: 19, 4: 195}	CAG	100	1	1	CTGCACAGGAAACACATGA	NGG
1096835470	COPZ1	stop_essential	12	54348017	54348039	+	ATCCCCAGCAGGTGGTACACCGG	{0: 1, 1: 0, 2: 1, 3: 8, 4: 133}	CAG	63.64	1	1	TCCCCAGCAGGTGGTACAC	NGG
1096834467	COPZ1	stop_essential	12	54340594	54340616	+	TGGAGATCGACTTTTTGCCAAGG	{0: 1, 1: 0, 2: 0, 3: 7, 4: 65}	CGA	72.73	1	1	GGAGATCGACTTTTTGCCA	NGG
1096835120	COPZ1	stop_essential	12	54345502	54345524	+	AGCCAGATGCTGAGGTGAGCAGG	{0: 1, 1: 0, 2: 1, 3: 33, 4: 478}	CAG	81.82	1	1	GCCAGATGCTGAGGTGAGC	NGG
1170855348	CRNKL1	stop_essential	20	20048340	20048362	+	TACCAGAACTGATTAACTCGAGG	{0: 1, 1: 0, 2: 0, 3: 7, 4: 55}	TGG	60	1	1	ACCAGAACTGATTAACTCG	NGG
1170855359	CRNKL1	stop_essential	20	20048440	20048462	+	TCAGCCAGAGTGTAATATTTCGG	{0: 1, 1: 0, 2: 0, 3: 13, 4: 179}	TGG	60	1	1	CAGCCAGAGTGTAATATTT	NGG
1170854278	CRNKL1	stop_essential	20	20036261	20036283	+	TTTCTTCCACAGTTTGGCCATGG	{0: 1, 1: 0, 2: 2, 3: 15, 4: 242}	TGG	0	1	1	TTCTTCCACAGTTTGGCCA	NGG
1170854841	CRNKL1	stop_essential	20	20042382	20042404	-	CCAGTGCCTCTTCTCCTGAATGG	{0: 1, 1: 0, 2: 3, 3: 23, 4: 229}	CAG	60	1	1	CATTCAGGAGAAGAGGCAC	NGG
1170855559	CRNKL1	stop_essential	20	20050565	20050587	-	CCTCTCTTAAGAGTTGTTCAGCA	{0: 1, 1: 0, 2: 1, 3: 9, 4: 92}	CAA	60	1	1	GCTGAACAACTCTTAAGAG	NGG
1170855118	CRNKL1	stop_essential	20	20045450	20045472	+	TTGATCCAGTTCTTAACATCAGG	{0: 1, 1: 0, 2: 0, 3: 13, 4: 115}	TGG	60	1	1	TGATCCAGTTCTTAACATC	NGG
1170854402	CRNKL1	stop_essential	20	20037534	20037556	-	CCTGAAGACAACTCAAACTGAGC	{0: 1, 1: 0, 2: 1, 3: 14, 4: 152}	CAG	60	1	1	CTCAGTTTGAGTTGTCTTC	NGG
1170855791	CRNKL1	stop_essential	20	20052651	20052673	+	CGCATCCCCAGGTCAGCCTCCGG	{0: 1, 1: 0, 2: 5, 3: 17, 4: 199}	TGG	60	1	1	GCATCCCCAGGTCAGCCTC	NGG
1170855760	CRNKL1	stop_essential	20	20052478	20052500	-	CCTTTGACCTCTCGCTTGAGCCG	{0: 1, 1: 0, 2: 0, 3: 3, 4: 42}	CAA	40	1	1	GGCTCAAGCGAGAGGTCAA	NGG
1170854390	CRNKL1	stop_essential	20	20037322	20037344	-	CCCCATCATCAGTCTGGACCTTT	{0: 1, 1: 0, 2: 1, 3: 11, 4: 166}	CAG	0	1	1	AAGGTCCAGACTGATGATG	NGG
1170855801	CRNKL1	stop_essential	20	20052680	20052702	+	GATGACCAGGCGAGGACGAGTGG	{0: 1, 1: 0, 2: 0, 3: 4, 4: 84}	TGG	60	1	1	ATGACCAGGCGAGGACGAG	NGG
1170855349	CRNKL1	stop_essential	20	20048342	20048364	-	CCAGAACTGATTAACTCGAGGCA	{0: 1, 1: 0, 2: 0, 3: 1, 4: 38}	CGA	60	1	1	GCCTCGAGTTAATCAGTTC	NGG
1170855314	CRNKL1	stop_essential	20	20047827	20047849	+	GAGTGCCAGGCTTGCTCCTCAGG	{0: 1, 1: 0, 2: 0, 3: 8, 4: 176}	TGG	60	1	1	AGTGCCAGGCTTGCTCCTC	NGG
1170854468	CRNKL1	stop_essential	20	20038376	20038398	-	CCGCCGGTAAAGGTTTCGTGTTC	{0: 1, 1: 0, 2: 0, 3: 1, 4: 20}	CGA	60	1	1	AACACGAAACCTTTACCGG	NGG
1170854854	CRNKL1	stop_essential	20	20042488	20042510	+	AACCATGCATCATAATTGTGTGG	{0: 1, 1: 0, 2: 0, 3: 8, 4: 273}	TGG	60	1	1	ACCATGCATCATAATTGTG	NGG
1170855119	CRNKL1	stop_essential	20	20045451	20045473	+	TGATCCAGTTCTTAACATCAGGG	{0: 1, 1: 0, 2: 0, 3: 13, 4: 177}	TGG	60	1	1	GATCCAGTTCTTAACATCA	NGG
1170854274	CRNKL1	stop_essential	20	20036242	20036264	-	CCTCCTTTTCCTGCTGCTGTTTC	{0: 1, 1: 0, 2: 8, 3: 88, 4: 884}	CAG	0	1	1	AAACAGCAGCAGGAAAAGG	NGG
1170856022	CRNKL1	stop_essential	20	20055968	20055990	-	CCCAAAGTGTCCTTCTGGAACGT	{0: 1, 1: 0, 2: 0, 3: 9, 4: 80}	CAG	80	1	1	CGTTCCAGAAGGACACTTT	NGG
1170854627	CRNKL1	stop_essential	20	20039706	20039728	+	ATCCATGAGGTACAATTTTCAGG	{0: 1, 1: 0, 2: 0, 3: 9, 4: 150}	TGG	60	1	1	TCCATGAGGTACAATTTTC	NGG
1170855360	CRNKL1	stop_essential	20	20048444	20048466	-	CCAGAGTGTAATATTTCGGTAGT	{0: 1, 1: 0, 2: 0, 3: 4, 4: 58}	CGA	60	1	1	CTACCGAAATATTACACTC	NGG
1170855353	CRNKL1	stop_essential	20	20048378	20048400	-	CCGGTCCCAGATATTTCGAGCAT	{0: 1, 1: 0, 2: 0, 3: 7, 4: 90}	CGA	60	1	1	TGCTCGAAATATCTGGGAC	NGG
1174235960	CSE1L	stop_essential	20	49092093	49092115	+	GCACTACAAGAAATATTTGATGG	{0: 1, 1: 0, 2: 3, 3: 55, 4: 463}	CAA	100	1	1	CACTACAAGAAATATTTGA	NGG
1174235700	CSE1L	stop_essential	20	49089629	49089651	+	TCTCCTTCAGCCAGTGCTTTGGG	{0: 1, 1: 0, 2: 3, 3: 25, 4: 216}	CAG	100	1	1	CTCCTTCAGCCAGTGCTTT	NGG
1174235680	CSE1L	stop_essential	20	49089376	49089398	+	ATCTTACAAAATGATGTGCAAGG	{0: 1, 1: 0, 2: 1, 3: 19, 4: 228}	CAA	100	1	1	TCTTACAAAATGATGTGCA	NGG
1174235701	CSE1L	stop_essential	20	49089632	49089654	-	CCTTCAGCCAGTGCTTTGGGAAA	{0: 1, 1: 0, 2: 4, 3: 28, 4: 224}	TGG	100	1	1	TTCCCAAAGCACTGGCTGA	NGG
1174235706	CSE1L	stop_essential	20	49089687	49089709	+	CTTCAAGCATTCTTAGAACGCGG	{0: 1, 1: 0, 2: 0, 3: 5, 4: 72}	CAA	100	1	1	TTCAAGCATTCTTAGAACG	NGG
938919284	DARS	stop_essential	2	135979349	135979371	-	CCCGAACCAAAACTCGATCTGTA	{0: 1, 1: 0, 2: 0, 3: 7, 4: 123}	CGA	100	1	1	ACAGATCGAGTTTTGGTTC	NGG
1092873263	DDX47	stop_essential	12	12826016	12826038	+	TAGGTCGAACAGCTAGAGCTGGG	{0: 1, 1: 0, 2: 0, 3: 5, 4: 51}	CGA	100	1	1	AGGTCGAACAGCTAGAGCT	NGG
1092873413	DDX47	stop_essential	12	12827354	12827376	+	AGCCCAAAGGTTTGCCCGAATGG	{0: 1, 1: 0, 2: 0, 3: 5, 4: 45}	CAA	0	1	1	GCCCAAAGGTTTGCCCGAA	NGG
1092873058	DDX47	stop_essential	12	12824000	12824022	+	ATGGACAAATGAGTCAGGTAAGG	{0: 1, 1: 0, 2: 7, 3: 55, 4: 773}	CAA	50	1	1	TGGACAAATGAGTCAGGTA	NGG
1092872870	DDX47	stop_essential	12	12821972	12821994	+	TGGTCGACTGATTGACCACTTGG	{0: 1, 1: 0, 2: 0, 3: 2, 4: 33}	CGA	100	1	1	GGTCGACTGATTGACCACT	NGG
1092872875	DDX47	stop_essential	12	12822047	12822069	+	AGCCGACCGAATACTGAATATGG	{0: 1, 1: 0, 2: 1, 3: 36, 4: 524}	CGA	100	1	1	GCCGACCGAATACTGAATA	NGG
1092871979	DDX47	stop_essential	12	12813406	12813428	+	GTCCCAGCCGATTGTGGAAGAGG	{0: 1, 1: 0, 2: 0, 3: 1, 4: 65}	CAG	100	1	1	TCCCAGCCGATTGTGGAAG	NGG
1147861080	DHX8	stop_essential	17	43523829	43523851	+	AGCTTTCCGACGGCGCTGAAAGG	{0: 1, 1: 0, 2: 0, 3: 0, 4: 21}	CGA	0	1	1	GCTTTCCGACGGCGCTGAA	NGG
1147860861	DHX8	stop_essential	17	43522212	43522234	+	CAGACAGCCAGAATGGTAGGTGG	{0: 1, 1: 0, 2: 2, 3: 15, 4: 218}	CAG	0	1	1	AGACAGCCAGAATGGTAGG	NGG
1147860312	DHX8	stop_essential	17	43517177	43517199	+	AGCAACGAGCTGGCAGAGCTGGG	{0: 1, 1: 0, 2: 3, 3: 50, 4: 435}	CGA	66.67	1	1	GCAACGAGCTGGCAGAGCT	NGG
1147857407	DHX8	stop_essential	17	43492726	43492748	+	CCGAGATCGAGACAGAGATAGGG	{0: 1, 1: 0, 2: 0, 3: 14, 4: 189}	CGA	66.67	1	1	CGAGATCGAGACAGAGATA	NGG
1147859163	DHX8	stop_essential	17	43507069	43507091	+	ACCCAGTACCTGGCGGAGGCAGG	{0: 1, 1: 0, 2: 1, 3: 23, 4: 232}	CAG	66.67	1	1	CCCAGTACCTGGCGGAGGC	NGG
1147859160	DHX8	stop_essential	17	43507059	43507081	+	AACACAGATCACCCAGTACCTGG	{0: 1, 1: 0, 2: 0, 3: 7, 4: 128}	CAG	66.67	1	1	ACACAGATCACCCAGTACC	NGG
1147860310	DHX8	stop_essential	17	43517167	43517189	+	GCTCAGGCAAAGCAACGAGCTGG	{0: 1, 1: 0, 2: 0, 3: 7, 4: 84}	CAG	66.67	1	1	CTCAGGCAAAGCAACGAGC	NGG
1147859173	DHX8	stop_essential	17	43507116	43507138	+	GTGTACCCAGCCCAGAAGAGTGG	{0: 1, 1: 0, 2: 1, 3: 16, 4: 171}	CAG	66.67	1	1	TGTACCCAGCCCAGAAGAG	NGG
1147858891	DHX8	stop_essential	17	43504692	43504714	-	CCAATGATATTCCTGAGTGGAAG	{0: 1, 1: 0, 2: 0, 3: 9, 4: 126}	TGG	66.67	1	1	TTCCACTCAGGAATATCAT	NGG
1147857501	DHX8	stop_essential	17	43493438	43493460	-	CCCTCAGGAAGCGGTGGGAAGGC	{0: 1, 1: 0, 2: 2, 3: 16, 4: 190}	TGG	66.67	1	1	CCTTCCCACCGCTTCCTGA	NGG
1147858291	DHX8	stop_essential	17	43500030	43500052	+	GGCCCAGCGGGAAGCTGAGATGG	{0: 1, 1: 0, 2: 3, 3: 40, 4: 314}	CAG	66.67	1	1	GCCCAGCGGGAAGCTGAGA	NGG
1147861059	DHX8	stop_essential	17	43523681	43523703	-	CCACCATCGACCCTCGGTGGCTT	{0: 1, 1: 0, 2: 1, 3: 9, 4: 80}	TGG	0	1	1	AGCCACCGAGGGTCGATGG	NGG
1147859156	DHX8	stop_essential	17	43507015	43507037	+	AATCAGATCCTGATTGTCATTGG	{0: 1, 1: 0, 2: 0, 3: 8, 4: 151}	CAG	66.67	1	1	ATCAGATCCTGATTGTCAT	NGG
1147859256	DHX8	stop_essential	17	43507910	43507932	+	CCCAGGTCGAACATATCCAGTGG	{0: 1, 1: 0, 2: 0, 3: 0, 4: 39}	CGA	66.67	1	1	CCAGGTCGAACATATCCAG	NGG
942006981	DYNC1I2	stop_essential	2	171712759	171712781	-	CCATTTAGGACGCTGCATTGGGA	{0: 1, 1: 0, 2: 0, 3: 3, 4: 118}	TGG	44.44	1	1	CCCAATGCAGCGTCCTAAA	NGG
1161383809	EEF2	stop_essential	19	3980501	3980523	-	CCCAGCTGCTCACCTCTGGATTG	{0: 1, 1: 0, 2: 1, 3: 8, 4: 152}	CAG	100	1	1	AATCCAGAGGTGAGCAGCT	NGG
1161384611	EEF2	stop_essential	19	3984314	3984336	-	CCATGATGGCGCGGATCTGGTCT	{0: 1, 1: 0, 2: 1, 3: 6, 4: 57}	CAG	100	1	1	GACCAGATCCGCGCCATCA	NGG
1161383832	EEF2	stop_essential	19	3980599	3980621	-	CCAGCCCCGAGAAGACTCGTCCA	{0: 1, 1: 0, 2: 0, 3: 2, 4: 59}	CGA	100	1	1	GGACGAGTCTTCTCGGGGC	NGG
1161383229	EEF2	stop_essential	19	3977454	3977476	-	CCATGAGGCGTGGCTGGGCGGTC	{0: 1, 1: 0, 2: 0, 3: 6, 4: 111}	CAG	100	1	1	ACCGCCCAGCCACGCCTCA	NGG
1161383346	EEF2	stop_essential	19	3977957	3977979	+	CACGTCCCACTCGTACTTCTCGG	{0: 1, 1: 0, 2: 0, 3: 3, 4: 48}	TGG	100	1	1	ACGTCCCACTCGTACTTCT	NGG
1161383316	EEF2	stop_essential	19	3977818	3977840	-	CCTCCTTGGTGGCCCACTGGAAG	{0: 1, 1: 0, 2: 2, 3: 16, 4: 149}	CAG	100	1	1	TTCCAGTGGGCCACCAAGG	NGG
1161383689	EEF2	stop_essential	19	3979966	3979988	-	CCGTCTTCACCAGGAACTGGTCC	{0: 1, 1: 0, 2: 2, 3: 17, 4: 192}	CAG	100	1	1	GACCAGTTCCTGGTGAAGA	NGG
1148063919	EFTUD2	stop_essential	17	44854917	44854939	-	CCTGTTCCACGTAATCTGGACCA	{0: 1, 1: 0, 2: 0, 3: 3, 4: 47}	CAG	100	1	1	GGTCCAGATTACGTGGAAC	NGG
1148063872	EFTUD2	stop_essential	17	44854639	44854661	+	GATCCCAATCGTACTTGGTCTGG	{0: 1, 1: 0, 2: 0, 3: 1, 4: 5}	TGG	100	1	1	ATCCCAATCGTACTTGGTC	NGG
1148064693	EFTUD2	stop_essential	17	44860431	44860453	-	CCTCCTCATTGCCTCGGGGTTCG	{0: 1, 1: 0, 2: 0, 3: 4, 4: 53}	CGA	100	1	1	GAACCCCGAGGCAATGAGG	NGG
1148065666	EFTUD2	stop_essential	17	44867793	44867815	-	CCTGACACACTCACCTGGGCGAG	{0: 1, 1: 0, 2: 0, 3: 5, 4: 124}	CAG	100	1	1	TCGCCCAGGTGAGTGTGTC	NGG
1148063524	EFTUD2	stop_essential	17	44852530	44852552	-	CCTGGGATGGGTGCATCCTGAGT	{0: 1, 1: 0, 2: 1, 3: 19, 4: 177}	CAG	100	1	1	CTCAGGATGCACCCATCCC	NGG
1148065036	EFTUD2	stop_essential	17	44862839	44862861	-	CCAAAGGCGTGAAACTGGACTCC	{0: 1, 1: 0, 2: 0, 3: 7, 4: 120}	CAG	100	1	1	GAGTCCAGTTTCACGCCTT	NGG
1148065014	EFTUD2	stop_essential	17	44862737	44862759	-	CCCACGGTGCATATCTGGGAGTC	{0: 1, 1: 0, 2: 1, 3: 5, 4: 61}	CAG	100	1	1	ACTCCCAGATATGCACCGT	NGG
1148063874	EFTUD2	stop_essential	17	44854643	44854665	-	CCAATCGTACTTGGTCTGGAAGA	{0: 1, 1: 0, 2: 0, 3: 4, 4: 53}	CAG	100	1	1	CTTCCAGACCAAGTACGAT	NGG
1148065673	EFTUD2	stop_essential	17	44867845	44867867	-	CCACGAAACTTCTCTGGGAGCTG	{0: 1, 1: 0, 2: 1, 3: 11, 4: 246}	CAG	100	1	1	AGCTCCCAGAGAAGTTTCG	NGG
1148065010	EFTUD2	stop_essential	17	44862721	44862743	+	AGAGATCCAAAGGCGGCCCACGG	{0: 1, 1: 0, 2: 0, 3: 8, 4: 101}	TGG	100	1	1	GAGATCCAAAGGCGGCCCA	NGG
1148063817	EFTUD2	stop_essential	17	44854298	44854320	-	CCCCACTGGAAACCTTGAACGAT	{0: 1, 1: 0, 2: 2, 3: 5, 4: 91}	CAA	100	1	1	TCGTTCAAGGTTTCCAGTG	NGG
1148063399	EFTUD2	stop_essential	17	44851745	44851767	-	CCAGGTGAGGAGCTGGCTGTGGC	{0: 1, 1: 0, 2: 1, 3: 43, 4: 497}	CAG	0	1	1	CCACAGCCAGCTCCTCACC	NGG
1148063707	EFTUD2	stop_essential	17	44853574	44853596	-	CCGGTGCAGGGGCTCCTGGGCAA	{0: 1, 1: 0, 2: 4, 3: 29, 4: 300}	CAG	100	1	1	TGCCCAGGAGCCCCTGCAC	NGG
1148063814	EFTUD2	stop_essential	17	44854287	44854309	-	CCTCCCTGGTTCCCCACTGGAAA	{0: 1, 1: 0, 2: 0, 3: 17, 4: 230}	CAG	100	1	1	TTCCAGTGGGGAACCAGGG	NGG
1075036296	EIF3A	stop_essential	10	119071053	119071075	-	CCTTACGCGTGTATTGGAGGCAG	{0: 1, 1: 0, 2: 0, 3: 1, 4: 25}	CAA	100	1	1	TGCCTCCAATACACGCGTA	NGG
1075033411	EIF3A	stop_essential	10	119042447	119042469	-	CCTCATCCAGTCCTCGTCTAGGT	{0: 1, 1: 0, 2: 0, 3: 7, 4: 75}	CGA	100	1	1	CCTAGACGAGGACTGGATG	NGG
1075034247	EIF3A	stop_essential	10	119049839	119049861	-	CCTCTCTACGCCGTTCTCGTTCT	{0: 1, 1: 0, 2: 0, 3: 3, 4: 57}	CGA	100	1	1	GAACGAGAACGGCGTAGAG	NGG
1075035727	EIF3A	stop_essential	10	119065484	119065506	-	CCATCCATATCCAGAAGTCGAGC	{0: 1, 1: 0, 2: 0, 3: 7, 4: 99}	CGA	100	1	1	CTCGACTTCTGGATATGGA	NGG
1075034259	EIF3A	stop_essential	10	119049944	119049966	-	CCTCGCGTTTTGCTCGTTCGGCG	{0: 1, 1: 0, 2: 0, 3: 0, 4: 7}	CGA	100	1	1	GCCGAACGAGCAAAACGCG	NGG
1075035046	EIF3A	stop_essential	10	119058232	119058254	-	CCGCTGGTGCTCTTTTCGTGAAT	{0: 1, 1: 0, 2: 0, 3: 9, 4: 115}	CGA	100	1	1	TTCACGAAAAGAGCACCAG	NGG
1075036189	EIF3A	stop_essential	10	119069445	119069467	-	CCTTTGCATCTCATCTTGTGTGA	{0: 1, 1: 0, 2: 1, 3: 28, 4: 450}	CAA	100	1	1	CACACAAGATGAGATGCAA	NGG
1075032917	EIF3A	stop_essential	10	119038393	119038415	+	TGGACCCCAGCTCTCCTCTCTGG	{0: 1, 1: 0, 2: 7, 3: 39, 4: 309}	TGG	100	1	1	GGACCCCAGCTCTCCTCTC	NGG
1075036513	EIF3A	stop_essential	10	119073731	119073753	-	CCAGTTCCGTTTGTACCTGTTGA	{0: 1, 1: 0, 2: 0, 3: 1, 4: 72}	CAG	100	1	1	CAACAGGTACAAACGGAAC	NGG
1075032911	EIF3A	stop_essential	10	119038355	119038377	+	TCCCATTCACGTTCTTCTGATGG	{0: 1, 1: 0, 2: 1, 3: 5, 4: 124}	TGG	100	1	1	CCCATTCACGTTCTTCTGA	NGG
1075033648	EIF3A	stop_essential	10	119044072	119044094	+	CTCCACTCAGAATCTGCTTCAGG	{0: 1, 1: 0, 2: 5, 3: 34, 4: 269}	TGG	100	1	1	TCCACTCAGAATCTGCTTC	NGG
1075035034	EIF3A	stop_essential	10	119058114	119058136	-	CCTTCCGCACTTTCTGGAGTTCA	{0: 1, 1: 0, 2: 0, 3: 10, 4: 115}	CAG	100	1	1	GAACTCCAGAAAGTGCGGA	NGG
1075035254	EIF3A	stop_essential	10	119060805	119060827	-	CCGGTTCCTTTTCAGGTTGTTCC	{0: 1, 1: 0, 2: 1, 3: 17, 4: 243}	CAA	100	1	1	GAACAACCTGAAAAGGAAC	NGG
1075036514	EIF3A	stop_essential	10	119073737	119073759	-	CCGTTTGTACCTGTTGACAAATG	{0: 1, 1: 0, 2: 1, 3: 18, 4: 189}	CAA	100	1	1	ATTTGTCAACAGGTACAAA	NGG
1075035141	EIF3A	stop_essential	10	119059318	119059340	-	CCAATCGGAGCATCTTCTCGAGT	{0: 1, 1: 0, 2: 0, 3: 0, 4: 22}	CGA	100	1	1	CTCGAGAAGATGCTCCGAT	NGG
1075034256	EIF3A	stop_essential	10	119049918	119049940	-	CCGCTCCTGATACTCTCGTAGCT	{0: 1, 1: 0, 2: 0, 3: 4, 4: 66}	CGA	100	1	1	GCTACGAGAGTATCAGGAG	NGG
1075036462	EIF3A	stop_essential	10	119072967	119072989	+	TCCCACAGGAATTTAACCCATGG	{0: 1, 1: 0, 2: 1, 3: 17, 4: 152}	TGG	100	1	1	CCCACAGGAATTTAACCCA	NGG
1075034923	EIF3A	stop_essential	10	119056986	119057008	-	CCAGTTGTTCAACCTGTTTAGCC	{0: 1, 1: 0, 2: 0, 3: 1, 4: 74}	CAG	100	1	1	GCTAAACAGGTTGAACAAC	NGG
1162346250	EIF3G	stop_essential	19	10119661	10119683	-	CCCCTCCTCCTCCACCTGGTCGG	{0: 1, 1: 0, 2: 2, 3: 23, 4: 375}	CAG	50	1	1	CGACCAGGTGGAGGAGGAG	NGG
1162345408	EIF3G	stop_essential	19	10115477	10115499	+	ACTTGGCCCACTCGACGTTGAGG	{0: 1, 1: 0, 2: 0, 3: 2, 4: 20}	TGG	0	1	1	CTTGGCCCACTCGACGTTG	NGG
1162345772	EIF3G	stop_essential	19	10117178	10117200	+	TTCTTCCAGTTCTGGGCTCAGGG	{0: 1, 1: 0, 2: 1, 3: 33, 4: 501}	TGG	25	1	1	TCTTCCAGTTCTGGGCTCA	NGG
904680248	EIF3I	stop_essential	1	32224030	32224052	-	CCAGATCGTCAATGTATGGTACT	{0: 1, 1: 0, 2: 0, 3: 3, 4: 41}	TGG	100	1	1	GTACCATACATTGACGATC	NGG
904680614	EIF3I	stop_essential	1	32226509	32226531	+	GCTCAACCAGTATAGTGCCAAGG	{0: 1, 1: 0, 2: 0, 3: 2, 4: 53}	CAG	100	1	1	CTCAACCAGTATAGTGCCA	NGG
904680577	EIF3I	stop_essential	1	32226309	32226331	+	CGAGCCAGATTGGTGAGGGCTGG	{0: 1, 1: 0, 2: 0, 3: 11, 4: 120}	CAG	100	1	1	GAGCCAGATTGGTGAGGGC	NGG
1143542474	EIF4A1	stop_essential	17	7577846	7577868	+	AGGAACGAGACGTGATTATGAGG	{0: 1, 1: 0, 2: 0, 3: 8, 4: 61}	CGA	37.5	1	1	GGAACGAGACGTGATTATG	NGG
1143542021	EIF4A1	stop_essential	17	7574539	7574561	-	CCCCTAGAGTAACTGGAATGAGA	{0: 1, 1: 0, 2: 1, 3: 103, 4: 2285}	TGG	50	1	1	CTCATTCCAGTTACTCTAG	NGG
1143542115	EIF4A1	stop_essential	17	7575237	7575259	+	CACTCGAGAATTGGCTCAGCAGG	{0: 1, 1: 0, 2: 1, 3: 4, 4: 46}	CGA	37.5	1	1	ACTCGAGAATTGGCTCAGC	NGG
1143542557	EIF4A1	stop_essential	17	7578338	7578360	-	CCAGAATCGGTCGAGGTGGACGG	{0: 1, 1: 0, 2: 0, 3: 1, 4: 14}	TGG	0	1	1	CGTCCACCTCGACCGATTC	NGG
1143541990	EIF4A1	stop_essential	17	7574287	7574309	+	GGAGCCCGAAGGCGTCATCGAGG	{0: 1, 1: 0, 2: 0, 3: 1, 4: 45}	CGA	0	1	1	GAGCCCGAAGGCGTCATCG	NGG
1143542532	EIF4A1	stop_essential	17	7578238	7578260	+	TCCACAGGTAAGCGTAGATCTGG	{0: 1, 1: 0, 2: 0, 3: 2, 4: 37}	CAG	0	1	1	CCACAGGTAAGCGTAGATC	NGG
1143542427	EIF4A1	stop_essential	17	7577557	7577579	-	CCCAACCTCCAGGAGTGGAAGCT	{0: 1, 1: 0, 2: 1, 3: 19, 4: 260}	TGG	37.5	1	1	GCTTCCACTCCTGGAGGTT	NGG
1143542116	EIF4A1	stop_essential	17	7575246	7575268	+	ATTGGCTCAGCAGGTAAGAGTGG	{0: 1, 1: 0, 2: 0, 3: 7, 4: 126}	CAG	37.5	1	1	TTGGCTCAGCAGGTAAGAG	NGG
1152412602	EIF4A3	stop_essential	17	80136099	80136121	-	CCCTTCCGGCCGTATCGACCTGA	{0: 1, 1: 0, 2: 0, 3: 0, 4: 8}	CGA	100	1	1	CAGGTCGATACGGCCGGAA	NGG
1152413227	EIF4A3	stop_essential	17	80141781	80141803	-	CCTGAATATCCAAACACTGGAGG	{0: 1, 1: 0, 2: 0, 3: 6, 4: 113}	CAG	100	1	1	CTCCAGTGTTTGGATATTC	NGG
1152413085	EIF4A3	stop_essential	17	80140088	80140110	-	CCAATGCAGGCATGGCACTGGAC	{0: 1, 1: 0, 2: 0, 3: 7, 4: 110}	CAG	100	1	1	TCCAGTGCCATGCCTGCAT	NGG
1152413562	EIF4A3	stop_essential	17	80144156	80144178	-	CCCCAGGACAACTTACTGTGCGA	{0: 1, 1: 0, 2: 0, 3: 2, 4: 60}	CAG	100	1	1	CGCACAGTAAGTTGTCCTG	NGG
1152413215	EIF4A3	stop_essential	17	80141354	80141376	-	CCAAGATCAAAGCTTGAGTTTCA	{0: 1, 1: 0, 2: 1, 3: 19, 4: 178}	CAA	100	1	1	GAAACTCAAGCTTTGATCT	NGG
1152413073	EIF4A3	stop_essential	17	80140028	80140050	-	CCCGCGACAACATGCTGTCCGTA	{0: 1, 1: 0, 2: 0, 3: 2, 4: 25}	CAG	100	1	1	ACGGACAGCATGTTGTCGC	NGG
1141709050	GINS2	stop_essential	16	85687521	85687543	+	CAGCCACAGGGGCACTTCCACGG	{0: 1, 1: 0, 2: 4, 3: 32, 4: 287}	TGG	100	1	1	AGCCACAGGGGCACTTCCA	NGG
1141709043	GINS2	stop_essential	16	85687466	85687488	+	CCATCCACTCTGGAGGGAGCAGG	{0: 1, 1: 0, 2: 1, 3: 32, 4: 258}	TGG	100	1	1	CATCCACTCTGGAGGGAGC	NGG
1134161914	GSPT1	stop_essential	16	11897993	11898015	-	CCTTCACACAATGACTGTTCCTC	{0: 1, 1: 0, 2: 1, 3: 15, 4: 139}	CAG	50	1	1	AGGAACAGTCATTGTGTGA	NGG
1072143617	KIF11	stop_essential	10	92613543	92613565	+	TCCTCCAGGATTCTCTTGGAGGG	{0: 1, 1: 0, 2: 0, 3: 15, 4: 168}	CAG	100	1	1	CCTCCAGGATTCTCTTGGA	NGG
1072143604	KIF11	stop_essential	10	92613451	92613473	+	AAATCAATCCCTGTTGACTTTGG	{0: 1, 1: 0, 2: 2, 3: 12, 4: 185}	CAA	100	1	1	AATCAATCCCTGTTGACTT	NGG
1072142952	KIF11	stop_essential	10	92606337	92606359	+	TAGTGTACGAACTGGAGGATTGG	{0: 1, 1: 0, 2: 0, 3: 4, 4: 43}	CGA	100	1	1	AGTGTACGAACTGGAGGAT	NGG
1072143031	KIF11	stop_essential	10	92607211	92607233	-	CCTAATGAAGAGTATACCTGGGA	{0: 1, 1: 0, 2: 0, 3: 11, 4: 119}	TGG	100	1	1	CCCAGGTATACTCTTCATT	NGG
1072145950	KIF11	stop_essential	10	92637393	92637415	+	GATCAAAAAAAGGAACTAGATGG	{0: 1, 1: 0, 2: 1, 3: 32, 4: 425}	CAA	100	1	1	ATCAAAAAAAGGAACTAGA	NGG
1072146592	KIF11	stop_essential	10	92645453	92645475	+	TAACCAAGAAGGTACAAAATTGG	{0: 1, 1: 0, 2: 3, 3: 18, 4: 259}	CAA	100	1	1	AACCAAGAAGGTACAAAAT	NGG
1072143234	KIF11	stop_essential	10	92609440	92609462	+	TCTATCAAATTTTAGAAAAGGGG	{0: 1, 1: 0, 2: 1, 3: 40, 4: 425}	CAA	100	1	1	CTATCAAATTTTAGAAAAG	NGG
1072146843	KIF11	stop_essential	10	92648400	92648422	+	TCTGGAACAGGATCTGAAACTGG	{0: 1, 1: 0, 2: 3, 3: 21, 4: 259}	CAG	100	1	1	CTGGAACAGGATCTGAAAC	NGG
1029362572	MCM7	stop_essential	7	100098140	100098162	-	CCTGTACCACCTGTCGGAACCCA	{0: 1, 1: 0, 2: 0, 3: 3, 4: 47}	CGA	100	1	1	GGGTTCCGACAGGTGGTAC	NGG
1029362855	MCM7	stop_essential	7	100100058	100100080	-	CCTGGTAGAACTCTTGTAAGAAC	{0: 1, 1: 0, 2: 1, 3: 4, 4: 92}	CAA	50	1	1	TTCTTACAAGAGTTCTACC	NGG
1029362673	MCM7	stop_essential	7	100098648	100098670	-	CCTGAGCGGTTGGTTTGGCACTC	{0: 1, 1: 0, 2: 0, 3: 3, 4: 35}	CAA	100	1	1	AGTGCCAAACCAACCGCTC	NGG
1029362488	MCM7	stop_essential	7	100097615	100097637	-	CCGGATTTTCATGCCTCGAGGAG	{0: 1, 1: 0, 2: 0, 3: 10, 4: 82}	CGA	75	1	1	TCCTCGAGGCATGAAAATC	NGG
1029362853	MCM7	stop_essential	7	100100044	100100066	-	CCCGAGTTCATCATCCTGGTAGA	{0: 1, 1: 0, 2: 0, 3: 15, 4: 131}	CAG	50	1	1	CTACCAGGATGATGAACTC	NGG
1029362254	MCM7	stop_essential	7	100096148	100096170	-	CCGGCCTGTTGTGTACTGGCCTG	{0: 1, 1: 0, 2: 1, 3: 19, 4: 483}	CAG	75	1	1	AGGCCAGTACACAACAGGC	NGG
1029362108	MCM7	stop_essential	7	100095403	100095425	-	CCAGAGGTTCAAACTGGGAGGGG	{0: 1, 1: 0, 2: 0, 3: 15, 4: 171}	CAG	75	1	1	CCCTCCCAGTTTGAACCTC	NGG
1029362715	MCM7	stop_essential	7	100099013	100099035	-	CCACACGTACCGGCTGGTAGGTC	{0: 1, 1: 0, 2: 0, 3: 0, 4: 17}	CAG	100	1	1	ACCTACCAGCCGGTACGTG	NGG
1029362794	MCM7	stop_essential	7	100099591	100099613	-	CCCTCTCCTTGTACTGAGGCAGC	{0: 1, 1: 0, 2: 0, 3: 22, 4: 199}	CAG	50	1	1	CTGCCTCAGTACAAGGAGA	NGG
1029362571	MCM7	stop_essential	7	100098135	100098157	-	CCTTACCTGTACCACCTGTCGGA	{0: 1, 1: 0, 2: 0, 3: 6, 4: 63}	CAG	100	1	1	CCGACAGGTGGTACAGGTA	NGG
1029361722	MCM7	stop_essential	7	100092997	100093019	-	CCAGAGCCGCCTGGAACTGGGCG	{0: 1, 1: 0, 2: 0, 3: 16, 4: 210}	CAG	0	1	1	GCCCAGTTCCAGGCGGCTC	NGG
1029362809	MCM7	stop_essential	7	100099714	100099736	-	CCACATACAGAGCCACCTGTTCC	{0: 1, 1: 0, 2: 1, 3: 7, 4: 207}	CAG	50	1	1	GAACAGGTGGCTCTGTATG	NGG
1029362184	MCM7	stop_essential	7	100095773	100095795	-	CCGTAGGTCATTGTCTCGGTCGG	{0: 1, 1: 0, 2: 0, 3: 2, 4: 26}	CGA	75	1	1	CGACCGAGACAATGACCTA	NGG
1057736700	NCBP1	stop_essential	9	97668896	97668918	+	GGAACAAATAGAACGACTTCAGG	{0: 1, 1: 0, 2: 0, 3: 7, 4: 80}	CAA	33.33	1	1	GAACAAATAGAACGACTTC	NGG
1057736701	NCBP1	stop_essential	9	97668905	97668927	+	AGAACGACTTCAGGAAAAAGTGG	{0: 1, 1: 0, 2: 1, 3: 11, 4: 214}	CGA	33.33	1	1	GAACGACTTCAGGAAAAAG	NGG
1057734918	NCBP1	stop_essential	9	97648028	97648050	+	CCAGATTCAGAAATTGAAAAAGG	{0: 1, 1: 0, 2: 3, 3: 38, 4: 484}	CAG	33.33	1	1	CAGATTCAGAAATTGAAAA	NGG
1057736064	NCBP1	stop_essential	9	97662082	97662104	+	TGTACAGACTCTGCTACACTTGG	{0: 1, 1: 0, 2: 0, 3: 13, 4: 151}	CAG	33.33	1	1	GTACAGACTCTGCTACACT	NGG
1057736752	NCBP1	stop_essential	9	97669645	97669667	-	CCAGTGTATTAACACCATGGTAT	{0: 1, 1: 0, 2: 1, 3: 2, 4: 90}	TGG	0	1	1	TACCATGGTGTTAATACAC	NGG
1057735507	NCBP1	stop_essential	9	97655734	97655756	+	ACTTCCAGTTCCGTTGGAGCTGG	{0: 1, 1: 0, 2: 0, 3: 4, 4: 78}	CAG	33.33	1	1	CTTCCAGTTCCGTTGGAGC	NGG
1057736750	NCBP1	stop_essential	9	97669621	97669643	+	TAGTACGATGCGAAACTGATGGG	{0: 1, 1: 0, 2: 0, 3: 2, 4: 21}	CGA	33.33	1	1	AGTACGATGCGAAACTGAT	NGG
1057736706	NCBP1	stop_essential	9	97668967	97668989	+	TATTTCAGGTATCTTGGCTTGGG	{0: 1, 1: 0, 2: 0, 3: 17, 4: 248}	CAG	33.33	1	1	ATTTCAGGTATCTTGGCTT	NGG
1057735509	NCBP1	stop_essential	9	97655738	97655760	-	CCAGTTCCGTTGGAGCTGGGAAG	{0: 1, 1: 0, 2: 1, 3: 9, 4: 126}	TGG	33.33	1	1	TTCCCAGCTCCAACGGAAC	NGG
1057736001	NCBP1	stop_essential	9	97661047	97661069	+	CCTAACCAGGATGATGACGACGG	{0: 1, 1: 0, 2: 0, 3: 7, 4: 78}	CAG	33.33	1	1	CTAACCAGGATGATGACGA	NGG
1057735155	NCBP1	stop_essential	9	97651314	97651336	+	GCACAGTTAGTGAGCTATCCAGG	{0: 1, 1: 0, 2: 0, 3: 4, 4: 67}	CAG	33.33	1	1	CACAGTTAGTGAGCTATCC	NGG
1057734886	NCBP1	stop_essential	9	97647514	97647536	-	CCCATGTTACAGGTATGGACTGC	{0: 1, 1: 0, 2: 0, 3: 9, 4: 101}	TGG	33.33	1	1	CAGTCCATACCTGTAACAT	NGG
937418534	NIFK	stop_essential	2	121736729	121736751	-	CCAGGGTGCCTGCTCACCTGGGT	{0: 1, 1: 0, 2: 1, 3: 30, 4: 280}	CAG	100	1	1	CCCAGGTGAGCAGGCACCC	NGG
1138411579	NUP93	stop_essential	16	56844547	56844569	-	CCATACCGAACGTCTGGGGACAC	{0: 1, 1: 0, 2: 0, 3: 2, 4: 21}	TGG	0	1	1	TGTCCCCAGACGTTCGGTA	NGG
1138409675	NUP93	stop_essential	16	56829015	56829037	+	TGCATCAGGCCCAGCTGGGCGGG	{0: 1, 1: 0, 2: 5, 3: 29, 4: 261}	CAG	100	1	1	GCATCAGGCCCAGCTGGGC	NGG
1138409878	NUP93	stop_essential	16	56830614	56830636	+	TAATCGAGCCCAGCACCAGCTGG	{0: 1, 1: 0, 2: 0, 3: 18, 4: 248}	CGA	100	1	1	AATCGAGCCCAGCACCAGC	NGG
1138410094	NUP93	stop_essential	16	56832357	56832379	+	ACAGTTCCAGAAGCAGTTGTTGG	{0: 1, 1: 0, 2: 2, 3: 13, 4: 217}	CAG	100	1	1	CAGTTCCAGAAGCAGTTGT	NGG
1138401460	NUP93	stop_essential	16	56748343	56748365	+	CTTACAGGAGATCCAGCAGGCGG	{0: 1, 1: 0, 2: 3, 3: 14, 4: 197}	CAG	50	1	1	TTACAGGAGATCCAGCAGG	NGG
1138411204	NUP93	stop_essential	16	56841755	56841777	+	CACACAGTTTAAGAGGCTCAAGG	{0: 1, 1: 0, 2: 0, 3: 14, 4: 169}	CAG	100	1	1	ACACAGTTTAAGAGGCTCA	NGG
1138411211	NUP93	stop_essential	16	56841800	56841822	+	CAGGCCCCAGCGAGTCATCGAGG	{0: 1, 1: 0, 2: 0, 3: 3, 4: 78}	CAG	25	1	1	AGGCCCCAGCGAGTCATCG	NGG
1138410201	NUP93	stop_essential	16	56833396	56833418	+	TGCTCAGCTCCGTGAGTATTTGG	{0: 1, 1: 0, 2: 0, 3: 7, 4: 155}	CAG	100	1	1	GCTCAGCTCCGTGAGTATT	NGG
1138410044	NUP93	stop_essential	16	56831956	56831978	+	CGACAACCAGAGTGAAGTGGCGG	{0: 1, 1: 0, 2: 0, 3: 4, 4: 112}	CAG	100	1	1	GACAACCAGAGTGAAGTGG	NGG
1139580199	NUTF2	stop_essential	16	67868584	67868606	+	TGTGGGCCAGCTTAAGGTAATGG	{0: 1, 1: 0, 2: 0, 3: 7, 4: 86}	CAG	0	1	1	GTGGGCCAGCTTAAGGTAA	NGG
1135588550	PLK1	stop_essential	16	23689593	23689615	-	CCCTACCTACGGACCTGGTTCCG	{0: 1, 1: 0, 2: 1, 3: 0, 4: 20}	TGG	50	1	1	GGAACCAGGTCCGTAGGTA	NGG
1135588223	PLK1	stop_essential	16	23687518	23687540	+	GGTTCGAGAGACAGGTGAGGTGG	{0: 1, 1: 0, 2: 0, 3: 6, 4: 189}	CGA	50	1	1	GTTCGAGAGACAGGTGAGG	NGG
982363212	PLRG1	stop_essential	4	154546142	154546164	-	CCACCGCTAAGGACTGTGCAGCT	{0: 1, 1: 0, 2: 0, 3: 4, 4: 80}	CAG	50	1	1	GCTGCACAGTCCTTAGCGG	NGG
982362694	PLRG1	stop_essential	4	154538064	154538086	+	TTCCACTGCTTTATGTTATCTGG	{0: 1, 1: 0, 2: 6, 3: 11, 4: 134}	TGG	50	1	1	TCCACTGCTTTATGTTATC	NGG
982362852	PLRG1	stop_essential	4	154540802	154540824	-	CCCAGCATTTCACTTGTTTGTCT	{0: 1, 1: 0, 2: 0, 3: 31, 4: 318}	CAA	50	1	1	GACAAACAAGTGAAATGCT	NGG
982362771	PLRG1	stop_essential	4	154539175	154539197	-	CCACCAGATCCCATAATCGAATT	{0: 1, 1: 0, 2: 0, 3: 5, 4: 85}	CGA	50	1	1	ATTCGATTATGGGATCTGG	NGG
982363319	PLRG1	stop_essential	4	154547710	154547732	-	CCTTGATTGGCAGGGTACTGTTT	{0: 1, 1: 0, 2: 0, 3: 6, 4: 97}	CAG	75	1	1	AACAGTACCCTGCCAATCA	NGG
982363100	PLRG1	stop_essential	4	154544453	154544475	+	GTTTCCACGGTGGGTGCCACTGG	{0: 1, 1: 0, 2: 0, 3: 5, 4: 93}	TGG	50	1	1	TTTCCACGGTGGGTGCCAC	NGG
982363103	PLRG1	stop_essential	4	154544457	154544479	-	CCACGGTGGGTGCCACTGGGGTT	{0: 1, 1: 0, 2: 1, 3: 6, 4: 142}	CAG	50	1	1	ACCCCAGTGGCACCCACCG	NGG
1143530159	POLR2A	stop_essential	17	7498077	7498099	+	GACTTCAAGAACTAGTGCGCAGG	{0: 1, 1: 0, 2: 0, 3: 5, 4: 49}	CAA	100	1	1	ACTTCAAGAACTAGTGCGC	NGG
1143530307	POLR2A	stop_essential	17	7499125	7499147	-	CCGCATTCTCCCATGGTCTACCT	{0: 1, 1: 0, 2: 1, 3: 19, 4: 197}	TGG	66.67	1	1	GGTAGACCATGGGAGAATG	NGG
1143529875	POLR2A	stop_essential	17	7496574	7496596	+	GGAACAACCTGAGGGTGACGAGG	{0: 1, 1: 0, 2: 0, 3: 5, 4: 108}	CAA	100	1	1	GAACAACCTGAGGGTGACG	NGG
1143532305	POLR2A	stop_essential	17	7512560	7512582	-	CCTGCCTATGGCGCCTGGTCCCC	{0: 1, 1: 0, 2: 0, 3: 8, 4: 111}	TGG	66.67	1	1	GGGACCAGGCGCCATAGGC	NGG
1143532368	POLR2A	stop_essential	17	7512842	7512864	-	CCAGGTTACTCCCCTGCCTGGTC	{0: 1, 1: 0, 2: 0, 3: 18, 4: 183}	TGG	66.67	1	1	ACCAGGCAGGGGAGTAACC	NGG
1143532304	POLR2A	stop_essential	17	7512559	7512581	-	CCCTGCCTATGGCGCCTGGTCCC	{0: 1, 1: 0, 2: 1, 3: 7, 4: 116}	TGG	66.67	1	1	GGACCAGGCGCCATAGGCA	NGG
1143531013	POLR2A	stop_essential	17	7503402	7503424	-	CCTGCTGCGGATGATCTGGAATG	{0: 1, 1: 0, 2: 0, 3: 6, 4: 84}	TGG	66.67	1	1	ATTCCAGATCATCCGCAGC	NGG
1143530344	POLR2A	stop_essential	17	7499359	7499381	+	AGAGATCCAGGAGCTGGCCATGG	{0: 1, 1: 0, 2: 6, 3: 28, 4: 391}	CAG	66.67	1	1	GAGATCCAGGAGCTGGCCA	NGG
1143530971	POLR2A	stop_essential	17	7503204	7503226	+	ACATCCAGAACGAGTTGGAGCGG	{0: 1, 1: 0, 2: 0, 3: 7, 4: 100}	CAG	66.67	1	1	CATCCAGAACGAGTTGGAG	NGG
1143532235	POLR2A	stop_essential	17	7512230	7512252	+	CTGGGCCAGCTGGCTCCGGCCGG	{0: 1, 1: 0, 2: 2, 3: 23, 4: 310}	CAG	66.67	1	1	TGGGCCAGCTGGCTCCGGC	NGG
1143530744	POLR2A	stop_essential	17	7501912	7501934	+	GTTGGACAGCAGAACGTCGAGGG	{0: 1, 1: 0, 2: 0, 3: 2, 4: 40}	CAG	66.67	1	1	TTGGACAGCAGAACGTCGA	NGG
1143530654	POLR2A	stop_essential	17	7501341	7501363	+	CATTCAGAACACTATTAAGAAGG	{0: 1, 1: 0, 2: 3, 3: 14, 4: 180}	CAG	66.67	1	1	ATTCAGAACACTATTAAGA	NGG
938014738	POLR2D	stop_essential	2	127858027	127858049	-	CCTTTAGGAAAGATGAGCTGTGA	{0: 1, 1: 0, 2: 0, 3: 11, 4: 174}	CAG	66.67	1	1	CACAGCTCATCTTTCCTAA	NGG
1160828552	POLR2E	stop_essential	19	1091851	1091873	-	CCTCCTGCATGCGCTGGCAGTAC	{0: 1, 1: 0, 2: 1, 3: 8, 4: 80}	CAG	71.43	1	1	TACTGCCAGCGCATGCAGG	NGG
1160827961	POLR2E	stop_essential	19	1089513	1089535	-	CCTGCCAGCCGTCTCACTGGGCC	{0: 1, 1: 0, 2: 0, 3: 13, 4: 201}	CAG	0	1	1	GCCCAGTGAGACGGCTGGC	NGG
1160828071	POLR2E	stop_essential	19	1089913	1089935	-	CCACAGGGTCCCCCGCCTGGATC	{0: 1, 1: 0, 2: 1, 3: 10, 4: 184}	CAG	14.29	1	1	ATCCAGGCGGGGGACCCTG	NGG
1083167228	PRPF19	stop_essential	11	60898149	60898171	+	CAGATCCCAGAGCTTGACAGAGG	{0: 1, 1: 0, 2: 3, 3: 17, 4: 241}	TGG	100	1	1	AGATCCCAGAGCTTGACAG	NGG
1083168063	PRPF19	stop_essential	11	60903733	60903755	-	CCTCGGAGAGAGGCTGGTTGTTG	{0: 1, 1: 0, 2: 2, 3: 10, 4: 129}	CAG	100	1	1	AACAACCAGCCTCTCTCCG	NGG
1083167300	PRPF19	stop_essential	11	60898549	60898571	-	CCCAGATCTTGATCTGAGAGTCC	{0: 1, 1: 0, 2: 1, 3: 15, 4: 170}	CAG	100	1	1	GACTCTCAGATCAAGATCT	NGG
1083167872	PRPF19	stop_essential	11	60902582	60902604	-	CCACAACACTTGGTTGGGAACTT	{0: 1, 1: 0, 2: 0, 3: 9, 4: 112}	CAA	100	1	1	AGTTCCCAACCAAGTGTTG	NGG
1083167203	PRPF19	stop_essential	11	60897912	60897934	-	CCAGGTAGGTACCACTCTGGTCA	{0: 1, 1: 0, 2: 0, 3: 3, 4: 93}	CAG	100	1	1	GACCAGAGTGGTACCTACC	NGG
1083167309	PRPF19	stop_essential	11	60898596	60898618	-	CCGTCAGGGTGGAACTGTGCACA	{0: 1, 1: 0, 2: 1, 3: 13, 4: 124}	CAG	100	1	1	GTGCACAGTTCCACCCTGA	NGG
1083167413	PRPF19	stop_essential	11	60899254	60899276	+	GACCGACCAAATCCTGATAGTGG	{0: 1, 1: 0, 2: 0, 3: 6, 4: 23}	TGG	100	1	1	ACCGACCAAATCCTGATAG	NGG
1129815080	PSMA4	stop_essential	15	78544933	78544955	+	AAACAAGCTTATACACAATTTGG	{0: 1, 1: 0, 2: 0, 3: 10, 4: 218}	CAA	85.71	1	1	AACAAGCTTATACACAATT	NGG
1129814816	PSMA4	stop_essential	15	78542175	78542197	+	AGTCTCGAAGATATGACTCCAGG	{0: 1, 1: 0, 2: 0, 3: 1, 4: 65}	CGA	71.43	1	1	GTCTCGAAGATATGACTCC	NGG
1129814836	PSMA4	stop_essential	15	78542490	78542512	+	ATACCAAGTTGAATATGCCATGG	{0: 1, 1: 0, 2: 2, 3: 31, 4: 355}	CAA	57.14	1	1	TACCAAGTTGAATATGCCA	NGG
1129815128	PSMA4	stop_essential	15	78545696	78545718	+	CTCTATCAGAGTGACCCTAGTGG	{0: 1, 1: 0, 2: 1, 3: 8, 4: 83}	CAG	85.71	1	1	TCTATCAGAGTGACCCTAG	NGG
1129815231	PSMA4	stop_essential	15	78546590	78546612	+	TTGAAACAAGACTATAAAGAAGG	{0: 1, 1: 0, 2: 2, 3: 26, 4: 412}	CAA	57.14	1	1	TGAAACAAGACTATAAAGA	NGG
1129815455	PSMA4	stop_essential	15	78548836	78548858	+	AGTTCTCAAACAAAAAGAAGTGG	{0: 1, 1: 0, 2: 4, 3: 50, 4: 574}	CAA	0	1	1	GTTCTCAAACAAAAAGAAG	NGG
1114480864	PSMB5	stop_essential	14	23033596	23033618	-	CCTTCTTCACCGTCTGGGAGGCA	{0: 1, 1: 0, 2: 0, 3: 9, 4: 183}	CAG	40	1	1	GCCTCCCAGACGGTGAAGA	NGG
1114479894	PSMB5	stop_essential	14	23026344	23026366	-	CCGGTTCCCTTCACTGTCCACGT	{0: 1, 1: 0, 2: 1, 3: 10, 4: 148}	CAG	0	1	1	CGTGGACAGTGAAGGGAAC	NGG
1114480829	PSMB5	stop_essential	14	23033378	23033400	+	CTTATCCCAGCCACAGATCATGG	{0: 1, 1: 0, 2: 0, 3: 8, 4: 167}	TGG	20	1	1	TTATCCCAGCCACAGATCA	NGG
1114479898	PSMB5	stop_essential	14	23026357	23026379	+	CTGTCCACGTAGTAGAGGCCTGG	{0: 1, 1: 0, 2: 0, 3: 14, 4: 67}	TGG	0	1	1	TGTCCACGTAGTAGAGGCC	NGG
1114481055	PSMB5	stop_essential	14	23034740	23034762	+	CACCCCAGCCTGGCGCGGCCAGG	{0: 1, 1: 0, 2: 0, 3: 37, 4: 314}	TGG	60	1	1	ACCCCAGCCTGGCGCGGCC	NGG
1143149084	PSMB6	stop_essential	17	4796274	4796296	+	AAAGCCGAGAAGTTTCCACTGGG	{0: 1, 1: 0, 2: 0, 3: 6, 4: 146}	CGA	100	1	1	AAGCCGAGAAGTTTCCACT	NGG
1143149292	PSMB6	stop_essential	17	4797548	4797570	+	CCTACCAGCTCGGTTTCCACAGG	{0: 1, 1: 0, 2: 0, 3: 3, 4: 78}	CAG	100	1	1	CTACCAGCTCGGTTTCCAC	NGG
1143149073	PSMB6	stop_essential	17	4796226	4796248	-	CCGGGCCAGCACCGGCTTGGGGG	{0: 1, 1: 0, 2: 2, 3: 14, 4: 168}	TGG	100	1	1	CCCCAAGCCGGTGCTGGCC	NGG
1143149334	PSMB6	stop_essential	17	4797790	4797812	+	GGACCCTCAAGAAGGAGGGCAGG	{0: 1, 1: 0, 2: 4, 3: 16, 4: 229}	CAA	100	1	1	GACCCTCAAGAAGGAGGGC	NGG
1143149411	PSMB6	stop_essential	17	4798274	4798296	-	CCACAGCTCTCGCTTTGGCCATG	{0: 1, 1: 0, 2: 1, 3: 19, 4: 170}	TGG	0	1	1	ATGGCCAAAGCGAGAGCTG	NGG
1029840320	PSMC2	stop_essential	7	103355721	103355743	-	CCCCACCAGCACTCTGGGATTTG	{0: 1, 1: 0, 2: 1, 3: 18, 4: 157}	TGG	100	1	1	AAATCCCAGAGTGCTGGTG	NGG
1029839571	PSMC2	stop_essential	7	103347773	103347795	+	CCATCCGAGGTCAGTTGACATGG	{0: 1, 1: 0, 2: 0, 3: 1, 4: 40}	CGA	100	1	1	CATCCGAGGTCAGTTGACA	NGG
1029841107	PSMC2	stop_essential	7	103364286	103364308	+	TGTACAGAAATACGTCGGTGAGG	{0: 1, 1: 0, 2: 0, 3: 7, 4: 40}	CAG	100	1	1	GTACAGAAATACGTCGGTG	NGG
1029839565	PSMC2	stop_essential	7	103347732	103347754	+	CGATCAGCGGAAGACCAAAGAGG	{0: 1, 1: 0, 2: 0, 3: 4, 4: 36}	CAG	100	1	1	GATCAGCGGAAGACCAAAG	NGG
1117134365	PSMC6	stop_essential	14	52719017	52719039	+	GATTCAGAGAACGTTAATGGAGG	{0: 1, 1: 0, 2: 0, 3: 4, 4: 77}	CAG	50	1	1	ATTCAGAGAACGTTAATGG	NGG
966873531	PSMD2	stop_essential	3	184307953	184307975	+	ATGAGCCAGGTGGCCGTGGCTGG	{0: 1, 1: 0, 2: 1, 3: 24, 4: 280}	CAG	75	1	1	TGAGCCAGGTGGCCGTGGC	NGG
966872367	PSMD2	stop_essential	3	184299302	184299324	+	GCCCCAGCAGTCTCCAGCGGCGG	{0: 1, 1: 0, 2: 0, 3: 12, 4: 161}	CAG	25	1	1	CCCCAGCAGTCTCCAGCGG	NGG
966873442	PSMD2	stop_essential	3	184307422	184307444	+	AAATCCACGACTCAACATCCTGG	{0: 1, 1: 0, 2: 0, 3: 2, 4: 50}	CGA	75	1	1	AATCCACGACTCAACATCC	NGG
966873350	PSMD2	stop_essential	3	184306813	184306835	+	ATTACGAACCTTTGGCCACTTGG	{0: 1, 1: 0, 2: 0, 3: 2, 4: 47}	CGA	75	1	1	TTACGAACCTTTGGCCACT	NGG
966873300	PSMD2	stop_essential	3	184306490	184306512	+	CATCAGGTTATATGGGCAGCTGG	{0: 1, 1: 0, 2: 1, 3: 5, 4: 111}	CAG	75	1	1	ATCAGGTTATATGGGCAGC	NGG
1085091476	RAB6A	stop_essential	11	73718863	73718885	-	CCGCAGTATCCCACAGCTGAAGC	{0: 1, 1: 0, 2: 2, 3: 32, 4: 215}	CAG	28.57	1	1	CTTCAGCTGTGGGATACTG	NGG
1104697375	RAN	stop_essential	12	130873080	130873102	+	GCCGGCCAGGAGAAATTCGGTGG	{0: 1, 1: 0, 2: 1, 3: 5, 4: 39}	CAG	60	1	1	CCGGCCAGGAGAAATTCGG	NGG
1104697298	RAN	stop_essential	12	130872612	130872634	+	CCCCAGGTCCAGTTCAAAGTAGG	{0: 1, 1: 0, 2: 0, 3: 11, 4: 150}	CAG	60	1	1	CCCAGGTCCAGTTCAAAGT	NGG
1104697522	RAN	stop_essential	12	130874712	130874734	+	CCACCGAAAGAAGAATCTTCAGG	{0: 1, 1: 0, 2: 0, 3: 8, 4: 104}	CGA	80	1	1	CACCGAAAGAAGAATCTTC	NGG
999333714	RBM22	stop_essential	5	150696790	150696812	-	CCTCTCTCTCCATATTCTGTGTA	{0: 1, 1: 0, 2: 3, 3: 33, 4: 321}	CAG	100	1	1	ACACAGAATATGGAGAGAG	NGG
999334196	RBM22	stop_essential	5	150700938	150700960	+	CTCCCAGTTCTGCCTGTTGTAGG	{0: 1, 1: 0, 2: 6, 3: 27, 4: 289}	TGG	100	1	1	TCCCAGTTCTGCCTGTTGT	NGG
999333423	RBM22	stop_essential	5	150694152	150694174	-	CCTGCCGTGTGGCAAACTGGATG	{0: 1, 1: 0, 2: 0, 3: 6, 4: 52}	CAG	100	1	1	ATCCAGTTTGCCACACGGC	NGG
999333719	RBM22	stop_essential	5	150696864	150696886	-	CCTGCGTCACGAACCTGGATGGG	{0: 1, 1: 0, 2: 0, 3: 1, 4: 50}	CAG	100	1	1	CCATCCAGGTTCGTGACGC	NGG
999333895	RBM22	stop_essential	5	150698597	150698619	+	CACCAGCGAAACACTGTGAATGG	{0: 1, 1: 0, 2: 3, 3: 6, 4: 95}	TGG	50	1	1	ACCAGCGAAACACTGTGAA	NGG
999333427	RBM22	stop_essential	5	150694210	150694232	-	CCGGATCTCTCCGAACTGGTAGA	{0: 1, 1: 0, 2: 0, 3: 2, 4: 48}	CAG	100	1	1	CTACCAGTTCGGAGAGATC	NGG
1142733684	RPA1	stop_essential	17	1880588	1880610	+	GGAGCCCGAGTCTCTGATTTCGG	{0: 1, 1: 0, 2: 1, 3: 7, 4: 90}	CGA	100	1	1	GAGCCCGAGTCTCTGATTT	NGG
1142729683	RPA1	stop_essential	17	1844591	1844613	+	GACACAGTTGAACCCTCTCGTGG	{0: 1, 1: 0, 2: 0, 3: 2, 4: 50}	CAG	100	1	1	ACACAGTTGAACCCTCTCG	NGG
1142733697	RPA1	stop_essential	17	1880673	1880695	-	CCTATAAGCTTCGTGGATGGTAG	{0: 1, 1: 0, 2: 0, 3: 3, 4: 40}	TGG	100	1	1	TACCATCCACGAAGCTTAT	NGG
1142735015	RPA1	stop_essential	17	1891902	1891924	+	GGACAAAATGCTGCTTATCTTGG	{0: 1, 1: 0, 2: 0, 3: 15, 4: 179}	CAA	100	1	1	GACAAAATGCTGCTTATCT	NGG
1142734636	RPA1	stop_essential	17	1888731	1888753	+	GTACCAAGCCTGCCCGACTCAGG	{0: 1, 1: 0, 2: 1, 3: 4, 4: 54}	CAA	100	1	1	TACCAAGCCTGCCCGACTC	NGG
1142729631	RPA1	stop_essential	17	1843959	1843981	+	TATCGACTGCTCATGAGTGATGG	{0: 1, 1: 0, 2: 1, 3: 3, 4: 32}	CGA	100	1	1	ATCGACTGCTCATGAGTGA	NGG
1142733485	RPA1	stop_essential	17	1879345	1879367	+	CGGTTCAGTTTGATTTCACGGGG	{0: 1, 1: 0, 2: 0, 3: 1, 4: 38}	CAG	100	1	1	GGTTCAGTTTGATTTCACG	NGG
1142735010	RPA1	stop_essential	17	1891844	1891866	+	AGATTTTCAAGAGAATCAGTGGG	{0: 1, 1: 0, 2: 1, 3: 22, 4: 269}	CAA	100	1	1	GATTTTCAAGAGAATCAGT	NGG
1142727944	RPA1	stop_essential	17	1830096	1830118	+	GGTCGGCCAACTGAGCGAGGGGG	{0: 1, 1: 0, 2: 0, 3: 3, 4: 47}	CAA	100	1	1	GTCGGCCAACTGAGCGAGG	NGG
904085812	RPA2	stop_essential	1	27906937	27906959	+	AACCCACTGGCGAACGTCCATGG	{0: 1, 1: 0, 2: 0, 3: 4, 4: 50}	TGG	100	1	1	ACCCACTGGCGAACGTCCA	NGG
910969531	RPL5	stop_essential	1	92841752	92841774	-	CCTATCTTTTGTAGGTGGAACCG	{0: 1, 1: 0, 2: 0, 3: 4, 4: 67}	TGG	0	1	1	GGTTCCACCTACAAAAGAT	NGG
1165944788	RPS16	stop_essential	19	39435599	39435621	-	CCCAGCACCTTGTACTGTAGCGT	{0: 1, 1: 0, 2: 0, 3: 2, 4: 75}	CAG	75	1	1	CGCTACAGTACAAGGTGCT	NGG
930782259	RPS27A	stop_essential	2	55234194	55234216	+	ATATTCAAAAGGTCTGTCTAGGG	{0: 1, 1: 0, 2: 1, 3: 12, 4: 156}	CAA	100	1	1	TATTCAAAAGGTCTGTCTA	NGG
1168113344	RPS9	stop_essential	19	54207394	54207416	-	CCAGGGTCCGCAAGCAGGTGGTG	{0: 1, 1: 0, 2: 2, 3: 19, 4: 120}	TGG	0	1	1	ACCACCTGCTTGCGGACCC	NGG
1167356506	RUVBL2	stop_essential	19	49007347	49007369	+	TGATCGACCAGCAACAGGGACGG	{0: 1, 1: 0, 2: 0, 3: 5, 4: 77}	CGA	57.14	1	1	GATCGACCAGCAACAGGGA	NGG
1167356897	RUVBL2	stop_essential	19	49010045	49010067	+	CTACGACGCTATGGGCTCCCAGG	{0: 1, 1: 0, 2: 0, 3: 2, 4: 32}	CGA	14.29	1	1	TACGACGCTATGGGCTCCC	NGG
1167357035	RUVBL2	stop_essential	19	49010569	49010591	+	GTCATCAACTCTCGCACCCAGGG	{0: 1, 1: 0, 2: 1, 3: 3, 4: 61}	CAA	0	1	1	TCATCAACTCTCGCACCCA	NGG
1167357146	RUVBL2	stop_essential	19	49011044	49011066	-	CCAAGGTGGCTGAGTGGCGCGAG	{0: 1, 1: 0, 2: 1, 3: 12, 4: 126}	TGG	42.86	1	1	TCGCGCCACTCAGCCACCT	NGG
1167355958	RUVBL2	stop_essential	19	49004293	49004315	+	TGGGTCAGCTGGCGGCACGGCGG	{0: 1, 1: 0, 2: 0, 3: 13, 4: 203}	CAG	57.14	1	1	GGGTCAGCTGGCGGCACGG	NGG
1167357029	RUVBL2	stop_essential	19	49010517	49010539	+	GCTCCAGAAACGCAAGGAGGTGG	{0: 1, 1: 0, 2: 0, 3: 10, 4: 240}	CAG	42.86	1	1	CTCCAGAAACGCAAGGAGG	NGG
950093196	SEC13	stop_essential	3	10311989	10312011	+	TACTTCCCATTGGCCTTCCCCGG	{0: 1, 1: 0, 2: 1, 3: 17, 4: 187}	TGG	100	1	1	ACTTCCCATTGGCCTTCCC	NGG
950092466	SEC13	stop_essential	3	10305554	10305576	+	CTTACTTCCACAGCTTGATGAGG	{0: 1, 1: 0, 2: 0, 3: 6, 4: 143}	TGG	100	1	1	TTACTTCCACAGCTTGATG	NGG
950092218	SEC13	stop_essential	3	10304116	10304138	+	AGGGGACCACGTATTGCTTGAGG	{0: 1, 1: 0, 2: 0, 3: 1, 4: 52}	TGG	100	1	1	GGGGACCACGTATTGCTTG	NGG
1182437974	SF3A1	stop_essential	22	30342804	30342826	-	CCTGATCCAAAACTTCTCGGGGG	{0: 1, 1: 0, 2: 0, 3: 0, 4: 42}	CGA	33.33	1	1	CCCCGAGAAGTTTTGGATC	NGG
1182437891	SF3A1	stop_essential	22	30342246	30342268	+	ATGCCAGTCGATCTGAGCATAGG	{0: 1, 1: 0, 2: 0, 3: 3, 4: 40}	TGG	33.33	1	1	TGCCAGTCGATCTGAGCAT	NGG
1182437785	SF3A1	stop_essential	22	30341691	30341713	-	CCTCATCCATATCTTGTACTTGG	{0: 1, 1: 0, 2: 0, 3: 11, 4: 114}	CAA	33.33	1	1	CAAGTACAAGATATGGATG	NGG
1182436704	SF3A1	stop_essential	22	30335466	30335488	-	CCTCATACTGTAGCTTCTGTTTC	{0: 1, 1: 0, 2: 3, 3: 35, 4: 266}	CAG	0	1	1	AAACAGAAGCTACAGTATG	NGG
1182438203	SF3A1	stop_essential	22	30344925	30344947	-	CCAGGCACCTTGGTGTACTGTTC	{0: 1, 1: 0, 2: 0, 3: 6, 4: 103}	CAG	33.33	1	1	AACAGTACACCAAGGTGCC	NGG
1182437587	SF3A1	stop_essential	22	30340710	30340732	-	CCTTGCGGACAATGACTTGGTCT	{0: 1, 1: 0, 2: 0, 3: 13, 4: 145}	CAA	33.33	1	1	GACCAAGTCATTGTCCGCA	NGG
1182437306	SF3A1	stop_essential	22	30338950	30338972	-	CCTCAATCTGCTCCTGGAGGGTG	{0: 1, 1: 0, 2: 2, 3: 17, 4: 199}	CAG	33.33	1	1	ACCCTCCAGGAGCAGATTG	NGG
1182436747	SF3A1	stop_essential	22	30335714	30335736	-	CCTGCATGTTGGGCACCTGGACT	{0: 1, 1: 0, 2: 1, 3: 82, 4: 2418}	CAG	33.33	1	1	GTCCAGGTGCCCAACATGC	NGG
1182438216	SF3A1	stop_essential	22	30345051	30345073	-	CCATTCCTGGCCACAAACTGAGC	{0: 1, 1: 0, 2: 2, 3: 30, 4: 261}	CAG	33.33	1	1	CTCAGTTTGTGGCCAGGAA	NGG
1182437886	SF3A1	stop_essential	22	30342199	30342221	-	CCTTGCTCATTGGGTTGGAAGTC	{0: 1, 1: 0, 2: 1, 3: 8, 4: 114}	CAA	33.33	1	1	ACTTCCAACCCAATGAGCA	NGG
1182437313	SF3A1	stop_essential	22	30338980	30339002	-	CCTGGGCAGCCTGCTGGGTCCGG	{0: 1, 1: 0, 2: 2, 3: 38, 4: 310}	CAG	33.33	1	1	CGGACCCAGCAGGCTGCCC	NGG
1182437811	SF3A1	stop_essential	22	30341829	30341851	-	CCTGAATGAGGATTCGGGCCCCC	{0: 1, 1: 0, 2: 0, 3: 1, 4: 55}	CGA	33.33	1	1	GGGGCCCGAATCCTCATTC	NGG
1182437796	SF3A1	stop_essential	22	30341742	30341764	-	CCTCCGCCTTCTCCTGTTTGTCA	{0: 1, 1: 0, 2: 2, 3: 36, 4: 338}	CAG	33.33	1	1	GACAAACAGGAGAAGGCGG	NGG
1083968557	SF3B2	stop_essential	11	66058140	66058162	+	TTCTCAGCAGGGTGAGTGCCAGG	{0: 1, 1: 0, 2: 1, 3: 24, 4: 267}	CAG	100	1	1	TCTCAGCAGGGTGAGTGCC	NGG
1083968827	SF3B2	stop_essential	11	66059875	66059897	-	CCTGTGCCACGCCACTGGTGTTT	{0: 1, 1: 0, 2: 0, 3: 7, 4: 88}	TGG	100	1	1	AACACCAGTGGCGTGGCAC	NGG
1083969925	SF3B2	stop_essential	11	66068692	66068714	+	CAGCCCCAGGACAGCCGTGGGGG	{0: 1, 1: 0, 2: 3, 3: 52, 4: 401}	CAG	0	1	1	AGCCCCAGGACAGCCGTGG	NGG
1083969216	SF3B2	stop_essential	11	66063026	66063048	-	CCATGCTGGTGGCTGGGGCAAAC	{0: 1, 1: 0, 2: 1, 3: 22, 4: 178}	TGG	100	1	1	TTTGCCCCAGCCACCAGCA	NGG
1083968340	SF3B2	stop_essential	11	66056945	66056967	+	GGGTCCTCGAGGTGAGACCCTGG	{0: 1, 1: 0, 2: 1, 3: 9, 4: 153}	CGA	100	1	1	GGTCCTCGAGGTGAGACCC	NGG
1083968844	SF3B2	stop_essential	11	66059973	66059995	+	AGGCATCCAGGAGATGCGAGAGG	{0: 1, 1: 0, 2: 1, 3: 12, 4: 164}	CAG	100	1	1	GGCATCCAGGAGATGCGAG	NGG
1083968661	SF3B2	stop_essential	11	66058865	66058887	+	AAAGCCCCAGCGGGTGCGAGGGG	{0: 1, 1: 0, 2: 0, 3: 7, 4: 93}	CAG	100	1	1	AAGCCCCAGCGGGTGCGAG	NGG
1083969850	SF3B2	stop_essential	11	66068270	66068292	+	GCAGGCTCAAGTAGAGAAGGAGG	{0: 1, 1: 0, 2: 1, 3: 23, 4: 221}	CAA	100	1	1	CAGGCTCAAGTAGAGAAGG	NGG
1083969922	SF3B2	stop_essential	11	66068689	66068711	+	GCTCAGCCCCAGGACAGCCGTGG	{0: 1, 1: 0, 2: 1, 3: 32, 4: 316}	CAG	0	1	1	CTCAGCCCCAGGACAGCCG	NGG
1083967681	SF3B2	stop_essential	11	66052509	66052531	+	CGATCCAGGGTGAGGAACACAGG	{0: 1, 1: 0, 2: 2, 3: 4, 4: 95}	CAG	100	1	1	GATCCAGGGTGAGGAACAC	NGG
1083967667	SF3B2	stop_essential	11	66052445	66052467	-	CCAGGCCACTATGGCGCCTGGGC	{0: 1, 1: 0, 2: 0, 3: 10, 4: 116}	TGG	66.67	1	1	CCCAGGCGCCATAGTGGCC	NGG
1083967731	SF3B2	stop_essential	11	66052711	66052733	+	ACCCGCCAGGTAGGTGTTGGCGG	{0: 1, 1: 0, 2: 1, 3: 11, 4: 75}	CAG	100	1	1	CCCGCCAGGTAGGTGTTGG	NGG
1139935564	SF3B3	stop_essential	16	70568305	70568327	+	GGATCCAGACTATCGGACATAGG	{0: 1, 1: 0, 2: 0, 3: 2, 4: 28}	CAG	100	1	1	GATCCAGACTATCGGACAT	NGG
1139935567	SF3B3	stop_essential	16	70568341	70568363	+	ATGTCCAAGAAAGTTTCATCTGG	{0: 1, 1: 0, 2: 0, 3: 10, 4: 162}	CAA	100	1	1	TGTCCAAGAAAGTTTCATC	NGG
1139934639	SF3B3	stop_essential	16	70560559	70560581	+	CTCTTCCGAGTCCGAATGCAAGG	{0: 1, 1: 0, 2: 0, 3: 2, 4: 34}	CGA	100	1	1	TCTTCCGAGTCCGAATGCA	NGG
1139931340	SF3B3	stop_essential	16	70529150	70529172	+	TCCTGGCCAGTTCTTAGCTGTGG	{0: 1, 1: 0, 2: 1, 3: 10, 4: 173}	CAG	100	1	1	CCTGGCCAGTTCTTAGCTG	NGG
1139931331	SF3B3	stop_essential	16	70529051	70529073	+	CTCTGGTCGAATTGTTATTTTGG	{0: 1, 1: 0, 2: 0, 3: 12, 4: 214}	CGA	100	1	1	TCTGGTCGAATTGTTATTT	NGG
1139932682	SF3B3	stop_essential	16	70541673	70541695	+	TTATATCAAATTGCACATCTTGG	{0: 1, 1: 0, 2: 0, 3: 18, 4: 183}	CAA	100	1	1	TATATCAAATTGCACATCT	NGG
1139935457	SF3B3	stop_essential	16	70567515	70567537	+	ACTCCGAAAATGTGAGAATAAGG	{0: 1, 1: 0, 2: 0, 3: 9, 4: 131}	CGA	100	1	1	CTCCGAAAATGTGAGAATA	NGG
1139935204	SF3B3	stop_essential	16	70565444	70565466	+	AACCCCCGATCTGTGGCAGGGGG	{0: 1, 1: 0, 2: 1, 3: 6, 4: 73}	CGA	100	1	1	ACCCCCGATCTGTGGCAGG	NGG
1139934779	SF3B3	stop_essential	16	70561637	70561659	-	CCATGTCAAGCCGCTCATGGTTG	{0: 1, 1: 0, 2: 0, 3: 4, 4: 52}	TGG	100	1	1	AACCATGAGCGGCTTGACA	NGG
1139935168	SF3B3	stop_essential	16	70565211	70565233	+	TCCCATTCAAGGGAACACACTGG	{0: 1, 1: 0, 2: 1, 3: 9, 4: 145}	CAA	100	1	1	CCCATTCAAGGGAACACAC	NGG
1139935192	SF3B3	stop_essential	16	70565388	70565410	-	CCAACACTGGTGAAGACTGGTAT	{0: 1, 1: 0, 2: 0, 3: 9, 4: 79}	TGG	100	1	1	TACCAGTCTTCACCAGTGT	NGG
1139935569	SF3B3	stop_essential	16	70568345	70568367	-	CCAAGAAAGTTTCATCTGGGTTC	{0: 1, 1: 0, 2: 4, 3: 14, 4: 147}	TGG	100	1	1	AACCCAGATGAAACTTTCT	NGG
1139934280	SF3B3	stop_essential	16	70557023	70557045	+	GCTACAGGTAAGAGATCCAGAGG	{0: 1, 1: 0, 2: 0, 3: 12, 4: 96}	CAG	100	1	1	CTACAGGTAAGAGATCCAG	NGG
1139933391	SF3B3	stop_essential	16	70548405	70548427	-	CCCCAACGCTGTCTGGACAGTGC	{0: 1, 1: 0, 2: 0, 3: 6, 4: 85}	TGG	100	1	1	CACTGTCCAGACAGCGTTG	NGG
914679088	SF3B4	stop_essential	1	149926472	149926494	-	CCTGGGAGAGCGGGTTCTGAGCT	{0: 1, 1: 0, 2: 0, 3: 12, 4: 127}	CAG	100	1	1	GCTCAGAACCCGCTCTCCC	NGG
914678643	SF3B4	stop_essential	1	149923558	149923580	-	CCTCGAAGTGGGCCTCGAGGGGG	{0: 1, 1: 0, 2: 1, 3: 10, 4: 57}	CGA	0	1	1	CCCCTCGAGGCCCACTTCG	NGG
914678672	SF3B4	stop_essential	1	149923633	149923655	-	CCATAGGGTGGGGGTCGTGGAGG	{0: 1, 1: 0, 2: 3, 3: 25, 4: 231}	CGA	0	1	1	CTCCACGACCCCCACCCTA	NGG
914678720	SF3B4	stop_essential	1	149923852	149923874	-	CCGAATGGAGGCCCTCGGGGGGG	{0: 1, 1: 0, 2: 0, 3: 4, 4: 72}	CGA	0	1	1	CCCCCCGAGGGCCTCCATT	NGG
914679277	SF3B4	stop_essential	1	149927712	149927734	-	CCCCCTCCAGTTACCCTGATTCC	{0: 1, 1: 0, 2: 0, 3: 30, 4: 251}	CAG	100	1	1	GAATCAGGGTAACTGGAGG	NGG
1058357113	SMC2	stop_essential	9	104095427	104095449	+	GCTCAGAGGACCGAAGTCAATGG	{0: 1, 1: 0, 2: 0, 3: 10, 4: 123}	CAG	75	1	1	CTCAGAGGACCGAAGTCAA	NGG
1058358519	SMC2	stop_essential	9	104111793	104111815	+	AGCTCAGACAGAAGCCAAACAGG	{0: 1, 1: 0, 2: 4, 3: 24, 4: 186}	CAG	75	1	1	GCTCAGACAGAAGCCAAAC	NGG
1058359543	SMC2	stop_essential	9	104127402	104127424	+	TGATTCTCAGCTTAAAATTAAGG	{0: 1, 1: 0, 2: 2, 3: 33, 4: 396}	CAG	75	1	1	GATTCTCAGCTTAAAATTA	NGG
1058359864	SMC2	stop_essential	9	104132103	104132125	-	CCCTAAATATTGCATGGCAAAAG	{0: 1, 1: 0, 2: 1, 3: 15, 4: 202}	TGG	100	1	1	TTTTGCCATGCAATATTTA	NGG
1058360058	SMC2	stop_essential	9	104134524	104134546	-	CCTTGGGAAATACCTGGAAAGAA	{0: 1, 1: 0, 2: 1, 3: 19, 4: 295}	TGG	75	1	1	TCTTTCCAGGTATTTCCCA	NGG
1058359213	SMC2	stop_essential	9	104123114	104123136	-	CCAACTAAAACAGCAGTGGGAGA	{0: 1, 1: 0, 2: 1, 3: 13, 4: 143}	TGG	75	1	1	CTCCCACTGCTGTTTTAGT	NGG
1058359496	SMC2	stop_essential	9	104126739	104126761	+	TGAAAGTCAGATTGAAGTAATGG	{0: 1, 1: 0, 2: 1, 3: 19, 4: 246}	CAG	75	1	1	GAAAGTCAGATTGAAGTAA	NGG
1058359211	SMC2	stop_essential	9	104123110	104123132	+	ATCGCCAACTAAAACAGCAGTGG	{0: 1, 1: 0, 2: 0, 3: 8, 4: 106}	CAA	75	1	1	TCGCCAACTAAAACAGCAG	NGG
1058357472	SMC2	stop_essential	9	104100412	104100434	+	AACCATTCAAAAATTAAAAGAGG	{0: 1, 1: 0, 2: 2, 3: 100, 4: 771}	CAA	75	1	1	ACCATTCAAAAATTAAAAG	NGG
1052811205	SMU1	stop_essential	9	33062163	33062185	+	CTGCCACTTCAGTGCCTATGAGG	{0: 1, 1: 0, 2: 0, 3: 13, 4: 133}	TGG	100	1	1	TGCCACTTCAGTGCCTATG	NGG
934681878	SNRNP200	stop_essential	2	96289870	96289892	-	CCAGATCTAGTCGGCGCTGGTCC	{0: 1, 1: 0, 2: 0, 3: 1, 4: 16}	CAG	50	1	1	GACCAGCGCCGACTAGATC	NGG
934681995	SNRNP200	stop_essential	2	96290783	96290805	+	ACCCCAAGCTAGAGTTGCTGTGG	{0: 1, 1: 0, 2: 0, 3: 11, 4: 136}	TGG	50	1	1	CCCCAAGCTAGAGTTGCTG	NGG
934682082	SNRNP200	stop_essential	2	96291418	96291440	-	CCTCCACGAGTGTTCGGTCAACC	{0: 1, 1: 0, 2: 0, 3: 0, 4: 11}	CGA	50	1	1	GTTGACCGAACACTCGTGG	NGG
934682924	SNRNP200	stop_essential	2	96298373	96298395	-	CCTTTTCAGCTTCACTTTGTGCA	{0: 1, 1: 0, 2: 2, 3: 18, 4: 294}	CAA	50	1	1	GCACAAAGTGAAGCTGAAA	NGG
934681493	SNRNP200	stop_essential	2	96287005	96287027	-	CCTTTTCATCCCACTGGAAGTCT	{0: 1, 1: 0, 2: 1, 3: 16, 4: 214}	CAG	50	1	1	GACTTCCAGTGGGATGAAA	NGG
934682908	SNRNP200	stop_essential	2	96298268	96298290	-	CCAACCCAGTCCTTACTCGGATC	{0: 1, 1: 0, 2: 0, 3: 2, 4: 67}	CGA	50	1	1	ATCCGAGTAAGGACTGGGT	NGG
934680998	SNRNP200	stop_essential	2	96283885	96283907	+	CAGCCAGTGGGCCACATCCTTGG	{0: 1, 1: 0, 2: 1, 3: 20, 4: 230}	TGG	100	1	1	AGCCAGTGGGCCACATCCT	NGG
934682848	SNRNP200	stop_essential	2	96297666	96297688	-	CCAGATCTGTGTCCATTCGAGAC	{0: 1, 1: 0, 2: 0, 3: 3, 4: 51}	CGA	50	1	1	TCTCGAATGGACACAGATC	NGG
934681943	SNRNP200	stop_essential	2	96290320	96290342	-	CCCTACCTTGGCATTCTGGACAT	{0: 1, 1: 0, 2: 0, 3: 23, 4: 188}	CAG	50	1	1	TGTCCAGAATGCCAAGGTA	NGG
934681865	SNRNP200	stop_essential	2	96289784	96289806	-	CCTCACCCCACGCACCTGGAAGT	{0: 1, 1: 0, 2: 2, 3: 16, 4: 225}	CAG	50	1	1	CTTCCAGGTGCGTGGGGTG	NGG
934681449	SNRNP200	stop_essential	2	96286706	96286728	-	CCACTCGGATGAAGTACTGAGGG	{0: 1, 1: 0, 2: 0, 3: 4, 4: 67}	CAG	50	1	1	CCTCAGTACTTCATCCGAG	NGG
934680933	SNRNP200	stop_essential	2	96283527	96283549	-	CCACCTACCTCTGCCGTTGGATG	{0: 1, 1: 0, 2: 0, 3: 10, 4: 154}	CAA	100	1	1	ATCCAACGGCAGAGGTAGG	NGG
934683441	SNRNP200	stop_essential	2	96303164	96303186	-	CCCCAAGAGCAGCCTGGATGAAG	{0: 1, 1: 0, 2: 1, 3: 21, 4: 228}	CAG	50	1	1	TTCATCCAGGCTGCTCTTG	NGG
934680380	SNRNP200	stop_essential	2	96279450	96279472	-	CCTTCTTGGAGCCCTGACACATG	{0: 1, 1: 0, 2: 0, 3: 21, 4: 165}	CAG	100	1	1	ATGTGTCAGGGCTCCAAGA	NGG
934681963	SNRNP200	stop_essential	2	96290474	96290496	-	CCCTTGGTGTCATACTGGGGTCT	{0: 1, 1: 0, 2: 2, 3: 12, 4: 97}	CAG	50	1	1	GACCCCAGTATGACACCAA	NGG
934681984	SNRNP200	stop_essential	2	96290709	96290731	+	TCTGTCCAACGCCCCTTCTCTGG	{0: 1, 1: 0, 2: 0, 3: 11, 4: 111}	TGG	50	1	1	CTGTCCAACGCCCCTTCTC	NGG
934682759	SNRNP200	stop_essential	2	96297018	96297040	-	CCCTCAAACCCAGCCTGGGCATA	{0: 1, 1: 0, 2: 2, 3: 24, 4: 314}	CAG	50	1	1	ATGCCCAGGCTGGGTTTGA	NGG
934681590	SNRNP200	stop_essential	2	96287551	96287573	+	CTGCCACCTATCCAGGAAGGAGG	{0: 1, 1: 0, 2: 0, 3: 15, 4: 185}	TGG	50	1	1	TGCCACCTATCCAGGAAGG	NGG
934682841	SNRNP200	stop_essential	2	96297632	96297654	-	CCTACCTCTCCACCCTGGTCGAG	{0: 1, 1: 0, 2: 1, 3: 16, 4: 151}	CAG	50	1	1	TCGACCAGGGTGGAGAGGT	NGG
934681747	SNRNP200	stop_essential	2	96288700	96288722	-	CCCTCCAATTTCAGCTGTGAGAT	{0: 1, 1: 0, 2: 1, 3: 15, 4: 199}	CAG	50	1	1	TCTCACAGCTGAAATTGGA	NGG
934681115	SNRNP200	stop_essential	2	96284567	96284589	+	CGTACCAGTCCATGTATACCTGG	{0: 1, 1: 0, 2: 0, 3: 2, 4: 32}	TGG	50	1	1	GTACCAGTCCATGTATACC	NGG
934682814	SNRNP200	stop_essential	2	96297470	96297492	-	CCATAAAGTGGCTCCCTTGGGTA	{0: 1, 1: 0, 2: 0, 3: 4, 4: 81}	CAA	50	1	1	ACCCAAGGGAGCCACTTTA	NGG
934682949	SNRNP200	stop_essential	2	96298653	96298675	-	CCAAGCAGCAGAACCAGCTGATT	{0: 1, 1: 0, 2: 2, 3: 23, 4: 510}	CAG	50	1	1	ATCAGCTGGTTCTGCTGCT	NGG
934681649	SNRNP200	stop_essential	2	96287909	96287931	+	GCTGTGCCCAACCTCGGTTCAGG	{0: 1, 1: 0, 2: 1, 3: 28, 4: 89}	TGG	50	1	1	CTGTGCCCAACCTCGGTTC	NGG
1169037324	SNRPB	stop_essential	20	2463871	2463893	-	CCAGCAAGTGGAACTCGAGCAAT	{0: 1, 1: 0, 2: 2, 3: 4, 4: 54}	CGA	75	1	1	TTGCTCGAGTTCCACTTGC	NGG
1169037282	SNRPB	stop_essential	20	2463735	2463757	-	CCAACTCCTCACCTGTTGGGATG	{0: 1, 1: 0, 2: 0, 3: 21, 4: 176}	CAA	75	1	1	ATCCCAACAGGTGAGGAGT	NGG
1169037184	SNRPB	stop_essential	20	2463088	2463110	-	CCTGGAGGGGGTGCTCCTCGGCC	{0: 1, 1: 0, 2: 0, 3: 17, 4: 175}	CGA	75	1	1	GCCGAGGAGCACCCCCTCC	NGG
1149616714	SRSF1	stop_essential	17	58007038	58007060	-	CCTCAATGTCCTTGGTTCGGATG	{0: 1, 1: 0, 2: 0, 3: 16, 4: 101}	CGA	83.33	1	1	ATCCGAACCAAGGACATTG	NGG
1149616537	SRSF1	stop_essential	17	58005946	58005968	+	TCCTGCCAACTTCCACTTGGAGG	{0: 1, 1: 0, 2: 3, 3: 14, 4: 159}	TGG	33.33	1	1	CCTGCCAACTTCCACTTGG	NGG
1149616587	SRSF1	stop_essential	17	58006417	58006439	-	CCCCCGCCGCCGCCTCGGCCTGT	{0: 1, 1: 0, 2: 14, 3: 199, 4: 1435}	CGA	66.67	1	1	CAGGCCGAGGCGGCGGCGG	NGG
1149616595	SRSF1	stop_essential	17	58006435	58006457	-	CCTGTTCCACGGCCGCTTCGAGG	{0: 1, 1: 0, 2: 0, 3: 1, 4: 44}	CGA	66.67	1	1	CTCGAAGCGGCCGTGGAAC	NGG
1006776509	SRSF3	stop_essential	6	36596947	36596969	+	CAGTCCGAGAGCTAGATGGAAGG	{0: 1, 1: 0, 2: 0, 3: 4, 4: 82}	CGA	75	1	1	AGTCCGAGAGCTAGATGGA	NGG
1082788771	SSRP1	stop_essential	11	57332828	57332850	-	CCTTTGACAACACATTCTGGGCA	{0: 1, 1: 0, 2: 1, 3: 14, 4: 137}	CAG	100	1	1	GCCCAGAATGTGTTGTCAA	NGG
1082788675	SSRP1	stop_essential	11	57332139	57332161	-	CCCACACTCTCACCCTTGGAAGT	{0: 1, 1: 0, 2: 0, 3: 36, 4: 290}	CAA	100	1	1	CTTCCAAGGGTGAGAGTGT	NGG
1082788400	SSRP1	stop_essential	11	57330366	57330388	-	CCAAGTAGGCATCATGCTGGTCC	{0: 1, 1: 0, 2: 0, 3: 3, 4: 101}	CAG	100	1	1	GACCAGCATGATGCCTACT	NGG
1082788739	SSRP1	stop_essential	11	57332624	57332646	-	CCACAAAGAACATCTGGCGCTGG	{0: 1, 1: 0, 2: 0, 3: 3, 4: 94}	CAG	100	1	1	CAGCGCCAGATGTTCTTTG	NGG
1082788809	SSRP1	stop_essential	11	57333024	57333046	-	CCTCTGCGTCATCGTTTTGGTGG	{0: 1, 1: 0, 2: 0, 3: 6, 4: 63}	CAA	100	1	1	CACCAAAACGATGACGCAG	NGG
1082788497	SSRP1	stop_essential	11	57330854	57330876	-	CCTCTTTCAATCCTCGGTTTTTG	{0: 1, 1: 0, 2: 0, 3: 12, 4: 146}	CGA	100	1	1	AAAAACCGAGGATTGAAAG	NGG
1114299425	SUPT16H	stop_essential	14	21361188	21361210	-	CCTTAATATTTGATGCTCGGTAT	{0: 1, 1: 0, 2: 0, 3: 5, 4: 94}	CGA	25	1	1	TACCGAGCATCAAATATTA	NGG
1114298998	SUPT16H	stop_essential	14	21357195	21357217	+	ACTTCAACCATTCCTTGATGGGG	{0: 1, 1: 0, 2: 0, 3: 9, 4: 261}	TGG	25	1	1	CTTCAACCATTCCTTGATG	NGG
1114298563	SUPT16H	stop_essential	14	21352795	21352817	-	CCTCGTAACGACTTTCTCGGTCC	{0: 1, 1: 0, 2: 0, 3: 0, 4: 17}	CGA	0	1	1	GACCGAGAAAGTCGTTACG	NGG
1145933183	SUPT6H	stop_essential	17	28700442	28700464	-	CCACCCCAGCCCAGTGGGCCTCC	{0: 1, 1: 0, 2: 8, 3: 72, 4: 587}	TGG	66.67	1	1	GAGGCCCACTGGGCTGGGG	NGG
1145932631	SUPT6H	stop_essential	17	28696968	28696990	-	CCACCTGACAGTGACCTGGAAAG	{0: 1, 1: 0, 2: 1, 3: 15, 4: 159}	TGG	66.67	1	1	TTTCCAGGTCACTGTCAGG	NGG
1145929991	SUPT6H	stop_essential	17	28678559	28678581	+	CTTCTATCGAAAGGAGTATGTGG	{0: 1, 1: 0, 2: 0, 3: 10, 4: 90}	CGA	66.67	1	1	TTCTATCGAAAGGAGTATG	NGG
1145930040	SUPT6H	stop_essential	17	28678806	28678828	-	CCTACTTCACCTTAGTGGACCCA	{0: 1, 1: 0, 2: 0, 3: 5, 4: 66}	TGG	66.67	1	1	GGGTCCACTAAGGTGAAGT	NGG
1145930502	SUPT6H	stop_essential	17	28681959	28681981	+	ATCTGCCAGAGTGCTGGGCTAGG	{0: 1, 1: 0, 2: 5, 3: 25, 4: 303}	CAG	66.67	1	1	TCTGCCAGAGTGCTGGGCT	NGG
1145931511	SUPT6H	stop_essential	17	28689397	28689419	-	CCTGAGACTTATGAGTGGGCTAG	{0: 1, 1: 0, 2: 0, 3: 5, 4: 72}	TGG	66.67	1	1	TAGCCCACTCATAAGTCTC	NGG
1145930901	SUPT6H	stop_essential	17	28684627	28684649	+	CTACCGACCAGATCAGCAGGTGG	{0: 1, 1: 0, 2: 0, 3: 4, 4: 42}	CGA	66.67	1	1	TACCGACCAGATCAGCAGG	NGG
1145929577	SUPT6H	stop_essential	17	28675436	28675458	-	CCTCTGAAAAAACCTAAGTGGCG	{0: 1, 1: 0, 2: 0, 3: 4, 4: 51}	TGG	66.67	1	1	GCCACTTAGGTTTTTTCAG	NGG
1145929682	SUPT6H	stop_essential	17	28676169	28676191	+	AGCCCAGGAAATCTTCGGTGTGG	{0: 1, 1: 0, 2: 0, 3: 14, 4: 125}	CAG	66.67	1	1	GCCCAGGAAATCTTCGGTG	NGG
1145933305	SUPT6H	stop_essential	17	28701030	28701052	+	CCCTCAGTACCACCAGCTCCAGG	{0: 1, 1: 0, 2: 3, 3: 28, 4: 285}	CAG	66.67	1	1	CCTCAGTACCACCAGCTCC	NGG
1145933391	SUPT6H	stop_essential	17	28701448	28701470	-	CCATGCAGCCATCGACTGGGGAA	{0: 1, 1: 0, 2: 0, 3: 24, 4: 143}	TGG	0	1	1	TCCCCAGTCGATGGCTGCA	NGG
1145932738	SUPT6H	stop_essential	17	28697702	28697724	+	ATTATCAGGACTGCAGCGGTGGG	{0: 1, 1: 0, 2: 0, 3: 1, 4: 46}	CAG	66.67	1	1	TTATCAGGACTGCAGCGGT	NGG
1145933077	SUPT6H	stop_essential	17	28699872	28699894	+	CACTACCAGGATCCTGTACCAGG	{0: 1, 1: 0, 2: 1, 3: 6, 4: 89}	CAG	66.67	1	1	ACTACCAGGATCCTGTACC	NGG
1145931510	SUPT6H	stop_essential	17	28689396	28689418	-	CCCTGAGACTTATGAGTGGGCTA	{0: 1, 1: 0, 2: 0, 3: 5, 4: 69}	TGG	66.67	1	1	AGCCCACTCATAAGTCTCA	NGG
1145929508	SUPT6H	stop_essential	17	28675068	28675090	+	AATCTTCCAGGATGGGGAAGGGG	{0: 1, 1: 0, 2: 0, 3: 35, 4: 454}	CAG	66.67	1	1	ATCTTCCAGGATGGGGAAG	NGG
1145932627	SUPT6H	stop_essential	17	28696939	28696961	+	ATTATCCGACCAAGCAGCAAGGG	{0: 1, 1: 0, 2: 0, 3: 4, 4: 54}	CGA	66.67	1	1	TTATCCGACCAAGCAGCAA	NGG
1145929927	SUPT6H	stop_essential	17	28678138	28678160	+	CACAATTCAGAAGATCAAAGAGG	{0: 1, 1: 0, 2: 1, 3: 25, 4: 307}	CAG	66.67	1	1	ACAATTCAGAAGATCAAAG	NGG
1145930765	SUPT6H	stop_essential	17	28683627	28683649	+	CAACGACCAGACATATTTTGAGG	{0: 1, 1: 0, 2: 0, 3: 9, 4: 82}	CAG	66.67	1	1	AACGACCAGACATATTTTG	NGG
1145931242	SUPT6H	stop_essential	17	28687353	28687375	+	TCAACCGAGTCAATGAGGTCGGG	{0: 1, 1: 0, 2: 0, 3: 3, 4: 45}	CGA	66.67	1	1	CAACCGAGTCAATGAGGTC	NGG
1145932636	SUPT6H	stop_essential	17	28697003	28697025	+	TCTACCAGCATGTGGATGTGCGG	{0: 1, 1: 0, 2: 1, 3: 9, 4: 151}	CAG	66.67	1	1	CTACCAGCATGTGGATGTG	NGG
1145933192	SUPT6H	stop_essential	17	28700462	28700484	+	TCCAGCCAGTACGGCTATGGCGG	{0: 1, 1: 0, 2: 1, 3: 2, 4: 40}	CAG	66.67	1	1	CCAGCCAGTACGGCTATGG	NGG
1145930771	SUPT6H	stop_essential	17	28683684	28683706	-	CCACCAGGTGCAGGAGTGGAACC	{0: 1, 1: 0, 2: 2, 3: 11, 4: 182}	TGG	66.67	1	1	GTTCCACTCCTGCACCTGG	NGG
1145930039	SUPT6H	stop_essential	17	28678805	28678827	-	CCCTACTTCACCTTAGTGGACCC	{0: 1, 1: 0, 2: 0, 3: 2, 4: 56}	TGG	66.67	1	1	GGTCCACTAAGGTGAAGTA	NGG
1145932193	SUPT6H	stop_essential	17	28693821	28693843	+	AGAAGAACGAGTGAAGGTAGAGG	{0: 1, 1: 0, 2: 2, 3: 20, 4: 289}	CGA	66.67	1	1	GAAGAACGAGTGAAGGTAG	NGG
1145931633	SUPT6H	stop_essential	17	28690131	28690153	+	GCTGTCGATATAAGGACCTCCGG	{0: 1, 1: 0, 2: 0, 3: 4, 4: 29}	CGA	66.67	1	1	CTGTCGATATAAGGACCTC	NGG
1145931204	SUPT6H	stop_essential	17	28687114	28687136	+	GCTGAGACAGGCCGTCTCCCTGG	{0: 1, 1: 0, 2: 2, 3: 15, 4: 182}	CAG	66.67	1	1	CTGAGACAGGCCGTCTCCC	NGG
1145931255	SUPT6H	stop_essential	17	28687420	28687442	+	GATCCAGTATGTTTGTGGCCTGG	{0: 1, 1: 0, 2: 0, 3: 7, 4: 99}	CAG	66.67	1	1	ATCCAGTATGTTTGTGGCC	NGG
1145932647	SUPT6H	stop_essential	17	28697052	28697074	-	CCTGGGAGCCACTCTGTGGATCA	{0: 1, 1: 0, 2: 2, 3: 15, 4: 141}	TGG	66.67	1	1	GATCCACAGAGTGGCTCCC	NGG
1145931147	SUPT6H	stop_essential	17	28686709	28686731	+	GGCCAGCAGCTGTCATCTATTGG	{0: 1, 1: 0, 2: 0, 3: 8, 4: 130}	CAG	66.67	1	1	GCCAGCAGCTGTCATCTAT	NGG
1145932169	SUPT6H	stop_essential	17	28693686	28693708	-	CCCTCTTCAGGTGTGGAACCACT	{0: 1, 1: 0, 2: 1, 3: 10, 4: 89}	TGG	66.67	1	1	GTGGTTCCACACCTGAAGA	NGG
1145930936	SUPT6H	stop_essential	17	28684918	28684940	-	CCAAACGGCGAACTGCATGGAGA	{0: 1, 1: 0, 2: 0, 3: 3, 4: 24}	TGG	66.67	1	1	CTCCATGCAGTTCGCCGTT	NGG
1132721029	UBE2I	stop_essential	16	1315646	1315668	-	CCCCACAGACTCCGTGGGAAGGA	{0: 1, 1: 0, 2: 1, 3: 14, 4: 144}	TGG	100	1	1	CCTTCCCACGGAGTCTGTG	NGG
1132720660	UBE2I	stop_essential	16	1314060	1314082	-	CCAGGAGAGGAAAGCATGGAGGA	{0: 1, 1: 0, 2: 2, 3: 44, 4: 389}	TGG	100	1	1	CCTCCATGCTTTCCTCTCC	NGG
1132720657	UBE2I	stop_essential	16	1314056	1314078	+	TCGCCCAGGAGAGGAAAGCATGG	{0: 1, 1: 0, 2: 4, 3: 14, 4: 266}	CAG	100	1	1	CGCCCAGGAGAGGAAAGCA	NGG
1132721842	UBE2I	stop_essential	16	1320502	1320524	-	CCTACACGATTTACTGGTTAGTA	{0: 1, 1: 0, 2: 1, 3: 2, 4: 72}	TGG	0	1	1	ACTAACCAGTAAATCGTGT	NGG
1162298367	UBL5	stop_essential	19	9828634	9828656	-	CCAAACTGGTACCCGTTGGAACA	{0: 1, 1: 0, 2: 0, 3: 4, 4: 37}	TGG	75	1	1	GTTCCAACGGGTACCAGTT	NGG
1162298365	UBL5	stop_essential	19	9828630	9828652	+	CAGCCCAAACTGGTACCCGTTGG	{0: 1, 1: 0, 2: 1, 3: 5, 4: 47}	CAA	75	1	1	AGCCCAAACTGGTACCCGT	NGG
1006117262	VARS	stop_essential	6	31781928	31781950	+	TCACCCAGTACCGCCCATCAGGG	{0: 1, 1: 0, 2: 0, 3: 4, 4: 45}	TGG	20	1	1	CACCCAGTACCGCCCATCA	NGG
1006119040	VARS	stop_essential	6	31792861	31792883	+	TTATTCCAGATCCGGCGGGCAGG	{0: 1, 1: 0, 2: 0, 3: 1, 4: 32}	TGG	20	1	1	TATTCCAGATCCGGCGGGC	NGG
1006119059	VARS	stop_essential	6	31792973	31792995	-	CCTGGTGACTCACGTATCGGAAA	{0: 1, 1: 0, 2: 0, 3: 1, 4: 14}	CGA	20	1	1	TTCCGATACGTGAGTCACC	NGG
1006118953	VARS	stop_essential	6	31792396	31792418	-	CCTGGAGGTGGCTGCTGCTGTTG	{0: 1, 1: 0, 2: 5, 3: 79, 4: 689}	CAG	20	1	1	AACAGCAGCAGCCACCTCC	NGG
1006117961	VARS	stop_essential	6	31785289	31785311	-	CCAAGCTTCTTCAACTGGTGGTA	{0: 1, 1: 0, 2: 1, 3: 9, 4: 131}	CAG	20	1	1	ACCACCAGTTGAAGAAGCT	NGG
1006119354	VARS	stop_essential	6	31794970	31794992	-	CCTGCTGGCCACAGCAGCTGGGC	{0: 1, 1: 0, 2: 1, 3: 28, 4: 407}	CAG	20	1	1	CCCAGCTGCTGTGGCCAGC	NGG
1006117380	VARS	stop_essential	6	31782399	31782421	+	TACCACTGCGGCCGCAGCAGAGG	{0: 1, 1: 0, 2: 3, 3: 11, 4: 101}	TGG	20	1	1	ACCACTGCGGCCGCAGCAG	NGG
1006117824	VARS	stop_essential	6	31784625	31784647	+	GCAGGACCAGTTAACAAGGCGGG	{0: 1, 1: 0, 2: 1, 3: 6, 4: 113}	TGG	20	1	1	CAGGACCAGTTAACAAGGC	NGG
1006119361	VARS	stop_essential	6	31795005	31795027	+	CCCCCACACCCAGAGCCCACCGG	{0: 1, 1: 0, 2: 3, 3: 82, 4: 1099}	TGG	20	1	1	CCCCACACCCAGAGCCCAC	NGG
1006117204	VARS	stop_essential	6	31781677	31781699	-	CCCCAGGAACACACCTGGTTGGG	{0: 1, 1: 0, 2: 0, 3: 15, 4: 136}	CAG	20	1	1	CCAACCAGGTGTGTTCCTG	NGG
1006117954	VARS	stop_essential	6	31785251	31785273	-	CCATGGTGAAACAGGCTCGATCC	{0: 1, 1: 0, 2: 0, 3: 10, 4: 81}	CGA	20	1	1	GATCGAGCCTGTTTCACCA	NGG
1006116832	VARS	stop_essential	6	31780114	31780136	+	TGCGGATCCAGCGGTCCACCAGG	{0: 1, 1: 0, 2: 2, 3: 4, 4: 52}	TGG	20	1	1	GCGGATCCAGCGGTCCACC	NGG
1006116739	VARS	stop_essential	6	31779662	31779684	-	CCTCCGGGGCAGCCTCTGGAACA	{0: 1, 1: 0, 2: 1, 3: 10, 4: 145}	CAG	20	1	1	GTTCCAGAGGCTGCCCCGG	NGG
1006116815	VARS	stop_essential	6	31780019	31780041	+	ATAGAGCCAGAAGCTGTACTGGG	{0: 1, 1: 0, 2: 0, 3: 16, 4: 163}	TGG	20	1	1	TAGAGCCAGAAGCTGTACT	NGG
1006117483	VARS	stop_essential	6	31782797	31782819	-	CCAACTTCATAGTCATTTTGGTC	{0: 1, 1: 0, 2: 1, 3: 13, 4: 143}	CAA	20	1	1	ACCAAAATGACTATGAAGT	NGG
1006116694	VARS	stop_essential	6	31779522	31779544	+	GTCCTTCCAGGAGCACTGTGGGG	{0: 1, 1: 0, 2: 1, 3: 23, 4: 263}	TGG	20	1	1	TCCTTCCAGGAGCACTGTG	NGG
1006118958	VARS	stop_essential	6	31792466	31792488	-	CCTCTTTCTTGAGCTGAGCAGCT	{0: 1, 1: 0, 2: 2, 3: 16, 4: 242}	CAG	20	1	1	GCTGCTCAGCTCAAGAAAG	NGG
1006119332	VARS	stop_essential	6	31794914	31794936	+	AACTGACCCACTGTTGGACAAGG	{0: 1, 1: 0, 2: 2, 3: 27, 4: 513}	TGG	20	1	1	ACTGACCCACTGTTGGACA	NGG
1006116823	VARS	stop_essential	6	31780054	31780076	-	CCGGGAAGTCGTAGGCCTGGAAG	{0: 1, 1: 0, 2: 0, 3: 11, 4: 115}	CAG	20	1	1	TTCCAGGCCTACGACTTCC	NGG
1006116696	VARS	stop_essential	6	31779525	31779547	+	CTTCCAGGAGCACTGTGGGGTGG	{0: 1, 1: 0, 2: 1, 3: 35, 4: 406}	TGG	20	1	1	TTCCAGGAGCACTGTGGGG	NGG
1006117324	VARS	stop_essential	6	31782168	31782190	+	GCACCACTCCCTGCAAATGTCGG	{0: 1, 1: 0, 2: 0, 3: 3, 4: 150}	TGG	20	1	1	CACCACTCCCTGCAAATGT	NGG
1006117241	VARS	stop_essential	6	31781836	31781858	-	CCCCGCCTTGCCTTGCTGGAGAC	{0: 1, 1: 0, 2: 3, 3: 14, 4: 165}	CAG	20	1	1	TCTCCAGCAAGGCAAGGCG	NGG
1006118837	VARS	stop_essential	6	31791898	31791920	+	CTGCTCCCACCAAGGGTACCAGG	{0: 1, 1: 0, 2: 3, 3: 12, 4: 168}	TGG	20	1	1	TGCTCCCACCAAGGGTACC	NGG
1006117210	VARS	stop_essential	6	31781697	31781719	+	GGGCCAGCCCAAAATGGATAAGG	{0: 1, 1: 0, 2: 2, 3: 5, 4: 92}	TGG	20	1	1	GGCCAGCCCAAAATGGATA	NGG
1006118026	VARS	stop_essential	6	31785603	31785625	-	CCTCGCGGCCCAGCTGGTGCCGG	{0: 1, 1: 0, 2: 1, 3: 21, 4: 165}	CAG	20	1	1	CGGCACCAGCTGGGCCGCG	NGG
1006119315	VARS	stop_essential	6	31794825	31794847	-	CCTCACCTGGGGGTCCTGGGCCG	{0: 1, 1: 0, 2: 1, 3: 26, 4: 258}	CAG	20	1	1	GGCCCAGGACCCCCAGGTG	NGG
1006116600	VARS	stop_essential	6	31779158	31779180	-	CCACAGCGCAACCCTGGGGGGCG	{0: 1, 1: 0, 2: 0, 3: 9, 4: 128}	CAG	20	1	1	GCCCCCCAGGGTTGCGCTG	NGG
1006119021	VARS	stop_essential	6	31792746	31792768	-	CCCTTCCTCACCTGGCTGATGAG	{0: 1, 1: 0, 2: 3, 3: 32, 4: 243}	CAG	20	1	1	TCATCAGCCAGGTGAGGAA	NGG
1053065266	VCP	stop_essential	9	35064201	35064223	-	CCACCATCTCCTTTATCTGAGCT	{0: 1, 1: 0, 2: 2, 3: 32, 4: 261}	CAG	100	1	1	GCTCAGATAAAGGAGATGG	NGG
1053064369	VCP	stop_essential	9	35057169	35057191	-	CCGCCTCCACTGCCCTGACTGGG	{0: 1, 1: 0, 2: 4, 3: 47, 4: 421}	CAG	0	1	1	CCAGTCAGGGCAGTGGAGG	NGG
1053064690	VCP	stop_essential	9	35059672	35059694	-	CCATTTCTGTCAGGATCTGGTTG	{0: 1, 1: 0, 2: 0, 3: 12, 4: 190}	CAG	100	1	1	AACCAGATCCTGACAGAAA	NGG
1053064834	VCP	stop_essential	9	35060787	35060809	-	CCAAGTTGCCCTACCTGGACCAG	{0: 1, 1: 0, 2: 0, 3: 17, 4: 123}	CAG	100	1	1	TGGTCCAGGTAGGGCAACT	NGG
1053065595	VCP	stop_essential	9	35066674	35066696	-	CCTTTCCGGATGGGTCGATACGC	{0: 1, 1: 0, 2: 0, 3: 0, 4: 8}	CGA	100	1	1	CGTATCGACCCATCCGGAA	NGG
1053065023	VCP	stop_essential	9	35062087	35062109	-	CCATGAGGGTCAACAACTGTGAT	{0: 1, 1: 0, 2: 0, 3: 8, 4: 116}	CAG	100	1	1	TCACAGTTGTTGACCCTCA	NGG
1053064836	VCP	stop_essential	9	35060796	35060818	-	CCTACCTGGACCAGCTCCTGTAG	{0: 1, 1: 0, 2: 0, 3: 15, 4: 210}	CAG	100	1	1	TACAGGAGCTGGTCCAGGT	NGG
1053064411	VCP	stop_essential	9	35057385	35057407	-	CCAAAGCCCCGACTCTGCTGAAG	{0: 1, 1: 0, 2: 0, 3: 12, 4: 150}	CAG	0	1	1	TTCAGCAGAGTCGGGGCTT	NGG
1053064862	VCP	stop_essential	9	35060915	35060937	+	CAAGGCCCACTAGAAAAGGAGGG	{0: 1, 1: 0, 2: 0, 3: 13, 4: 149}	TGG	100	1	1	AAGGCCCACTAGAAAAGGA	NGG
1053064612	VCP	stop_essential	9	35059132	35059154	-	CCAGCTTGCAAGCACGCTGGCAA	{0: 1, 1: 0, 2: 0, 3: 3, 4: 64}	CAG	100	1	1	TGCCAGCGTGCTTGCAAGC	NGG
908523178	JAK1	promoter	1	64964978	64965000	-	CCAAAAGCAAAATCAAGAAACAA	{0: 1, 1: 0, 2: 11, 3: 209, 4: 1905}			0	1	TGTTTCTTGATTTTGCTTT	NGG
908523179	JAK1	promoter	1	64964988	64965010	+	AATCAAGAAACAACACATAATGG	{0: 1, 1: 0, 2: 8, 3: 158, 4: 1975}			0	1	ATCAAGAAACAACACATAA	NGG
908523180	JAK1	promoter	1	64964989	64965011	+	ATCAAGAAACAACACATAATGGG	{0: 1, 1: 0, 2: 3, 3: 22, 4: 413}			0	1	TCAAGAAACAACACATAAT	NGG
908523181	JAK1	promoter	1	64964990	64965012	+	TCAAGAAACAACACATAATGGGG	{0: 1, 1: 0, 2: 1, 3: 56, 4: 438}			0	1	CAAGAAACAACACATAATG	NGG
908523182	JAK1	promoter	1	64964996	64965018	+	AACAACACATAATGGGGTTTTGG	{0: 1, 1: 0, 2: 0, 3: 23, 4: 224}			0	1	ACAACACATAATGGGGTTT	NGG
908523183	JAK1	promoter	1	64965001	64965023	+	CACATAATGGGGTTTTGGAAAGG	{0: 1, 1: 0, 2: 0, 3: 30, 4: 169}			0	1	ACATAATGGGGTTTTGGAA	NGG
908523184	JAK1	promoter	1	64965002	64965024	+	ACATAATGGGGTTTTGGAAAGGG	{0: 1, 1: 0, 2: 0, 3: 17, 4: 238}			0	1	CATAATGGGGTTTTGGAAA	NGG
908523185	JAK1	promoter	1	64965079	64965101	-	CCTATACCCATATTTAACTCAAA	{0: 1, 1: 0, 2: 1, 3: 18, 4: 220}			0	1	TTGAGTTAAATATGGGTAT	NGG
908523186	JAK1	promoter	1	64965085	64965107	-	CCCATATTTAACTCAAATCTTTT	{0: 1, 1: 0, 2: 3, 3: 63, 4: 587}			0	1	AAAGATTTGAGTTAAATAT	NGG
908523187	JAK1	promoter	1	64965086	64965108	-	CCATATTTAACTCAAATCTTTTC	{0: 1, 1: 0, 2: 1, 3: 53, 4: 423}			0	1	AAAAGATTTGAGTTAAATA	NGG
908523188	JAK1	promoter	1	64965129	64965151	-	CCAAAACCAAACACGCCCTGATT	{0: 1, 1: 0, 2: 0, 3: 3, 4: 93}			0	1	ATCAGGGCGTGTTTGGTTT	NGG
908523189	JAK1	promoter	1	64965135	64965157	-	CCAAACACGCCCTGATTTACATC	{0: 1, 1: 0, 2: 0, 3: 5, 4: 58}			0	1	ATGTAAATCAGGGCGTGTT	NGG
908523190	JAK1	promoter	1	64965144	64965166	-	CCCTGATTTACATCTCTCTCTGC	{0: 1, 1: 0, 2: 0, 3: 28, 4: 316}			0	1	CAGAGAGAGATGTAAATCA	NGG
908523191	JAK1	promoter	1	64965145	64965167	-	CCTGATTTACATCTCTCTCTGCA	{0: 1, 1: 0, 2: 0, 3: 31, 4: 292}			0	1	GCAGAGAGAGATGTAAATC	NGG
908523192	JAK1	promoter	1	64965188	64965210	-	CCCATGTTTTACTCCCTGAAAGA	{0: 1, 1: 0, 2: 1, 3: 15, 4: 186}			0	1	CTTTCAGGGAGTAAAACAT	NGG
908523193	JAK1	promoter	1	64965189	64965211	-	CCATGTTTTACTCCCTGAAAGAA	{0: 1, 1: 0, 2: 3, 3: 25, 4: 268}			0	1	TCTTTCAGGGAGTAAAACA	NGG
908523194	JAK1	promoter	1	64965201	64965223	-	CCCTGAAAGAAGTAATGACAATT	{0: 1, 1: 0, 2: 0, 3: 27, 4: 348}			0	1	ATTGTCATTACTTCTTTCA	NGG
908523195	JAK1	promoter	1	64965202	64965224	-	CCTGAAAGAAGTAATGACAATTT	{0: 1, 1: 0, 2: 0, 3: 29, 4: 339}			0	1	AATTGTCATTACTTCTTTC	NGG
908523196	JAK1	promoter	1	64965229	64965251	-	CCACTGTAAATTCCTGCCAGTGA	{0: 1, 1: 0, 2: 1, 3: 6, 4: 164}			0	1	CACTGGCAGGAATTTACAG	NGG
908523197	JAK1	promoter	1	64965241	64965263	-	CCTGCCAGTGAGAGAAAAACCCT	{0: 1, 1: 0, 2: 5, 3: 33, 4: 331}			0	1	GGGTTTTTCTCTCACTGGC	NGG
908523198	JAK1	promoter	1	64965245	64965267	-	CCAGTGAGAGAAAAACCCTATGA	{0: 1, 1: 0, 2: 1, 3: 11, 4: 149}			0	1	CATAGGGTTTTTCTCTCAC	NGG
908523199	JAK1	promoter	1	64965250	64965272	+	GAGAGAAAAACCCTATGACTTGG	{0: 1, 1: 0, 2: 2, 3: 17, 4: 230}			0	1	AGAGAAAAACCCTATGACT	NGG
908523200	JAK1	promoter	1	64965251	64965273	+	AGAGAAAAACCCTATGACTTGGG	{0: 1, 1: 0, 2: 2, 3: 42, 4: 351}			0	1	GAGAAAAACCCTATGACTT	NGG
908523201	JAK1	promoter	1	64965252	64965274	+	GAGAAAAACCCTATGACTTGGGG	{0: 1, 1: 0, 2: 3, 3: 12, 4: 157}			0	1	AGAAAAACCCTATGACTTG	NGG
908523202	JAK1	promoter	1	64965253	64965275	+	AGAAAAACCCTATGACTTGGGGG	{0: 1, 1: 0, 2: 0, 3: 10, 4: 207}			0	1	GAAAAACCCTATGACTTGG	NGG
908523203	JAK1	promoter	1	64965254	64965276	+	GAAAAACCCTATGACTTGGGGGG	{0: 1, 1: 0, 2: 0, 3: 8, 4: 147}			0	1	AAAAACCCTATGACTTGGG	NGG
908523204	JAK1	promoter	1	64965260	64965282	-	CCCTATGACTTGGGGGGAAAAGT	{0: 1, 1: 0, 2: 1, 3: 13, 4: 129}			0	1	CTTTTCCCCCCAAGTCATA	NGG
908523205	JAK1	promoter	1	64965261	64965283	-	CCTATGACTTGGGGGGAAAAGTG	{0: 1, 1: 0, 2: 0, 3: 19, 4: 175}			0	1	ACTTTTCCCCCCAAGTCAT	NGG
908523206	JAK1	promoter	1	64965294	64965316	+	GTATAGCGATGTACTCAACCAGG	{0: 1, 1: 0, 2: 0, 3: 1, 4: 21}			0	1	TATAGCGATGTACTCAACC	NGG
908523207	JAK1	promoter	1	64965295	64965317	+	TATAGCGATGTACTCAACCAGGG	{0: 1, 1: 0, 2: 0, 3: 2, 4: 32}			0	1	ATAGCGATGTACTCAACCA	NGG
908523208	JAK1	promoter	1	64965296	64965318	+	ATAGCGATGTACTCAACCAGGGG	{0: 1, 1: 0, 2: 0, 3: 3, 4: 34}			0	1	TAGCGATGTACTCAACCAG	NGG
908523209	JAK1	promoter	1	64965303	64965325	+	TGTACTCAACCAGGGGCAGAAGG	{0: 1, 1: 0, 2: 1, 3: 12, 4: 156}			0	1	GTACTCAACCAGGGGCAGA	NGG
908523211	JAK1	promoter	1	64965333	64965355	+	CAGCCACGTAGTAAGAAGAGTGG	{0: 1, 1: 0, 2: 0, 3: 4, 4: 100}			0	1	AGCCACGTAGTAAGAAGAG	NGG
908523212	JAK1	promoter	1	64965336	64965358	-	CCACGTAGTAAGAAGAGTGGCAG	{0: 1, 1: 0, 2: 0, 3: 3, 4: 66}			0	1	TGCCACTCTTCTTACTACG	NGG
908523213	JAK1	promoter	1	64965337	64965359	+	CACGTAGTAAGAAGAGTGGCAGG	{0: 1, 1: 0, 2: 0, 3: 5, 4: 81}			0	1	ACGTAGTAAGAAGAGTGGC	NGG
908523214	JAK1	promoter	1	64965341	64965363	+	TAGTAAGAAGAGTGGCAGGAAGG	{0: 1, 1: 0, 2: 0, 3: 35, 4: 373}			0	1	AGTAAGAAGAGTGGCAGGA	NGG
908523218	JAK1	promoter	1	64965361	64965383	+	AGGACGGGGTCCCCTTCCCCAGG	{0: 1, 1: 0, 2: 3, 3: 11, 4: 223}			0	1	GGACGGGGTCCCCTTCCCC	NGG
908523220	JAK1	promoter	1	64965371	64965393	+	CCCCTTCCCCAGGAACACACAGG	{0: 1, 1: 0, 2: 2, 3: 46, 4: 369}			0	1	CCCTTCCCCAGGAACACAC	NGG
908523219	JAK1	promoter	1	64965371	64965393	-	CCCCTTCCCCAGGAACACACAGG	{0: 1, 1: 0, 2: 6, 3: 60, 4: 474}			0	1	CTGTGTGTTCCTGGGGAAG	NGG
908523221	JAK1	promoter	1	64965372	64965394	-	CCCTTCCCCAGGAACACACAGGA	{0: 1, 1: 0, 2: 8, 3: 38, 4: 483}			0	1	CCTGTGTGTTCCTGGGGAA	NGG
908523222	JAK1	promoter	1	64965373	64965395	-	CCTTCCCCAGGAACACACAGGAA	{0: 1, 1: 0, 2: 4, 3: 50, 4: 432}			0	1	TCCTGTGTGTTCCTGGGGA	NGG
908523223	JAK1	promoter	1	64965377	64965399	-	CCCCAGGAACACACAGGAAATCA	{0: 1, 1: 0, 2: 5, 3: 33, 4: 378}			0	1	GATTTCCTGTGTGTTCCTG	NGG
908523224	JAK1	promoter	1	64965378	64965400	-	CCCAGGAACACACAGGAAATCAT	{0: 1, 1: 0, 2: 3, 3: 33, 4: 295}			0	1	TGATTTCCTGTGTGTTCCT	NGG
908523225	JAK1	promoter	1	64965379	64965401	-	CCAGGAACACACAGGAAATCATG	{0: 1, 1: 0, 2: 2, 3: 17, 4: 265}			0	1	ATGATTTCCTGTGTGTTCC	NGG
908523226	JAK1	promoter	1	64965380	64965402	+	CAGGAACACACAGGAAATCATGG	{0: 1, 1: 0, 2: 11, 3: 52, 4: 415}			0	1	AGGAACACACAGGAAATCA	NGG
908523227	JAK1	promoter	1	64965411	64965433	-	CCCTCCAAAAAACGTGTGCACAA	{0: 1, 1: 0, 2: 1, 3: 9, 4: 123}			0	1	TGTGCACACGTTTTTTGGA	NGG
908523228	JAK1	promoter	1	64965412	64965434	-	CCTCCAAAAAACGTGTGCACAAA	{0: 1, 1: 0, 2: 6, 3: 62, 4: 424}			0	1	TTGTGCACACGTTTTTTGG	NGG
908523229	JAK1	promoter	1	64965415	64965437	-	CCAAAAAACGTGTGCACAAACAC	{0: 1, 1: 0, 2: 3, 3: 16, 4: 183}			0	1	TGTTTGTGCACACGTTTTT	NGG
908523230	JAK1	promoter	1	64965419	64965441	+	AAAACGTGTGCACAAACACCTGG	{0: 1, 1: 0, 2: 1, 3: 3, 4: 109}			0	1	AAACGTGTGCACAAACACC	NGG
908523231	JAK1	promoter	1	64965437	64965459	-	CCTGGCAAACATCGCATCTTTTA	{0: 1, 1: 0, 2: 0, 3: 13, 4: 172}			0	1	AAAAGATGCGATGTTTGCC	NGG
908523232	JAK1	promoter	1	64965453	64965475	+	TCTTTTATCTAGAAGTTCCGTGG	{0: 1, 1: 0, 2: 0, 3: 5, 4: 126}			0	1	CTTTTATCTAGAAGTTCCG	NGG
908523234	JAK1	promoter	1	64965470	64965492	+	CCGTGGTAAACACACATCCAAGG	{0: 1, 1: 0, 2: 0, 3: 2, 4: 75}			0	1	CGTGGTAAACACACATCCA	NGG
908523233	JAK1	promoter	1	64965470	64965492	-	CCGTGGTAAACACACATCCAAGG	{0: 1, 1: 0, 2: 0, 3: 11, 4: 159}			0	1	CTTGGATGTGTGTTTACCA	NGG
908523235	JAK1	promoter	1	64965485	64965507	+	ATCCAAGGAGCCCACATCCCAGG	{0: 1, 1: 0, 2: 1, 3: 14, 4: 220}			0	1	TCCAAGGAGCCCACATCCC	NGG
908523236	JAK1	promoter	1	64965486	64965508	+	TCCAAGGAGCCCACATCCCAGGG	{0: 1, 1: 0, 2: 1, 3: 15, 4: 226}			0	1	CCAAGGAGCCCACATCCCA	NGG
908523237	JAK1	promoter	1	64965487	64965509	-	CCAAGGAGCCCACATCCCAGGGA	{0: 1, 1: 0, 2: 3, 3: 40, 4: 310}			0	1	CCCTGGGATGTGGGCTCCT	NGG
908523238	JAK1	promoter	1	64965493	64965515	+	AGCCCACATCCCAGGGACCCTGG	{0: 1, 1: 0, 2: 3, 3: 65, 4: 640}			0	1	GCCCACATCCCAGGGACCC	NGG
908523239	JAK1	promoter	1	64965494	64965516	+	GCCCACATCCCAGGGACCCTGGG	{0: 1, 1: 0, 2: 13, 3: 224, 4: 679}			0	1	CCCACATCCCAGGGACCCT	NGG
908523240	JAK1	promoter	1	64965495	64965517	-	CCCACATCCCAGGGACCCTGGGG	{0: 1, 1: 0, 2: 3, 3: 39, 4: 389}			0	1	CCCAGGGTCCCTGGGATGT	NGG
908523241	JAK1	promoter	1	64965495	64965517	+	CCCACATCCCAGGGACCCTGGGG	{0: 1, 1: 0, 2: 5, 3: 41, 4: 430}			0	1	CCACATCCCAGGGACCCTG	NGG
908523242	JAK1	promoter	1	64965496	64965518	-	CCACATCCCAGGGACCCTGGGGA	{0: 1, 1: 0, 2: 5, 3: 46, 4: 434}			0	1	CCCCAGGGTCCCTGGGATG	NGG
908523243	JAK1	promoter	1	64965502	64965524	-	CCCAGGGACCCTGGGGAGTGACT	{0: 1, 1: 0, 2: 2, 3: 25, 4: 214}			0	1	GTCACTCCCCAGGGTCCCT	NGG
908523244	JAK1	promoter	1	64965503	64965525	-	CCAGGGACCCTGGGGAGTGACTT	{0: 1, 1: 0, 2: 0, 3: 23, 4: 191}			0	1	AGTCACTCCCCAGGGTCCC	NGG
908523245	JAK1	promoter	1	64965506	64965528	+	GGGACCCTGGGGAGTGACTTTGG	{0: 1, 1: 0, 2: 2, 3: 18, 4: 242}			0	1	GGACCCTGGGGAGTGACTT	NGG
908523246	JAK1	promoter	1	64965509	64965531	+	ACCCTGGGGAGTGACTTTGGAGG	{0: 1, 1: 0, 2: 2, 3: 22, 4: 165}			0	1	CCCTGGGGAGTGACTTTGG	NGG
908523247	JAK1	promoter	1	64965510	64965532	-	CCCTGGGGAGTGACTTTGGAGGA	{0: 1, 1: 0, 2: 2, 3: 23, 4: 190}			0	1	CCTCCAAAGTCACTCCCCA	NGG
908523248	JAK1	promoter	1	64965511	64965533	-	CCTGGGGAGTGACTTTGGAGGAG	{0: 1, 1: 0, 2: 2, 3: 23, 4: 221}			0	1	TCCTCCAAAGTCACTCCCC	NGG
908523249	JAK1	promoter	1	64965538	64965560	+	TATTAGTCCTCCGATGCTCCCGG	{0: 1, 1: 0, 2: 0, 3: 2, 4: 32}			0	1	ATTAGTCCTCCGATGCTCC	NGG
908523250	JAK1	promoter	1	64965545	64965567	-	CCTCCGATGCTCCCGGTCGCCGA	{0: 1, 1: 0, 2: 0, 3: 0, 4: 23}			0	1	CGGCGACCGGGAGCATCGG	NGG
908523251	JAK1	promoter	1	64965548	64965570	-	CCGATGCTCCCGGTCGCCGACGA	{0: 1, 1: 0, 2: 0, 3: 0, 4: 12}			0	1	CGTCGGCGACCGGGAGCAT	NGG
908523252	JAK1	promoter	1	64965555	64965577	+	TCCCGGTCGCCGACGATGCGCGG	{0: 1, 1: 0, 2: 0, 3: 1, 4: 6}			0	1	CCCGGTCGCCGACGATGCG	NGG
908523253	JAK1	promoter	1	64965556	64965578	-	CCCGGTCGCCGACGATGCGCGGA	{0: 1, 1: 0, 2: 0, 3: 1, 4: 9}			0	1	CCGCGCATCGTCGGCGACC	NGG
908523254	JAK1	promoter	1	64965557	64965579	-	CCGGTCGCCGACGATGCGCGGAT	{0: 1, 1: 0, 2: 0, 3: 0, 4: 3}			0	1	TCCGCGCATCGTCGGCGAC	NGG
908523255	JAK1	promoter	1	64965559	64965581	+	GGTCGCCGACGATGCGCGGATGG	{0: 1, 1: 0, 2: 0, 3: 2, 4: 9}			0	1	GTCGCCGACGATGCGCGGA	NGG
908523256	JAK1	promoter	1	64965564	64965586	-	CCGACGATGCGCGGATGGAGTTG	{0: 1, 1: 0, 2: 0, 3: 2, 4: 20}			0	1	AACTCCATCCGCGCATCGT	NGG
908523257	JAK1	promoter	1	64965565	64965587	+	CGACGATGCGCGGATGGAGTTGG	{0: 1, 1: 0, 2: 0, 3: 2, 4: 8}			0	1	GACGATGCGCGGATGGAGT	NGG
908523258	JAK1	promoter	1	64965572	64965594	+	GCGCGGATGGAGTTGGAGTGAGG	{0: 1, 1: 0, 2: 0, 3: 16, 4: 187}			0	1	CGCGGATGGAGTTGGAGTG	NGG
908523259	JAK1	promoter	1	64965573	64965595	+	CGCGGATGGAGTTGGAGTGAGGG	{0: 1, 1: 0, 2: 0, 3: 6, 4: 126}			0	1	GCGGATGGAGTTGGAGTGA	NGG
908523260	JAK1	promoter	1	64965598	64965620	-	CCAGAGACCAGCCCCAGTTTCGG	{0: 1, 1: 0, 2: 0, 3: 6, 4: 133}			0	1	CGAAACTGGGGCTGGTCTC	NGG
908523261	JAK1	promoter	1	64965598	64965620	+	CCAGAGACCAGCCCCAGTTTCGG	{0: 1, 1: 0, 2: 1, 3: 15, 4: 228}			0	1	CAGAGACCAGCCCCAGTTT	NGG
908523262	JAK1	promoter	1	64965605	64965627	-	CCAGCCCCAGTTTCGGTTAATCA	{0: 1, 1: 0, 2: 1, 3: 4, 4: 96}			0	1	GATTAACCGAAACTGGGGC	NGG
908523263	JAK1	promoter	1	64965609	64965631	-	CCCCAGTTTCGGTTAATCAGTCC	{0: 1, 1: 0, 2: 0, 3: 1, 4: 48}			0	1	GACTGATTAACCGAAACTG	NGG
908523264	JAK1	promoter	1	64965610	64965632	-	CCCAGTTTCGGTTAATCAGTCCC	{0: 1, 1: 0, 2: 0, 3: 1, 4: 34}			0	1	GGACTGATTAACCGAAACT	NGG
908523265	JAK1	promoter	1	64965611	64965633	-	CCAGTTTCGGTTAATCAGTCCCT	{0: 1, 1: 0, 2: 1, 3: 3, 4: 53}			0	1	GGGACTGATTAACCGAAAC	NGG
908523266	JAK1	promoter	1	64965620	64965642	+	GTTAATCAGTCCCTTTCCAGTGG	{0: 1, 1: 0, 2: 1, 3: 4, 4: 109}			0	1	TTAATCAGTCCCTTTCCAG	NGG
908523267	JAK1	promoter	1	64965621	64965643	+	TTAATCAGTCCCTTTCCAGTGGG	{0: 1, 1: 0, 2: 0, 3: 8, 4: 129}			0	1	TAATCAGTCCCTTTCCAGT	NGG
908523268	JAK1	promoter	1	64965630	64965652	-	CCCTTTCCAGTGGGATTCGCAAT	{0: 1, 1: 0, 2: 0, 3: 10, 4: 82}			0	1	TTGCGAATCCCACTGGAAA	NGG
908523269	JAK1	promoter	1	64965631	64965653	-	CCTTTCCAGTGGGATTCGCAATT	{0: 1, 1: 0, 2: 0, 3: 3, 4: 68}			0	1	ATTGCGAATCCCACTGGAA	NGG
908523270	JAK1	promoter	1	64965636	64965658	-	CCAGTGGGATTCGCAATTCCCCG	{0: 1, 1: 0, 2: 0, 3: 12, 4: 88}			0	1	GGGGAATTGCGAATCCCAC	NGG
908523271	JAK1	promoter	1	64965637	64965659	+	CAGTGGGATTCGCAATTCCCCGG	{0: 1, 1: 0, 2: 2, 3: 8, 4: 72}			0	1	AGTGGGATTCGCAATTCCC	NGG
908523272	JAK1	promoter	1	64965638	64965660	+	AGTGGGATTCGCAATTCCCCGGG	{0: 1, 1: 0, 2: 0, 3: 1, 4: 44}			0	1	GTGGGATTCGCAATTCCCC	NGG
908523273	JAK1	promoter	1	64965654	64965676	-	CCCCGGGTAGTTCTCTCCCACTG	{0: 1, 1: 0, 2: 0, 3: 2, 4: 105}			0	1	AGTGGGAGAGAACTACCCG	NGG
908523274	JAK1	promoter	1	64965655	64965677	-	CCCGGGTAGTTCTCTCCCACTGT	{0: 1, 1: 0, 2: 1, 3: 8, 4: 127}			0	1	CAGTGGGAGAGAACTACCC	NGG
908523275	JAK1	promoter	1	64965656	64965678	-	CCGGGTAGTTCTCTCCCACTGTT	{0: 1, 1: 0, 2: 1, 3: 4, 4: 141}			0	1	ACAGTGGGAGAGAACTACC	NGG
908523276	JAK1	promoter	1	64965668	64965690	+	CTCCCACTGTTCCCCTTCCCTGG	{0: 1, 1: 0, 2: 3, 3: 49, 4: 420}			0	1	TCCCACTGTTCCCCTTCCC	NGG
908523277	JAK1	promoter	1	64965670	64965692	-	CCCACTGTTCCCCTTCCCTGGTC	{0: 1, 1: 0, 2: 2, 3: 28, 4: 316}			0	1	ACCAGGGAAGGGGAACAGT	NGG
908523278	JAK1	promoter	1	64965671	64965693	-	CCACTGTTCCCCTTCCCTGGTCC	{0: 1, 1: 0, 2: 4, 3: 55, 4: 623}			0	1	GACCAGGGAAGGGGAACAG	NGG
908523279	JAK1	promoter	1	64965679	64965701	-	CCCCTTCCCTGGTCCTCTCGCCC	{0: 1, 1: 0, 2: 2, 3: 42, 4: 532}			0	1	GGCGAGAGGACCAGGGAAG	NGG
908523280	JAK1	promoter	1	64965680	64965702	-	CCCTTCCCTGGTCCTCTCGCCCA	{0: 1, 1: 0, 2: 4, 3: 30, 4: 359}			0	1	GGGCGAGAGGACCAGGGAA	NGG
908523283	JAK1	promoter	1	64965683	64965705	+	TTCCCTGGTCCTCTCGCCCAGGG	{0: 1, 1: 0, 2: 0, 3: 15, 4: 218}			0	1	TCCCTGGTCCTCTCGCCCA	NGG
908523284	JAK1	promoter	1	64965685	64965707	-	CCCTGGTCCTCTCGCCCAGGGTC	{0: 1, 1: 0, 2: 0, 3: 12, 4: 174}			0	1	ACCCTGGGCGAGAGGACCA	NGG
908523285	JAK1	promoter	1	64965686	64965708	-	CCTGGTCCTCTCGCCCAGGGTCT	{0: 1, 1: 0, 2: 1, 3: 27, 4: 192}			0	1	GACCCTGGGCGAGAGGACC	NGG
908523286	JAK1	promoter	1	64965692	64965714	-	CCTCTCGCCCAGGGTCTCCTTTC	{0: 1, 1: 0, 2: 2, 3: 24, 4: 241}			0	1	AAAGGAGACCCTGGGCGAG	NGG
908523287	JAK1	promoter	1	64965699	64965721	-	CCCAGGGTCTCCTTTCCCACTTC	{0: 1, 1: 0, 2: 5, 3: 27, 4: 323}			0	1	AAGTGGGAAAGGAGACCCT	NGG
908523288	JAK1	promoter	1	64965700	64965722	-	CCAGGGTCTCCTTTCCCACTTCT	{0: 1, 1: 0, 2: 1, 3: 57, 4: 479}			0	1	GAAGTGGGAAAGGAGACCC	NGG
908523289	JAK1	promoter	1	64965706	64965728	+	TCTCCTTTCCCACTTCTCGCTGG	{0: 1, 1: 0, 2: 4, 3: 16, 4: 232}			0	1	CTCCTTTCCCACTTCTCGC	NGG
908523290	JAK1	promoter	1	64965709	64965731	-	CCTTTCCCACTTCTCGCTGGCTA	{0: 1, 1: 0, 2: 0, 3: 25, 4: 222}			0	1	AGCCAGCGAGAAGTGGGAA	NGG
908523291	JAK1	promoter	1	64965714	64965736	-	CCCACTTCTCGCTGGCTACCTGA	{0: 1, 1: 0, 2: 0, 3: 7, 4: 98}			0	1	CAGGTAGCCAGCGAGAAGT	NGG
908523292	JAK1	promoter	1	64965715	64965737	-	CCACTTCTCGCTGGCTACCTGAG	{0: 1, 1: 0, 2: 0, 3: 9, 4: 134}			0	1	TCAGGTAGCCAGCGAGAAG	NGG
908523293	JAK1	promoter	1	64965716	64965738	+	CACTTCTCGCTGGCTACCTGAGG	{0: 1, 1: 0, 2: 2, 3: 7, 4: 91}			0	1	ACTTCTCGCTGGCTACCTG	NGG
908523294	JAK1	promoter	1	64965721	64965743	+	CTCGCTGGCTACCTGAGGCCTGG	{0: 1, 1: 0, 2: 2, 3: 9, 4: 183}			0	1	TCGCTGGCTACCTGAGGCC	NGG
908523295	JAK1	promoter	1	64965732	64965754	-	CCTGAGGCCTGGTTCCTAACAGA	{0: 1, 1: 0, 2: 5, 3: 16, 4: 184}			0	1	CTGTTAGGAACCAGGCCTC	NGG
908523296	JAK1	promoter	1	64965739	64965761	-	CCTGGTTCCTAACAGAACCTAAG	{0: 1, 1: 0, 2: 1, 3: 15, 4: 146}			0	1	TTAGGTTCTGTTAGGAACC	NGG
908523297	JAK1	promoter	1	64965742	64965764	+	GGTTCCTAACAGAACCTAAGAGG	{0: 1, 1: 0, 2: 0, 3: 6, 4: 71}			0	1	GTTCCTAACAGAACCTAAG	NGG
908523298	JAK1	promoter	1	64965743	64965765	+	GTTCCTAACAGAACCTAAGAGGG	{0: 1, 1: 0, 2: 1, 3: 6, 4: 101}			0	1	TTCCTAACAGAACCTAAGA	NGG
908523299	JAK1	promoter	1	64965744	64965766	+	TTCCTAACAGAACCTAAGAGGGG	{0: 1, 1: 0, 2: 3, 3: 5, 4: 103}			0	1	TCCTAACAGAACCTAAGAG	NGG
908523300	JAK1	promoter	1	64965746	64965768	-	CCTAACAGAACCTAAGAGGGGAG	{0: 1, 1: 0, 2: 0, 3: 14, 4: 157}			0	1	TCCCCTCTTAGGTTCTGTT	NGG
908523301	JAK1	promoter	1	64965747	64965769	+	CTAACAGAACCTAAGAGGGGAGG	{0: 1, 1: 0, 2: 0, 3: 8, 4: 144}			0	1	TAACAGAACCTAAGAGGGG	NGG
908523302	JAK1	promoter	1	64965748	64965770	+	TAACAGAACCTAAGAGGGGAGGG	{0: 1, 1: 0, 2: 0, 3: 17, 4: 191}			0	1	AACAGAACCTAAGAGGGGA	NGG
908523304	JAK1	promoter	1	64965750	64965772	+	ACAGAACCTAAGAGGGGAGGGGG	{0: 1, 1: 0, 2: 0, 3: 22, 4: 313}			0	1	CAGAACCTAAGAGGGGAGG	NGG
908523305	JAK1	promoter	1	64965756	64965778	-	CCTAAGAGGGGAGGGGGCGTTTC	{0: 1, 1: 0, 2: 1, 3: 17, 4: 130}			0	1	AAACGCCCCCTCCCCTCTT	NGG
908523306	JAK1	promoter	1	64965768	64965790	+	GGGGGCGTTTCCCGAGTTCGCGG	{0: 1, 1: 0, 2: 1, 3: 2, 4: 26}			0	1	GGGGCGTTTCCCGAGTTCG	NGG
908523307	JAK1	promoter	1	64965778	64965800	-	CCCGAGTTCGCGGACGCCCAACA	{0: 1, 1: 0, 2: 0, 3: 1, 4: 18}			0	1	GTTGGGCGTCCGCGAACTC	NGG
908523308	JAK1	promoter	1	64965779	64965801	-	CCGAGTTCGCGGACGCCCAACAC	{0: 1, 1: 0, 2: 0, 3: 0, 4: 16}			0	1	TGTTGGGCGTCCGCGAACT	NGG
908523310	JAK1	promoter	1	64965795	64965817	-	CCAACACCCAGCTCCAAATCCCA	{0: 1, 1: 0, 2: 8, 3: 50, 4: 477}			0	1	GGGATTTGGAGCTGGGTGT	NGG
908523311	JAK1	promoter	1	64965801	64965823	-	CCCAGCTCCAAATCCCAGAAACT	{0: 1, 1: 0, 2: 2, 3: 19, 4: 325}			0	1	GTTTCTGGGATTTGGAGCT	NGG
908523312	JAK1	promoter	1	64965802	64965824	-	CCAGCTCCAAATCCCAGAAACTT	{0: 1, 1: 0, 2: 0, 3: 35, 4: 358}			0	1	AGTTTCTGGGATTTGGAGC	NGG
908523313	JAK1	promoter	1	64965808	64965830	-	CCAAATCCCAGAAACTTTCCCTC	{0: 1, 1: 0, 2: 0, 3: 25, 4: 280}			0	1	AGGGAAAGTTTCTGGGATT	NGG
908523314	JAK1	promoter	1	64965814	64965836	-	CCCAGAAACTTTCCCTCGCTGAG	{0: 1, 1: 0, 2: 0, 3: 6, 4: 136}			0	1	TCAGCGAGGGAAAGTTTCT	NGG
908523315	JAK1	promoter	1	64965815	64965837	-	CCAGAAACTTTCCCTCGCTGAGA	{0: 1, 1: 0, 2: 0, 3: 12, 4: 123}			0	1	CTCAGCGAGGGAAAGTTTC	NGG
908523316	JAK1	promoter	1	64965823	64965845	+	TTTCCCTCGCTGAGACCGCAAGG	{0: 1, 1: 0, 2: 0, 3: 1, 4: 72}			0	1	TTCCCTCGCTGAGACCGCA	NGG
908523317	JAK1	promoter	1	64965826	64965848	-	CCCTCGCTGAGACCGCAAGGAAG	{0: 1, 1: 0, 2: 0, 3: 3, 4: 72}			0	1	TTCCTTGCGGTCTCAGCGA	NGG
908523319	JAK1	promoter	1	64965827	64965849	+	CCTCGCTGAGACCGCAAGGAAGG	{0: 1, 1: 0, 2: 0, 3: 8, 4: 96}			0	1	CTCGCTGAGACCGCAAGGA	NGG
908523318	JAK1	promoter	1	64965827	64965849	-	CCTCGCTGAGACCGCAAGGAAGG	{0: 1, 1: 0, 2: 1, 3: 7, 4: 94}			0	1	CTTCCTTGCGGTCTCAGCG	NGG
908523320	JAK1	promoter	1	64965838	64965860	-	CCGCAAGGAAGGAAAAAAGCTAA	{0: 1, 1: 0, 2: 2, 3: 54, 4: 522}			0	1	TAGCTTTTTTCCTTCCTTG	NGG
908523322	JAK1	promoter	1	64965860	64965882	+	AGACCCTCAGCCTCCTTCCTGGG	{0: 1, 1: 0, 2: 0, 3: 33, 4: 361}			0	1	GACCCTCAGCCTCCTTCCT	NGG
908523323	JAK1	promoter	1	64965861	64965883	+	GACCCTCAGCCTCCTTCCTGGGG	{0: 1, 1: 0, 2: 3, 3: 62, 4: 354}			0	1	ACCCTCAGCCTCCTTCCTG	NGG
908523324	JAK1	promoter	1	64965863	64965885	-	CCCTCAGCCTCCTTCCTGGGGCC	{0: 1, 1: 0, 2: 11, 3: 82, 4: 604}			0	1	GCCCCAGGAAGGAGGCTGA	NGG
908523326	JAK1	promoter	1	64965870	64965892	-	CCTCCTTCCTGGGGCCGAAGAAG	{0: 1, 1: 0, 2: 1, 3: 15, 4: 157}			0	1	TTCTTCGGCCCCAGGAAGG	NGG
908523327	JAK1	promoter	1	64965873	64965895	-	CCTTCCTGGGGCCGAAGAAGAAA	{0: 1, 1: 0, 2: 1, 3: 13, 4: 186}			0	1	TTCTTCTTCGGCCCCAGGA	NGG
908523328	JAK1	promoter	1	64965877	64965899	-	CCTGGGGCCGAAGAAGAAAACCT	{0: 1, 1: 0, 2: 0, 3: 6, 4: 129}			0	1	GGTTTTCTTCTTCGGCCCC	NGG
908523329	JAK1	promoter	1	64965884	64965906	-	CCGAAGAAGAAAACCTTTCTGCG	{0: 1, 1: 0, 2: 0, 3: 13, 4: 161}			0	1	GCAGAAAGGTTTTCTTCTT	NGG
908523330	JAK1	promoter	1	64965896	64965918	+	ACCTTTCTGCGCTGCCACCCCGG	{0: 1, 1: 0, 2: 0, 3: 5, 4: 146}			0	1	CCTTTCTGCGCTGCCACCC	NGG
908523331	JAK1	promoter	1	64965897	64965919	-	CCTTTCTGCGCTGCCACCCCGGC	{0: 1, 1: 0, 2: 1, 3: 9, 4: 171}			0	1	CCGGGGTGGCAGCGCAGAA	NGG
908523332	JAK1	promoter	1	64965900	64965922	+	TTCTGCGCTGCCACCCCGGCCGG	{0: 1, 1: 0, 2: 1, 3: 148, 4: 3588}			0	1	TCTGCGCTGCCACCCCGGC	NGG
908523333	JAK1	promoter	1	64965901	64965923	+	TCTGCGCTGCCACCCCGGCCGGG	{0: 1, 1: 0, 2: 4, 3: 109, 4: 593}			0	1	CTGCGCTGCCACCCCGGCC	NGG
908523334	JAK1	promoter	1	64965907	64965929	+	CTGCCACCCCGGCCGGGAGCTGG	{0: 1, 1: 0, 2: 3, 3: 73, 4: 603}			0	1	TGCCACCCCGGCCGGGAGC	NGG
908523335	JAK1	promoter	1	64965910	64965932	-	CCACCCCGGCCGGGAGCTGGCGG	{0: 1, 1: 0, 2: 7, 3: 278, 4: 2714}			0	1	CGCCAGCTCCCGGCCGGGG	NGG
908523337	JAK1	promoter	1	64965913	64965935	-	CCCCGGCCGGGAGCTGGCGGTCA	{0: 1, 1: 0, 2: 0, 3: 9, 4: 247}			0	1	GACCGCCAGCTCCCGGCCG	NGG
908523338	JAK1	promoter	1	64965914	64965936	-	CCCGGCCGGGAGCTGGCGGTCAA	{0: 1, 1: 0, 2: 0, 3: 14, 4: 146}			0	1	TGACCGCCAGCTCCCGGCC	NGG
908523339	JAK1	promoter	1	64965915	64965937	-	CCGGCCGGGAGCTGGCGGTCAAG	{0: 1, 1: 0, 2: 0, 3: 12, 4: 161}			0	1	TTGACCGCCAGCTCCCGGC	NGG
908523340	JAK1	promoter	1	64965919	64965941	-	CCGGGAGCTGGCGGTCAAGTTCG	{0: 1, 1: 0, 2: 0, 3: 4, 4: 59}			0	1	GAACTTGACCGCCAGCTCC	NGG
908523341	JAK1	promoter	1	64965922	64965944	+	GGAGCTGGCGGTCAAGTTCGCGG	{0: 1, 1: 0, 2: 0, 3: 3, 4: 87}			0	1	GAGCTGGCGGTCAAGTTCG	NGG
908523342	JAK1	promoter	1	64965929	64965951	+	GCGGTCAAGTTCGCGGTACAAGG	{0: 1, 1: 0, 2: 0, 3: 0, 4: 7}			0	1	CGGTCAAGTTCGCGGTACA	NGG
908523343	JAK1	promoter	1	64965936	64965958	+	AGTTCGCGGTACAAGGAGCTAGG	{0: 1, 1: 0, 2: 0, 3: 2, 4: 31}			0	1	GTTCGCGGTACAAGGAGCT	NGG
908523344	JAK1	promoter	1	64965937	64965959	+	GTTCGCGGTACAAGGAGCTAGGG	{0: 1, 1: 0, 2: 0, 3: 0, 4: 24}			0	1	TTCGCGGTACAAGGAGCTA	NGG
908523345	JAK1	promoter	1	64965967	64965989	-	CCCTCCAGCCCGCGCCTGTATCT	{0: 1, 1: 0, 2: 0, 3: 4, 4: 109}			0	1	GATACAGGCGCGGGCTGGA	NGG
908523346	JAK1	promoter	1	64965968	64965990	-	CCTCCAGCCCGCGCCTGTATCTC	{0: 1, 1: 0, 2: 0, 3: 10, 4: 158}			0	1	AGATACAGGCGCGGGCTGG	NGG
908523347	JAK1	promoter	1	64965970	64965992	+	TCCAGCCCGCGCCTGTATCTCGG	{0: 1, 1: 0, 2: 0, 3: 3, 4: 82}			0	1	CCAGCCCGCGCCTGTATCT	NGG
908523348	JAK1	promoter	1	64965971	64965993	-	CCAGCCCGCGCCTGTATCTCGGG	{0: 1, 1: 0, 2: 0, 3: 3, 4: 73}			0	1	CCGAGATACAGGCGCGGGC	NGG
908523349	JAK1	promoter	1	64965971	64965993	+	CCAGCCCGCGCCTGTATCTCGGG	{0: 1, 1: 0, 2: 0, 3: 5, 4: 81}			0	1	CAGCCCGCGCCTGTATCTC	NGG
908523350	JAK1	promoter	1	64965972	64965994	+	CAGCCCGCGCCTGTATCTCGGGG	{0: 1, 1: 0, 2: 0, 3: 4, 4: 38}			0	1	AGCCCGCGCCTGTATCTCG	NGG
908523351	JAK1	promoter	1	64965975	64965997	-	CCCGCGCCTGTATCTCGGGGTGG	{0: 1, 1: 0, 2: 0, 3: 3, 4: 67}			0	1	CACCCCGAGATACAGGCGC	NGG
908523352	JAK1	promoter	1	64965975	64965997	+	CCCGCGCCTGTATCTCGGGGTGG	{0: 1, 1: 0, 2: 0, 3: 2, 4: 35}			0	1	CCGCGCCTGTATCTCGGGG	NGG
908523353	JAK1	promoter	1	64965976	64965998	-	CCGCGCCTGTATCTCGGGGTGGT	{0: 1, 1: 0, 2: 0, 3: 3, 4: 43}			0	1	CCACCCCGAGATACAGGCG	NGG
908523354	JAK1	promoter	1	64965981	64966003	-	CCTGTATCTCGGGGTGGTATAAA	{0: 1, 1: 0, 2: 0, 3: 4, 4: 44}			0	1	TTATACCACCCCGAGATAC	NGG
908523355	JAK1	promoter	1	64965985	64966007	+	TATCTCGGGGTGGTATAAACAGG	{0: 1, 1: 0, 2: 0, 3: 7, 4: 44}			0	1	ATCTCGGGGTGGTATAAAC	NGG
908523356	JAK1	promoter	1	64966006	64966028	+	GGATGTCAGACAGCGCGCTCCGG	{0: 1, 1: 0, 2: 0, 3: 2, 4: 56}			0	1	GATGTCAGACAGCGCGCTC	NGG
908523357	JAK1	promoter	1	64966007	64966029	+	GATGTCAGACAGCGCGCTCCGGG	{0: 1, 1: 0, 2: 0, 3: 3, 4: 40}			0	1	ATGTCAGACAGCGCGCTCC	NGG
908523358	JAK1	promoter	1	64966025	64966047	-	CCGGGCTTGTTTATGAAAACTTG	{0: 1, 1: 0, 2: 2, 3: 17, 4: 195}			0	1	AAGTTTTCATAAACAAGCC	NGG
908523359	JAK1	promoter	1	64966038	64966060	+	TGAAAACTTGCCGTGCGCGCTGG	{0: 1, 1: 0, 2: 0, 3: 2, 4: 111}			0	1	GAAAACTTGCCGTGCGCGC	NGG
908523360	JAK1	promoter	1	64966039	64966061	+	GAAAACTTGCCGTGCGCGCTGGG	{0: 1, 1: 0, 2: 0, 3: 0, 4: 15}			0	1	AAAACTTGCCGTGCGCGCT	NGG
908523361	JAK1	promoter	1	64966040	64966062	+	AAAACTTGCCGTGCGCGCTGGGG	{0: 1, 1: 0, 2: 0, 3: 1, 4: 39}			0	1	AAACTTGCCGTGCGCGCTG	NGG
908523362	JAK1	promoter	1	64966041	64966063	+	AAACTTGCCGTGCGCGCTGGGGG	{0: 1, 1: 0, 2: 0, 3: 21, 4: 3897}			0	1	AACTTGCCGTGCGCGCTGG	NGG
908523363	JAK1	promoter	1	64966044	64966066	+	CTTGCCGTGCGCGCTGGGGGAGG	{0: 1, 1: 0, 2: 0, 3: 12, 4: 126}			0	1	TTGCCGTGCGCGCTGGGGG	NGG
908523364	JAK1	promoter	1	64966045	64966067	+	TTGCCGTGCGCGCTGGGGGAGGG	{0: 1, 1: 0, 2: 0, 3: 9, 4: 107}			0	1	TGCCGTGCGCGCTGGGGGA	NGG
908523365	JAK1	promoter	1	64966046	64966068	+	TGCCGTGCGCGCTGGGGGAGGGG	{0: 1, 1: 0, 2: 4, 3: 14, 4: 200}			0	1	GCCGTGCGCGCTGGGGGAG	NGG
908523367	JAK1	promoter	1	64966048	64966070	-	CCGTGCGCGCTGGGGGAGGGGGC	{0: 1, 1: 0, 2: 2, 3: 41, 4: 662}			0	1	CCCCCTCCCCCAGCGCGCA	NGG
908523369	JAK1	promoter	1	64966055	64966077	+	CGCTGGGGGAGGGGGCGGCCTGG	{0: 1, 1: 0, 2: 17, 3: 134, 4: 990}			0	1	GCTGGGGGAGGGGGCGGCC	NGG
908523370	JAK1	promoter	1	64966073	64966095	-	CCTGGCTTAACCGCTCTTCTCCC	{0: 1, 1: 0, 2: 0, 3: 11, 4: 167}			0	1	GGAGAAGAGCGGTTAAGCC	NGG
908523371	JAK1	promoter	1	64966075	64966097	+	TGGCTTAACCGCTCTTCTCCCGG	{0: 1, 1: 0, 2: 0, 3: 3, 4: 64}			0	1	GGCTTAACCGCTCTTCTCC	NGG
908523372	JAK1	promoter	1	64966079	64966101	+	TTAACCGCTCTTCTCCCGGCCGG	{0: 1, 1: 0, 2: 0, 3: 4, 4: 38}			0	1	TAACCGCTCTTCTCCCGGC	NGG
908523373	JAK1	promoter	1	64966080	64966102	+	TAACCGCTCTTCTCCCGGCCGGG	{0: 1, 1: 0, 2: 0, 3: 3, 4: 63}			0	1	AACCGCTCTTCTCCCGGCC	NGG
908523374	JAK1	promoter	1	64966081	64966103	+	AACCGCTCTTCTCCCGGCCGGGG	{0: 1, 1: 0, 2: 0, 3: 1, 4: 68}			0	1	ACCGCTCTTCTCCCGGCCG	NGG
908523375	JAK1	promoter	1	64966082	64966104	+	ACCGCTCTTCTCCCGGCCGGGGG	{0: 1, 1: 0, 2: 0, 3: 6, 4: 62}			0	1	CCGCTCTTCTCCCGGCCGG	NGG
908523378	JAK1	promoter	1	64966093	64966115	+	CCCGGCCGGGGGCCCCCGCCCGG	{0: 1, 1: 0, 2: 1, 3: 46, 4: 637}			0	1	CCGGCCGGGGGCCCCCGCC	NGG
908523380	JAK1	promoter	1	64966098	64966120	-	CCGGGGGCCCCCGCCCGGCGACC	{0: 1, 1: 0, 2: 5, 3: 33, 4: 398}			0	1	GTCGCCGGGCGGGGGCCCC	NGG
908523381	JAK1	promoter	1	64966105	64966127	-	CCCCCGCCCGGCGACCTCCTCGC	{0: 1, 1: 0, 2: 0, 3: 19, 4: 317}			0	1	CGAGGAGGTCGCCGGGCGG	NGG
908523382	JAK1	promoter	1	64966106	64966128	-	CCCCGCCCGGCGACCTCCTCGCC	{0: 1, 1: 0, 2: 13, 3: 37, 4: 342}			0	1	GCGAGGAGGTCGCCGGGCG	NGG
908523383	JAK1	promoter	1	64966107	64966129	-	CCCGCCCGGCGACCTCCTCGCCG	{0: 1, 1: 0, 2: 1, 3: 14, 4: 227}			0	1	GGCGAGGAGGTCGCCGGGC	NGG
908523384	JAK1	promoter	1	64966108	64966130	-	CCGCCCGGCGACCTCCTCGCCGC	{0: 1, 1: 0, 2: 0, 3: 12, 4: 196}			0	1	CGGCGAGGAGGTCGCCGGG	NGG
908523387	JAK1	promoter	1	64966115	64966137	+	GCGACCTCCTCGCCGCCCGCCGG	{0: 1, 1: 0, 2: 2, 3: 15, 4: 111}			0	1	CGACCTCCTCGCCGCCCGC	NGG
908523391	JAK1	promoter	1	64966124	64966146	+	TCGCCGCCCGCCGGCTCCGCGGG	{0: 1, 1: 0, 2: 3, 3: 24, 4: 146}			0	1	CGCCGCCCGCCGGCTCCGC	NGG
908523393	JAK1	promoter	1	64966127	64966149	-	CCGCCCGCCGGCTCCGCGGGGCT	{0: 1, 1: 0, 2: 1, 3: 31, 4: 241}			0	1	GCCCCGCGGAGCCGGCGGG	NGG
908523394	JAK1	promoter	1	64966129	64966151	+	GCCCGCCGGCTCCGCGGGGCTGG	{0: 1, 1: 0, 2: 2, 3: 40, 4: 322}			0	1	CCCGCCGGCTCCGCGGGGC	NGG
908523395	JAK1	promoter	1	64966130	64966152	-	CCCGCCGGCTCCGCGGGGCTGGA	{0: 1, 1: 0, 2: 0, 3: 18, 4: 246}			0	1	CCAGCCCCGCGGAGCCGGC	NGG
908523396	JAK1	promoter	1	64966131	64966153	-	CCGCCGGCTCCGCGGGGCTGGAA	{0: 1, 1: 0, 2: 0, 3: 11, 4: 141}			0	1	TCCAGCCCCGCGGAGCCGG	NGG
908523397	JAK1	promoter	1	64966134	64966156	-	CCGGCTCCGCGGGGCTGGAAATC	{0: 1, 1: 0, 2: 0, 3: 7, 4: 71}			0	1	ATTTCCAGCCCCGCGGAGC	NGG
908523398	JAK1	promoter	1	64966140	64966162	-	CCGCGGGGCTGGAAATCCCCGCC	{0: 1, 1: 0, 2: 0, 3: 4, 4: 117}			0	1	GCGGGGATTTCCAGCCCCG	NGG
908523399	JAK1	promoter	1	64966156	64966178	-	CCCCGCCTTCCCCGCCCGAGCCG	{0: 1, 1: 0, 2: 3, 3: 33, 4: 316}			0	1	GGCTCGGGCGGGGAAGGCG	NGG
908523401	JAK1	promoter	1	64966158	64966180	-	CCGCCTTCCCCGCCCGAGCCGCG	{0: 1, 1: 0, 2: 5, 3: 36, 4: 313}			0	1	GCGGCTCGGGCGGGGAAGG	NGG
908523402	JAK1	promoter	1	64966159	64966181	+	CGCCTTCCCCGCCCGAGCCGCGG	{0: 1, 1: 0, 2: 3, 3: 25, 4: 167}			0	1	GCCTTCCCCGCCCGAGCCG	NGG
908523403	JAK1	promoter	1	64966160	64966182	+	GCCTTCCCCGCCCGAGCCGCGGG	{0: 1, 1: 0, 2: 0, 3: 21, 4: 404}			0	1	CCTTCCCCGCCCGAGCCGC	NGG
908523404	JAK1	promoter	1	64966161	64966183	-	CCTTCCCCGCCCGAGCCGCGGGG	{0: 1, 1: 0, 2: 6, 3: 35, 4: 258}			0	1	CCCGCGGCTCGGGCGGGGA	NGG
908523405	JAK1	promoter	1	64966161	64966183	+	CCTTCCCCGCCCGAGCCGCGGGG	{0: 1, 1: 0, 2: 3, 3: 14, 4: 163}			0	1	CTTCCCCGCCCGAGCCGCG	NGG
908523406	JAK1	promoter	1	64966165	64966187	-	CCCCGCCCGAGCCGCGGGGTCCT	{0: 1, 1: 0, 2: 1, 3: 13, 4: 129}			0	1	GGACCCCGCGGCTCGGGCG	NGG
908523407	JAK1	promoter	1	64966166	64966188	-	CCCGCCCGAGCCGCGGGGTCCTG	{0: 1, 1: 0, 2: 1, 3: 24, 4: 179}			0	1	AGGACCCCGCGGCTCGGGC	NGG
908523408	JAK1	promoter	1	64966167	64966189	-	CCGCCCGAGCCGCGGGGTCCTGA	{0: 1, 1: 0, 2: 0, 3: 12, 4: 101}			0	1	CAGGACCCCGCGGCTCGGG	NGG
908523409	JAK1	promoter	1	64966170	64966192	-	CCCGAGCCGCGGGGTCCTGAGCT	{0: 1, 1: 0, 2: 1, 3: 9, 4: 136}			0	1	GCTCAGGACCCCGCGGCTC	NGG
908523410	JAK1	promoter	1	64966171	64966193	-	CCGAGCCGCGGGGTCCTGAGCTG	{0: 1, 1: 0, 2: 1, 3: 11, 4: 140}			0	1	AGCTCAGGACCCCGCGGCT	NGG
908523411	JAK1	promoter	1	64966176	64966198	-	CCGCGGGGTCCTGAGCTGCGCTC	{0: 1, 1: 0, 2: 0, 3: 12, 4: 165}			0	1	AGCGCAGCTCAGGACCCCG	NGG
908523412	JAK1	promoter	1	64966179	64966201	+	CGGGGTCCTGAGCTGCGCTCAGG	{0: 1, 1: 0, 2: 1, 3: 14, 4: 155}			0	1	GGGGTCCTGAGCTGCGCTC	NGG
908523413	JAK1	promoter	1	64966185	64966207	-	CCTGAGCTGCGCTCAGGAGCAGC	{0: 1, 1: 0, 2: 3, 3: 21, 4: 224}			0	1	CTGCTCCTGAGCGCAGCTC	NGG
908523414	JAK1	promoter	1	64966189	64966211	+	AGCTGCGCTCAGGAGCAGCCCGG	{0: 1, 1: 0, 2: 2, 3: 24, 4: 296}			0	1	GCTGCGCTCAGGAGCAGCC	NGG
908523415	JAK1	promoter	1	64966190	64966212	+	GCTGCGCTCAGGAGCAGCCCGGG	{0: 1, 1: 0, 2: 0, 3: 28, 4: 259}			0	1	CTGCGCTCAGGAGCAGCCC	NGG
908523416	JAK1	promoter	1	64966205	64966227	+	AGCCCGGGCCGCGCAGCCTAAGG	{0: 1, 1: 0, 2: 0, 3: 10, 4: 91}			0	1	GCCCGGGCCGCGCAGCCTA	NGG
908523417	JAK1	promoter	1	64966207	64966229	-	CCCGGGCCGCGCAGCCTAAGGAC	{0: 1, 1: 0, 2: 0, 3: 4, 4: 87}			0	1	TCCTTAGGCTGCGCGGCCC	NGG
908523418	JAK1	promoter	1	64966208	64966230	-	CCGGGCCGCGCAGCCTAAGGACC	{0: 1, 1: 0, 2: 1, 3: 2, 4: 75}			0	1	GTCCTTAGGCTGCGCGGCC	NGG
908523419	JAK1	promoter	1	64966213	64966235	-	CCGCGCAGCCTAAGGACCGACCA	{0: 1, 1: 0, 2: 0, 3: 5, 4: 37}			0	1	GGTCGGTCCTTAGGCTGCG	NGG
908523420	JAK1	promoter	1	64966220	64966242	+	GCCTAAGGACCGACCAAGAGCGG	{0: 1, 1: 0, 2: 0, 3: 1, 4: 45}			0	1	CCTAAGGACCGACCAAGAG	NGG
908523421	JAK1	promoter	1	64966221	64966243	-	CCTAAGGACCGACCAAGAGCGGT	{0: 1, 1: 0, 2: 0, 3: 1, 4: 28}			0	1	CCGCTCTTGGTCGGTCCTT	NGG
908523422	JAK1	promoter	1	64966223	64966245	+	TAAGGACCGACCAAGAGCGGTGG	{0: 1, 1: 0, 2: 0, 3: 0, 4: 44}			0	1	AAGGACCGACCAAGAGCGG	NGG
908523423	JAK1	promoter	1	64966229	64966251	-	CCGACCAAGAGCGGTGGCCGCGC	{0: 1, 1: 0, 2: 0, 3: 3, 4: 30}			0	1	CGCGGCCACCGCTCTTGGT	NGG
908523424	JAK1	promoter	1	64966233	64966255	-	CCAAGAGCGGTGGCCGCGCCTCC	{0: 1, 1: 0, 2: 0, 3: 10, 4: 116}			0	1	GAGGCGCGGCCACCGCTCT	NGG
908523425	JAK1	promoter	1	64966235	64966257	+	AAGAGCGGTGGCCGCGCCTCCGG	{0: 1, 1: 0, 2: 0, 3: 1, 4: 65}			0	1	AGAGCGGTGGCCGCGCCTC	NGG
908523426	JAK1	promoter	1	64966244	64966266	+	GGCCGCGCCTCCGGCCAGTCCGG	{0: 1, 1: 0, 2: 0, 3: 12, 4: 106}			0	1	GCCGCGCCTCCGGCCAGTC	NGG
908523427	JAK1	promoter	1	64966245	64966267	+	GCCGCGCCTCCGGCCAGTCCGGG	{0: 1, 1: 0, 2: 0, 3: 15, 4: 147}			0	1	CCGCGCCTCCGGCCAGTCC	NGG
908523428	JAK1	promoter	1	64966246	64966268	-	CCGCGCCTCCGGCCAGTCCGGGC	{0: 1, 1: 0, 2: 1, 3: 9, 4: 217}			0	1	CCCGGACTGGCCGGAGGCG	NGG
908523429	JAK1	promoter	1	64966251	64966273	-	CCTCCGGCCAGTCCGGGCTGCGC	{0: 1, 1: 0, 2: 0, 3: 10, 4: 132}			0	1	CGCAGCCCGGACTGGCCGG	NGG
908523430	JAK1	promoter	1	64966254	64966276	-	CCGGCCAGTCCGGGCTGCGCGCC	{0: 1, 1: 0, 2: 1, 3: 14, 4: 141}			0	1	GCGCGCAGCCCGGACTGGC	NGG
908523431	JAK1	promoter	1	64966258	64966280	-	CCAGTCCGGGCTGCGCGCCCCTC	{0: 1, 1: 0, 2: 1, 3: 15, 4: 193}			0	1	AGGGGCGCGCAGCCCGGAC	NGG
908523432	JAK1	promoter	1	64966263	64966285	-	CCGGGCTGCGCGCCCCTCGCCTG	{0: 1, 1: 0, 2: 2, 3: 22, 4: 293}			0	1	AGGCGAGGGGCGCGCAGCC	NGG
908523433	JAK1	promoter	1	64966273	64966295	+	CGCCCCTCGCCTGCCGACCGCGG	{0: 1, 1: 0, 2: 1, 3: 35, 4: 2020}			0	1	GCCCCTCGCCTGCCGACCG	NGG
908523434	JAK1	promoter	1	64966275	64966297	-	CCCCTCGCCTGCCGACCGCGGCC	{0: 1, 1: 0, 2: 1, 3: 20, 4: 145}			0	1	GCCGCGGTCGGCAGGCGAG	NGG
908523435	JAK1	promoter	1	64966276	64966298	-	CCCTCGCCTGCCGACCGCGGCCG	{0: 1, 1: 0, 2: 0, 3: 15, 4: 99}			0	1	GGCCGCGGTCGGCAGGCGA	NGG
908523436	JAK1	promoter	1	64966277	64966299	-	CCTCGCCTGCCGACCGCGGCCGC	{0: 1, 1: 0, 2: 0, 3: 23, 4: 231}			0	1	CGGCCGCGGTCGGCAGGCG	NGG
908523437	JAK1	promoter	1	64966282	64966304	-	CCTGCCGACCGCGGCCGCCCCGG	{0: 1, 1: 0, 2: 3, 3: 43, 4: 357}			0	1	CGGGGCGGCCGCGGTCGGC	NGG
908523438	JAK1	promoter	1	64966282	64966304	+	CCTGCCGACCGCGGCCGCCCCGG	{0: 1, 1: 0, 2: 0, 3: 28, 4: 218}			0	1	CTGCCGACCGCGGCCGCCC	NGG
908523439	JAK1	promoter	1	64966286	64966308	-	CCGACCGCGGCCGCCCCGGCTCC	{0: 1, 1: 0, 2: 4, 3: 32, 4: 459}			0	1	GAGCCGGGGCGGCCGCGGT	NGG
908523440	JAK1	promoter	1	64966290	64966312	-	CCGCGGCCGCCCCGGCTCCTCCA	{0: 1, 1: 0, 2: 8, 3: 81, 4: 518}			0	1	GGAGGAGCCGGGGCGGCCG	NGG
908523442	JAK1	promoter	1	64966299	64966321	-	CCCCGGCTCCTCCACCTCCCCCG	{0: 1, 1: 0, 2: 9, 3: 120, 4: 1055}			0	1	GGGGGAGGTGGAGGAGCCG	NGG
908523443	JAK1	promoter	1	64966300	64966322	-	CCCGGCTCCTCCACCTCCCCCGG	{0: 1, 1: 0, 2: 13, 3: 121, 4: 834}			0	1	CGGGGGAGGTGGAGGAGCC	NGG
908523445	JAK1	promoter	1	64966301	64966323	-	CCGGCTCCTCCACCTCCCCCGGT	{0: 1, 1: 0, 2: 3, 3: 83, 4: 961}			0	1	CCGGGGGAGGTGGAGGAGC	NGG
908523446	JAK1	promoter	1	64966307	64966329	-	CCTCCACCTCCCCCGGTGACACT	{0: 1, 1: 0, 2: 0, 3: 33, 4: 324}			0	1	GTGTCACCGGGGGAGGTGG	NGG
908523447	JAK1	promoter	1	64966310	64966332	-	CCACCTCCCCCGGTGACACTCAC	{0: 1, 1: 0, 2: 0, 3: 28, 4: 251}			0	1	TGAGTGTCACCGGGGGAGG	NGG
908523502	JAK1	promoter	1	64966508	64966530	-	CCAGGATACTCCGCGGCCGCCGC	{0: 1, 1: 0, 2: 1, 3: 9, 4: 128}			0	0	CGGCGGCCGCGGAGTATCC	NGG
908523503	JAK1	promoter	1	64966510	64966532	+	AGGATACTCCGCGGCCGCCGCGG	{0: 1, 1: 0, 2: 0, 3: 2, 4: 35}			0	0	GGATACTCCGCGGCCGCCG	NGG
908523504	JAK1	promoter	1	64966518	64966540	-	CCGCGGCCGCCGCGGCCTGCGCT	{0: 1, 1: 0, 2: 3, 3: 66, 4: 733}			0	0	GCGCAGGCCGCGGCGGCCG	NGG
908523505	JAK1	promoter	1	64966524	64966546	-	CCGCCGCGGCCTGCGCTCAGCGA	{0: 1, 1: 0, 2: 0, 3: 7, 4: 83}			0	0	CGCTGAGCGCAGGCCGCGG	NGG
908523506	JAK1	promoter	1	64966527	64966549	-	CCGCGGCCTGCGCTCAGCGACGC	{0: 1, 1: 0, 2: 0, 3: 5, 4: 97}			0	0	CGTCGCTGAGCGCAGGCCG	NGG
908523507	JAK1	promoter	1	64966533	64966555	-	CCTGCGCTCAGCGACGCACCGCC	{0: 1, 1: 0, 2: 0, 3: 1, 4: 105}			0	0	GCGGTGCGTCGCTGAGCGC	NGG
908523519	JAK1	promoter	1	64966571	64966593	-	CCCCGCCCCGCGGCCGGCCCCAC	{0: 1, 1: 0, 2: 9, 3: 121, 4: 888}			0	0	TGGGGCCGGCCGCGGGGCG	NGG
908523520	JAK1	promoter	1	64966572	64966594	-	CCCGCCCCGCGGCCGGCCCCACC	{0: 1, 1: 0, 2: 11, 3: 127, 4: 1150}			0	0	GTGGGGCCGGCCGCGGGGC	NGG
908523521	JAK1	promoter	1	64966573	64966595	-	CCGCCCCGCGGCCGGCCCCACCC	{0: 1, 1: 0, 2: 12, 3: 141, 4: 1092}			0	0	GGTGGGGCCGGCCGCGGGG	NGG
908523523	JAK1	promoter	1	64966577	64966599	-	CCCGCGGCCGGCCCCACCCCCGT	{0: 1, 1: 0, 2: 2, 3: 46, 4: 404}			0	0	CGGGGGTGGGGCCGGCCGC	NGG
908523524	JAK1	promoter	1	64966578	64966600	-	CCGCGGCCGGCCCCACCCCCGTG	{0: 1, 1: 0, 2: 5, 3: 46, 4: 528}			0	0	ACGGGGGTGGGGCCGGCCG	NGG
908523525	JAK1	promoter	1	64966579	64966601	+	CGCGGCCGGCCCCACCCCCGTGG	{0: 1, 1: 0, 2: 1, 3: 43, 4: 350}			0	0	GCGGCCGGCCCCACCCCCG	NGG
908523526	JAK1	promoter	1	64966584	64966606	-	CCGGCCCCACCCCCGTGGCCGCC	{0: 1, 1: 0, 2: 7, 3: 103, 4: 1314}			0	0	GCGGCCACGGGGGTGGGGC	NGG
908523527	JAK1	promoter	1	64966586	64966608	+	GGCCCCACCCCCGTGGCCGCCGG	{0: 1, 1: 0, 2: 3, 3: 21, 4: 258}			0	0	GCCCCACCCCCGTGGCCGC	NGG
908523528	JAK1	promoter	1	64966587	64966609	+	GCCCCACCCCCGTGGCCGCCGGG	{0: 1, 1: 0, 2: 0, 3: 34, 4: 340}			0	0	CCCCACCCCCGTGGCCGCC	NGG
908523529	JAK1	promoter	1	64966588	64966610	-	CCCCACCCCCGTGGCCGCCGGGC	{0: 1, 1: 0, 2: 4, 3: 30, 4: 290}			0	0	CCCGGCGGCCACGGGGGTG	NGG
908523532	JAK1	promoter	1	64966593	64966615	-	CCCCCGTGGCCGCCGGGCCCACC	{0: 1, 1: 0, 2: 5, 3: 31, 4: 337}			0	0	GTGGGCCCGGCGGCCACGG	NGG
908523533	JAK1	promoter	1	64966594	64966616	-	CCCCGTGGCCGCCGGGCCCACCC	{0: 1, 1: 0, 2: 3, 3: 21, 4: 250}			0	0	GGTGGGCCCGGCGGCCACG	NGG
908523534	JAK1	promoter	1	64966595	64966617	-	CCCGTGGCCGCCGGGCCCACCCC	{0: 1, 1: 0, 2: 0, 3: 47, 4: 360}			0	0	GGGTGGGCCCGGCGGCCAC	NGG
908523535	JAK1	promoter	1	64966596	64966618	-	CCGTGGCCGCCGGGCCCACCCCC	{0: 1, 1: 0, 2: 3, 3: 33, 4: 494}			0	0	GGGGTGGGCCCGGCGGCCA	NGG
908523536	JAK1	promoter	1	64966602	64966624	-	CCGCCGGGCCCACCCCCTCGCGA	{0: 1, 1: 0, 2: 0, 3: 9, 4: 175}			0	0	CGCGAGGGGGTGGGCCCGG	NGG
908523537	JAK1	promoter	1	64966605	64966627	-	CCGGGCCCACCCCCTCGCGACGT	{0: 1, 1: 0, 2: 0, 3: 3, 4: 77}			0	0	CGTCGCGAGGGGGTGGGCC	NGG
908523538	JAK1	promoter	1	64966610	64966632	-	CCCACCCCCTCGCGACGTCACCA	{0: 1, 1: 0, 2: 0, 3: 8, 4: 43}			0	0	GGTGACGTCGCGAGGGGGT	NGG
908523539	JAK1	promoter	1	64966611	64966633	-	CCACCCCCTCGCGACGTCACCAG	{0: 1, 1: 0, 2: 0, 3: 2, 4: 55}			0	0	TGGTGACGTCGCGAGGGGG	NGG
908523541	JAK1	promoter	1	64966614	64966636	+	CCCCCTCGCGACGTCACCAGCGG	{0: 1, 1: 0, 2: 0, 3: 3, 4: 33}			0	0	CCCCTCGCGACGTCACCAG	NGG
908523540	JAK1	promoter	1	64966614	64966636	-	CCCCCTCGCGACGTCACCAGCGG	{0: 1, 1: 0, 2: 0, 3: 1, 4: 31}			0	0	CGCTGGTGACGTCGCGAGG	NGG
908523542	JAK1	promoter	1	64966615	64966637	-	CCCCTCGCGACGTCACCAGCGGC	{0: 1, 1: 0, 2: 0, 3: 3, 4: 26}			0	0	CCGCTGGTGACGTCGCGAG	NGG
908523543	JAK1	promoter	1	64966616	64966638	-	CCCTCGCGACGTCACCAGCGGCA	{0: 1, 1: 0, 2: 0, 3: 2, 4: 19}			0	0	GCCGCTGGTGACGTCGCGA	NGG
908523544	JAK1	promoter	1	64966617	64966639	-	CCTCGCGACGTCACCAGCGGCAG	{0: 1, 1: 0, 2: 0, 3: 2, 4: 33}			0	0	TGCCGCTGGTGACGTCGCG	NGG
908523545	JAK1	promoter	1	64966623	64966645	+	GACGTCACCAGCGGCAGCCCCGG	{0: 1, 1: 0, 2: 1, 3: 19, 4: 126}			0	0	ACGTCACCAGCGGCAGCCC	NGG
908523547	JAK1	promoter	1	64966630	64966652	+	CCAGCGGCAGCCCCGGAAAGCGG	{0: 1, 1: 0, 2: 1, 3: 14, 4: 159}			0	0	CAGCGGCAGCCCCGGAAAG	NGG
908523546	JAK1	promoter	1	64966630	64966652	-	CCAGCGGCAGCCCCGGAAAGCGG	{0: 1, 1: 0, 2: 0, 3: 13, 4: 132}			0	0	CGCTTTCCGGGGCTGCCGC	NGG
908523548	JAK1	promoter	1	64966631	64966653	+	CAGCGGCAGCCCCGGAAAGCGGG	{0: 1, 1: 0, 2: 1, 3: 19, 4: 229}			0	0	AGCGGCAGCCCCGGAAAGC	NGG
908523549	JAK1	promoter	1	64966632	64966654	+	AGCGGCAGCCCCGGAAAGCGGGG	{0: 1, 1: 0, 2: 0, 3: 13, 4: 95}			0	0	GCGGCAGCCCCGGAAAGCG	NGG
908523550	JAK1	promoter	1	64966635	64966657	+	GGCAGCCCCGGAAAGCGGGGCGG	{0: 1, 1: 0, 2: 0, 3: 17, 4: 187}			0	0	GCAGCCCCGGAAAGCGGGG	NGG
908523551	JAK1	promoter	1	64966636	64966658	+	GCAGCCCCGGAAAGCGGGGCGGG	{0: 1, 1: 0, 2: 0, 3: 20, 4: 197}			0	0	CAGCCCCGGAAAGCGGGGC	NGG
908523552	JAK1	promoter	1	64966637	64966659	+	CAGCCCCGGAAAGCGGGGCGGGG	{0: 1, 1: 0, 2: 0, 3: 18, 4: 189}			0	0	AGCCCCGGAAAGCGGGGCG	NGG
908523553	JAK1	promoter	1	64966640	64966662	-	CCCCGGAAAGCGGGGCGGGGTCG	{0: 1, 1: 0, 2: 0, 3: 5, 4: 83}			0	0	GACCCCGCCCCGCTTTCCG	NGG
908523554	JAK1	promoter	1	64966641	64966663	-	CCCGGAAAGCGGGGCGGGGTCGC	{0: 1, 1: 0, 2: 0, 3: 19, 4: 143}			0	0	CGACCCCGCCCCGCTTTCC	NGG
908523555	JAK1	promoter	1	64966642	64966664	-	CCGGAAAGCGGGGCGGGGTCGCG	{0: 1, 1: 0, 2: 0, 3: 10, 4: 81}			0	0	GCGACCCCGCCCCGCTTTC	NGG
908523556	JAK1	promoter	1	64966643	64966665	+	CGGAAAGCGGGGCGGGGTCGCGG	{0: 1, 1: 0, 2: 1, 3: 20, 4: 260}			0	0	GGAAAGCGGGGCGGGGTCG	NGG
908523557	JAK1	promoter	1	64966649	64966671	+	GCGGGGCGGGGTCGCGGTCCCGG	{0: 1, 1: 0, 2: 5, 3: 78, 4: 419}			0	0	CGGGGCGGGGTCGCGGTCC	NGG
908523559	JAK1	promoter	1	64966667	64966689	-	CCCGGCGGAGACTCTGCGCCTCC	{0: 1, 1: 0, 2: 0, 3: 10, 4: 154}			0	0	GAGGCGCAGAGTCTCCGCC	NGG
908523560	JAK1	promoter	1	64966668	64966690	-	CCGGCGGAGACTCTGCGCCTCCG	{0: 1, 1: 0, 2: 1, 3: 2, 4: 91}			0	0	GGAGGCGCAGAGTCTCCGC	NGG
908523561	JAK1	promoter	1	64966669	64966691	+	CGGCGGAGACTCTGCGCCTCCGG	{0: 1, 1: 0, 2: 0, 3: 2, 4: 65}			0	0	GGCGGAGACTCTGCGCCTC	NGG
908523562	JAK1	promoter	1	64966685	64966707	-	CCTCCGGCCTACCCGCCCCGCCC	{0: 1, 1: 0, 2: 15, 3: 105, 4: 931}			0	0	GGCGGGGCGGGTAGGCCGG	NGG
908523563	JAK1	promoter	1	64966688	64966710	-	CCGGCCTACCCGCCCCGCCCCCA	{0: 1, 1: 0, 2: 8, 3: 157, 4: 1101}			0	0	GGGGGCGGGGCGGGTAGGC	NGG
908523564	JAK1	promoter	1	64966692	64966714	-	CCTACCCGCCCCGCCCCCATCCG	{0: 1, 1: 0, 2: 8, 3: 106, 4: 1108}			0	0	GGATGGGGGCGGGGCGGGT	NGG
908523565	JAK1	promoter	1	64966693	64966715	+	CTACCCGCCCCGCCCCCATCCGG	{0: 1, 1: 0, 2: 0, 3: 26, 4: 243}			0	0	TACCCGCCCCGCCCCCATC	NGG
908523568	JAK1	promoter	1	64966700	64966722	-	CCCCGCCCCCATCCGGCTTCGCT	{0: 1, 1: 0, 2: 0, 3: 10, 4: 182}			0	0	GCGAAGCCGGATGGGGGCG	NGG
908523569	JAK1	promoter	1	64966701	64966723	-	CCCGCCCCCATCCGGCTTCGCTC	{0: 1, 1: 0, 2: 0, 3: 19, 4: 189}			0	0	AGCGAAGCCGGATGGGGGC	NGG
908523570	JAK1	promoter	1	64966702	64966724	-	CCGCCCCCATCCGGCTTCGCTCG	{0: 1, 1: 0, 2: 0, 3: 2, 4: 95}			0	0	GAGCGAAGCCGGATGGGGG	NGG
908523571	JAK1	promoter	1	64966705	64966727	-	CCCCCATCCGGCTTCGCTCGCGA	{0: 1, 1: 0, 2: 0, 3: 1, 4: 17}			0	0	CGCGAGCGAAGCCGGATGG	NGG
908523572	JAK1	promoter	1	64966706	64966728	-	CCCCATCCGGCTTCGCTCGCGAA	{0: 1, 1: 0, 2: 0, 3: 0, 4: 17}			0	0	TCGCGAGCGAAGCCGGATG	NGG
908523573	JAK1	promoter	1	64966707	64966729	-	CCCATCCGGCTTCGCTCGCGAAG	{0: 1, 1: 0, 2: 0, 3: 0, 4: 9}			0	0	TTCGCGAGCGAAGCCGGAT	NGG
908523574	JAK1	promoter	1	64966708	64966730	-	CCATCCGGCTTCGCTCGCGAAGC	{0: 1, 1: 0, 2: 0, 3: 3, 4: 19}			0	0	CTTCGCGAGCGAAGCCGGA	NGG
908523575	JAK1	promoter	1	64966712	64966734	-	CCGGCTTCGCTCGCGAAGCTGCC	{0: 1, 1: 0, 2: 0, 3: 0, 4: 60}			0	0	GCAGCTTCGCGAGCGAAGC	NGG
908523576	JAK1	promoter	1	64966733	64966755	-	CCCCCACTCGTCTCTGTTCACCG	{0: 1, 1: 0, 2: 0, 3: 3, 4: 83}			0	0	GGTGAACAGAGACGAGTGG	NGG
908523577	JAK1	promoter	1	64966734	64966756	-	CCCCACTCGTCTCTGTTCACCGC	{0: 1, 1: 0, 2: 0, 3: 5, 4: 113}			0	0	CGGTGAACAGAGACGAGTG	NGG
908523578	JAK1	promoter	1	64966735	64966757	-	CCCACTCGTCTCTGTTCACCGCG	{0: 1, 1: 0, 2: 0, 3: 0, 4: 37}			0	0	GCGGTGAACAGAGACGAGT	NGG
908523579	JAK1	promoter	1	64966736	64966758	-	CCACTCGTCTCTGTTCACCGCGT	{0: 1, 1: 0, 2: 0, 3: 1, 4: 44}			0	0	CGCGGTGAACAGAGACGAG	NGG
908523580	JAK1	promoter	1	64966753	64966775	-	CCGCGTCCTCTAGATTCTAGAAT	{0: 1, 1: 0, 2: 0, 3: 10, 4: 134}			0	0	TTCTAGAATCTAGAGGACG	NGG
908523582	JAK1	promoter	1	64966770	64966792	+	TAGAATCTAGAAACTCATCTAGG	{0: 1, 1: 0, 2: 1, 3: 17, 4: 230}			0	0	AGAATCTAGAAACTCATCT	NGG
908523583	JAK1	promoter	1	64966778	64966800	+	AGAAACTCATCTAGGACGCGAGG	{0: 1, 1: 0, 2: 0, 3: 1, 4: 32}			0	0	GAAACTCATCTAGGACGCG	NGG
908523584	JAK1	promoter	1	64966791	64966813	+	GGACGCGAGGTCATCTATCGCGG	{0: 1, 1: 0, 2: 0, 3: 1, 4: 7}			0	0	GACGCGAGGTCATCTATCG	NGG
908523585	JAK1	promoter	1	64966792	64966814	+	GACGCGAGGTCATCTATCGCGGG	{0: 1, 1: 0, 2: 0, 3: 0, 4: 5}			0	0	ACGCGAGGTCATCTATCGC	NGG
908523586	JAK1	promoter	1	64966793	64966815	+	ACGCGAGGTCATCTATCGCGGGG	{0: 1, 1: 0, 2: 0, 3: 0, 4: 5}			0	0	CGCGAGGTCATCTATCGCG	NGG
908523587	JAK1	promoter	1	64966808	64966830	+	TCGCGGGGAGTAAAATTGCCAGG	{0: 1, 1: 0, 2: 0, 3: 4, 4: 35}			0	0	CGCGGGGAGTAAAATTGCC	NGG
908523588	JAK1	promoter	1	64966826	64966848	-	CCAGGATTCGCCCGTAGATTGAC	{0: 1, 1: 0, 2: 0, 3: 1, 4: 11}			0	0	TCAATCTACGGGCGAATCC	NGG
908523589	JAK1	promoter	1	64966836	64966858	-	CCCGTAGATTGACCCCTCCCAGC	{0: 1, 1: 0, 2: 0, 3: 4, 4: 76}			0	0	CTGGGAGGGGTCAATCTAC	NGG
908523590	JAK1	promoter	1	64966837	64966859	-	CCGTAGATTGACCCCTCCCAGCT	{0: 1, 1: 0, 2: 0, 3: 1, 4: 116}			0	0	GCTGGGAGGGGTCAATCTA	NGG
908523591	JAK1	promoter	1	64966841	64966863	+	AGATTGACCCCTCCCAGCTCTGG	{0: 1, 1: 0, 2: 0, 3: 15, 4: 141}			0	0	GATTGACCCCTCCCAGCTC	NGG
908523593	JAK1	promoter	1	64966849	64966871	-	CCCTCCCAGCTCTGGAGCCCCCT	{0: 1, 1: 0, 2: 8, 3: 65, 4: 510}			0	0	GGGGGCTCCAGAGCTGGGA	NGG
908523594	JAK1	promoter	1	64966850	64966872	-	CCTCCCAGCTCTGGAGCCCCCTC	{0: 1, 1: 0, 2: 3, 3: 55, 4: 479}			0	0	AGGGGGCTCCAGAGCTGGG	NGG
908523595	JAK1	promoter	1	64966853	64966875	-	CCCAGCTCTGGAGCCCCCTCCGC	{0: 1, 1: 0, 2: 3, 3: 40, 4: 279}			0	0	CGGAGGGGGCTCCAGAGCT	NGG
908523596	JAK1	promoter	1	64966854	64966876	-	CCAGCTCTGGAGCCCCCTCCGCC	{0: 1, 1: 0, 2: 2, 3: 52, 4: 427}			0	0	GCGGAGGGGGCTCCAGAGC	NGG
908523597	JAK1	promoter	1	64966866	64966888	-	CCCCCTCCGCCACACCTTTGTGC	{0: 1, 1: 0, 2: 1, 3: 19, 4: 292}			0	0	CACAAAGGTGTGGCGGAGG	NGG
908523598	JAK1	promoter	1	64966867	64966889	-	CCCCTCCGCCACACCTTTGTGCG	{0: 1, 1: 0, 2: 1, 3: 4, 4: 75}			0	0	GCACAAAGGTGTGGCGGAG	NGG
908523599	JAK1	promoter	1	64966868	64966890	-	CCCTCCGCCACACCTTTGTGCGC	{0: 1, 1: 0, 2: 0, 3: 4, 4: 72}			0	0	CGCACAAAGGTGTGGCGGA	NGG
908523600	JAK1	promoter	1	64966869	64966891	-	CCTCCGCCACACCTTTGTGCGCT	{0: 1, 1: 0, 2: 0, 3: 9, 4: 92}			0	0	GCGCACAAAGGTGTGGCGG	NGG
908523601	JAK1	promoter	1	64966872	64966894	-	CCGCCACACCTTTGTGCGCTCGA	{0: 1, 1: 0, 2: 0, 3: 1, 4: 52}			0	0	CGAGCGCACAAAGGTGTGG	NGG
908523602	JAK1	promoter	1	64966875	64966897	-	CCACACCTTTGTGCGCTCGATGC	{0: 1, 1: 0, 2: 0, 3: 2, 4: 30}			0	0	CATCGAGCGCACAAAGGTG	NGG
908523603	JAK1	promoter	1	64966880	64966902	-	CCTTTGTGCGCTCGATGCAGAAA	{0: 1, 1: 0, 2: 0, 3: 1, 4: 44}			0	0	TTCTGCATCGAGCGCACAA	NGG
908523604	JAK1	promoter	1	64966908	64966930	-	CCCGCCTCCTCCGTATACGCTCC	{0: 1, 1: 0, 2: 0, 3: 1, 4: 89}			0	0	GAGCGTATACGGAGGAGGC	NGG
908523605	JAK1	promoter	1	64966909	64966931	-	CCGCCTCCTCCGTATACGCTCCG	{0: 1, 1: 0, 2: 0, 3: 1, 4: 64}			0	0	GGAGCGTATACGGAGGAGG	NGG
908523606	JAK1	promoter	1	64966912	64966934	-	CCTCCTCCGTATACGCTCCGCTT	{0: 1, 1: 0, 2: 0, 3: 0, 4: 25}			0	0	AGCGGAGCGTATACGGAGG	NGG
908523607	JAK1	promoter	1	64966915	64966937	-	CCTCCGTATACGCTCCGCTTCTT	{0: 1, 1: 0, 2: 0, 3: 1, 4: 13}			0	0	AGAAGCGGAGCGTATACGG	NGG
908523608	JAK1	promoter	1	64966918	64966940	-	CCGTATACGCTCCGCTTCTTACC	{0: 1, 1: 0, 2: 0, 3: 0, 4: 27}			0	0	GTAAGAAGCGGAGCGTATA	NGG
908523609	JAK1	promoter	1	64966929	64966951	-	CCGCTTCTTACCCCAGCTCAGTA	{0: 1, 1: 0, 2: 0, 3: 21, 4: 206}			0	0	ACTGAGCTGGGGTAAGAAG	NGG
908523610	JAK1	promoter	1	64966931	64966953	+	GCTTCTTACCCCAGCTCAGTAGG	{0: 1, 1: 0, 2: 1, 3: 10, 4: 141}			0	0	CTTCTTACCCCAGCTCAGT	NGG
908523611	JAK1	promoter	1	64966936	64966958	+	TTACCCCAGCTCAGTAGGAGAGG	{0: 1, 1: 0, 2: 0, 3: 10, 4: 110}			0	0	TACCCCAGCTCAGTAGGAG	NGG
908523612	JAK1	promoter	1	64966939	64966961	-	CCCCAGCTCAGTAGGAGAGGAGC	{0: 1, 1: 0, 2: 0, 3: 19, 4: 187}			0	0	CTCCTCTCCTACTGAGCTG	NGG
908523613	JAK1	promoter	1	64966940	64966962	-	CCCAGCTCAGTAGGAGAGGAGCT	{0: 1, 1: 0, 2: 2, 3: 12, 4: 189}			0	0	GCTCCTCTCCTACTGAGCT	NGG
908523614	JAK1	promoter	1	64966941	64966963	-	CCAGCTCAGTAGGAGAGGAGCTA	{0: 1, 1: 0, 2: 1, 3: 11, 4: 127}			0	0	AGCTCCTCTCCTACTGAGC	NGG
908523615	JAK1	promoter	1	64966945	64966967	+	CTCAGTAGGAGAGGAGCTAGTGG	{0: 1, 1: 0, 2: 2, 3: 24, 4: 207}			0	0	TCAGTAGGAGAGGAGCTAG	NGG
908523616	JAK1	promoter	1	64966989	64967011	+	TAACAATACAGCCCCCAGCTTGG	{0: 1, 1: 0, 2: 1, 3: 8, 4: 108}			0	0	AACAATACAGCCCCCAGCT	NGG
908523617	JAK1	promoter	1	64967000	64967022	-	CCCCCAGCTTGGACAAGCTACTG	{0: 1, 1: 0, 2: 1, 3: 12, 4: 135}			0	0	AGTAGCTTGTCCAAGCTGG	NGG
908523618	JAK1	promoter	1	64967001	64967023	-	CCCCAGCTTGGACAAGCTACTGC	{0: 1, 1: 0, 2: 0, 3: 15, 4: 210}			0	0	CAGTAGCTTGTCCAAGCTG	NGG
908523619	JAK1	promoter	1	64967002	64967024	-	CCCAGCTTGGACAAGCTACTGCA	{0: 1, 1: 0, 2: 0, 3: 3, 4: 83}			0	0	GCAGTAGCTTGTCCAAGCT	NGG
908523620	JAK1	promoter	1	64967003	64967025	-	CCAGCTTGGACAAGCTACTGCAG	{0: 1, 1: 0, 2: 0, 3: 9, 4: 110}			0	0	TGCAGTAGCTTGTCCAAGC	NGG
908523621	JAK1	promoter	1	64967028	64967050	-	CCAACCCATTCCGTATTTTAAAA	{0: 1, 1: 0, 2: 2, 3: 19, 4: 251}			0	0	TTTAAAATACGGAATGGGT	NGG
908523622	JAK1	promoter	1	64967032	64967054	-	CCCATTCCGTATTTTAAAAGCTC	{0: 1, 1: 0, 2: 2, 3: 15, 4: 220}			0	0	AGCTTTTAAAATACGGAAT	NGG
908523623	JAK1	promoter	1	64967033	64967055	-	CCATTCCGTATTTTAAAAGCTCT	{0: 1, 1: 0, 2: 1, 3: 24, 4: 261}			0	0	GAGCTTTTAAAATACGGAA	NGG
908523624	JAK1	promoter	1	64967038	64967060	-	CCGTATTTTAAAAGCTCTTTACG	{0: 1, 1: 0, 2: 2, 3: 30, 4: 297}			0	0	GTAAAGAGCTTTTAAAATA	NGG
908523626	JAK1	promoter	1	64967112	64967134	-	CCTAATGCATGTACAGCGCTTTT	{0: 1, 1: 0, 2: 0, 3: 6, 4: 94}			0	0	AAAGCGCTGTACATGCATT	NGG
908523627	JAK1	promoter	1	64967151	64967173	-	CCTCTCAAAGTAGTAGCATCATC	{0: 1, 1: 0, 2: 1, 3: 11, 4: 154}			0	0	ATGATGCTACTACTTTGAG	NGG
908523628	JAK1	promoter	1	64967163	64967185	+	GTAGCATCATCTTATCCATGAGG	{0: 1, 1: 0, 2: 2, 3: 11, 4: 150}			0	0	TAGCATCATCTTATCCATG	NGG
908523629	JAK1	promoter	1	64967178	64967200	-	CCATGAGGAACAAATTAAGTCTT	{0: 1, 1: 0, 2: 3, 3: 26, 4: 262}			0	0	AGACTTAATTTGTTCCTCA	NGG
908523630	JAK1	promoter	1	64967195	64967217	+	AGTCTTTAGTGTCTTAATCAAGG	{0: 1, 1: 0, 2: 0, 3: 14, 4: 193}			0	0	GTCTTTAGTGTCTTAATCA	NGG
908523631	JAK1	promoter	1	64967227	64967249	+	AGCCAAGATTCATACTTCGTAGG	{0: 1, 1: 0, 2: 0, 3: 1, 4: 73}			0	0	GCCAAGATTCATACTTCGT	NGG
908523632	JAK1	promoter	1	64967229	64967251	-	CCAAGATTCATACTTCGTAGGCA	{0: 1, 1: 0, 2: 0, 3: 4, 4: 66}			0	0	GCCTACGAAGTATGAATCT	NGG
908523633	JAK1	promoter	1	64967237	64967259	+	CATACTTCGTAGGCAGTCCACGG	{0: 1, 1: 0, 2: 0, 3: 1, 4: 30}			0	0	ATACTTCGTAGGCAGTCCA	NGG
908523634	JAK1	promoter	1	64967254	64967276	-	CCACGGACAAATCCTAACAATTT	{0: 1, 1: 0, 2: 0, 3: 5, 4: 82}			0	0	AATTGTTAGGATTTGTCCG	NGG
908523635	JAK1	promoter	1	64967266	64967288	-	CCTAACAATTTTATTTCCTTAGG	{0: 1, 1: 0, 2: 2, 3: 21, 4: 337}			0	0	CTAAGGAAATAAAATTGTT	NGG
908523636	JAK1	promoter	1	64967266	64967288	+	CCTAACAATTTTATTTCCTTAGG	{0: 1, 1: 0, 2: 9, 3: 90, 4: 662}			0	0	CTAACAATTTTATTTCCTT	NGG
908523637	JAK1	promoter	1	64967282	64967304	-	CCTTAGGTATCTCTCCAATCAGT	{0: 1, 1: 0, 2: 1, 3: 5, 4: 97}			0	0	CTGATTGGAGAGATACCTA	NGG
908523638	JAK1	promoter	1	64967296	64967318	-	CCAATCAGTTCACTTGTCTATGT	{0: 1, 1: 0, 2: 2, 3: 16, 4: 162}			0	0	CATAGACAAGTGAACTGAT	NGG
908523639	JAK1	promoter	1	64967301	64967323	+	CAGTTCACTTGTCTATGTTCCGG	{0: 1, 1: 0, 2: 0, 3: 6, 4: 109}			0	0	AGTTCACTTGTCTATGTTC	NGG
908523640	JAK1	promoter	1	64967309	64967331	+	TTGTCTATGTTCCGGCAACACGG	{0: 1, 1: 0, 2: 0, 3: 4, 4: 92}			0	0	TGTCTATGTTCCGGCAACA	NGG
908523641	JAK1	promoter	1	64967320	64967342	-	CCGGCAACACGGTCCGAGCTGCC	{0: 1, 1: 0, 2: 0, 3: 7, 4: 73}			0	0	GCAGCTCGGACCGTGTTGC	NGG
908523643	JAK1	promoter	1	64967339	64967361	+	TGCCACCATCTCTCACCTGAAGG	{0: 1, 1: 0, 2: 4, 3: 18, 4: 181}			0	0	GCCACCATCTCTCACCTGA	NGG
908523645	JAK1	promoter	1	64967341	64967363	-	CCACCATCTCTCACCTGAAGGGA	{0: 1, 1: 0, 2: 2, 3: 29, 4: 236}			0	0	CCCTTCAGGTGAGAGATGG	NGG
908523646	JAK1	promoter	1	64967344	64967366	-	CCATCTCTCACCTGAAGGGACCA	{0: 1, 1: 0, 2: 0, 3: 16, 4: 207}			0	0	GGTCCCTTCAGGTGAGAGA	NGG
908523647	JAK1	promoter	1	64967354	64967376	-	CCTGAAGGGACCACGAACATCTC	{0: 1, 1: 0, 2: 0, 3: 11, 4: 71}			0	0	AGATGTTCGTGGTCCCTTC	NGG
908523648	JAK1	promoter	1	64967364	64967386	-	CCACGAACATCTCTTAAATCGTC	{0: 1, 1: 0, 2: 0, 3: 6, 4: 55}			0	0	ACGATTTAAGAGATGTTCG	NGG
908523649	JAK1	promoter	1	64967390	64967412	-	CCATTCACTCCAGCCCCCAATTA	{0: 1, 1: 0, 2: 2, 3: 22, 4: 257}			0	0	AATTGGGGGCTGGAGTGAA	NGG
908523650	JAK1	promoter	1	64967399	64967421	-	CCAGCCCCCAATTAATTCTCTAC	{0: 1, 1: 0, 2: 2, 3: 17, 4: 180}			0	0	TAGAGAATTAATTGGGGGC	NGG
908523651	JAK1	promoter	1	64967403	64967425	-	CCCCCAATTAATTCTCTACAATG	{0: 1, 1: 0, 2: 1, 3: 25, 4: 216}			0	0	ATTGTAGAGAATTAATTGG	NGG
908523652	JAK1	promoter	1	64967404	64967426	-	CCCCAATTAATTCTCTACAATGA	{0: 1, 1: 0, 2: 0, 3: 20, 4: 196}			0	0	CATTGTAGAGAATTAATTG	NGG
908523653	JAK1	promoter	1	64967405	64967427	-	CCCAATTAATTCTCTACAATGAA	{0: 1, 1: 0, 2: 2, 3: 32, 4: 324}			0	0	TCATTGTAGAGAATTAATT	NGG
908523654	JAK1	promoter	1	64967406	64967428	-	CCAATTAATTCTCTACAATGAAC	{0: 1, 1: 0, 2: 0, 3: 21, 4: 195}			0	0	TTCATTGTAGAGAATTAAT	NGG
908523656	JAK1	promoter	1	64967459	64967481	-	CCCATGCTTAAAACACTCCAGCG	{0: 1, 1: 0, 2: 4, 3: 38, 4: 214}			0	0	GCTGGAGTGTTTTAAGCAT	NGG
908523657	JAK1	promoter	1	64967460	64967482	-	CCATGCTTAAAACACTCCAGCGA	{0: 1, 1: 0, 2: 6, 3: 54, 4: 291}			0	0	CGCTGGAGTGTTTTAAGCA	NGG
908523658	JAK1	promoter	1	64967476	64967498	-	CCAGCGACTTCCCCCTGACAATC	{0: 1, 1: 0, 2: 0, 3: 4, 4: 76}			0	0	ATTGTCAGGGGGAAGTCGC	NGG
908523659	JAK1	promoter	1	64967481	64967503	+	GACTTCCCCCTGACAATCCCTGG	{0: 1, 1: 0, 2: 1, 3: 9, 4: 111}			0	0	ACTTCCCCCTGACAATCCC	NGG
908523660	JAK1	promoter	1	64967486	64967508	-	CCCCCTGACAATCCCTGGATGAA	{0: 1, 1: 0, 2: 0, 3: 9, 4: 119}			0	0	TCATCCAGGGATTGTCAGG	NGG
908523661	JAK1	promoter	1	64967487	64967509	-	CCCCTGACAATCCCTGGATGAAA	{0: 1, 1: 0, 2: 0, 3: 11, 4: 178}			0	0	TTCATCCAGGGATTGTCAG	NGG
908523662	JAK1	promoter	1	64967488	64967510	-	CCCTGACAATCCCTGGATGAAAA	{0: 1, 1: 0, 2: 0, 3: 15, 4: 169}			0	0	TTTCATCCAGGGATTGTCA	NGG
908523663	JAK1	promoter	1	64967489	64967511	-	CCTGACAATCCCTGGATGAAAAT	{0: 1, 1: 0, 2: 1, 3: 10, 4: 174}			0	0	TTTTCATCCAGGGATTGTC	NGG
908523664	JAK1	promoter	1	64967498	64967520	-	CCCTGGATGAAAATCCTCCGAGG	{0: 1, 1: 0, 2: 0, 3: 7, 4: 81}			0	0	CTCGGAGGATTTTCATCCA	NGG
908523665	JAK1	promoter	1	64967498	64967520	+	CCCTGGATGAAAATCCTCCGAGG	{0: 1, 1: 0, 2: 0, 3: 6, 4: 88}			0	0	CCTGGATGAAAATCCTCCG	NGG
908523666	JAK1	promoter	1	64967499	64967521	-	CCTGGATGAAAATCCTCCGAGGC	{0: 1, 1: 0, 2: 0, 3: 4, 4: 76}			0	0	CCTCGGAGGATTTTCATCC	NGG
908523667	JAK1	promoter	1	64967508	64967530	+	AAATCCTCCGAGGCCGTGCACGG	{0: 1, 1: 0, 2: 0, 3: 11, 4: 114}			0	0	AATCCTCCGAGGCCGTGCA	NGG
908523668	JAK1	promoter	1	64967512	64967534	-	CCTCCGAGGCCGTGCACGGTCAG	{0: 1, 1: 0, 2: 0, 3: 3, 4: 61}			0	0	TGACCGTGCACGGCCTCGG	NGG
908523669	JAK1	promoter	1	64967515	64967537	-	CCGAGGCCGTGCACGGTCAGAAT	{0: 1, 1: 0, 2: 0, 3: 0, 4: 35}			0	0	TTCTGACCGTGCACGGCCT	NGG
908523670	JAK1	promoter	1	64967521	64967543	-	CCGTGCACGGTCAGAATTCTGCA	{0: 1, 1: 0, 2: 0, 3: 18, 4: 141}			0	0	GCAGAATTCTGACCGTGCA	NGG
CTRL00301		non_targeting									0	0	GCCGTAATACAGGTATGTA
CTRL00157		non_targeting									0	0	AGTCGCCACTCTCAGGTAG
CTRL00822		non_targeting									0	0	CGGTGTGCTGAAGACACTT
CTRL00257		non_targeting									0	0	GTTAGGTAGTATTTATCCG
CTRL00594		non_targeting									0	0	GTCGATAGGGTCACGAGAA
CTRL01001		non_targeting									0	0	TGTCAACGGAGAATGGTCA
CTRL00726		non_targeting									0	0	TAAGGACAGAAGTAGATCA
CTRL00816		non_targeting									0	0	CCATTCGGTTAACCTAAAG
CTRL00132		non_targeting									0	0	CCCGCTCTAGCCTATAAGA
CTRL00611		non_targeting									0	0	AATATCTACCCAACGACTA
CTRL00001		non_targeting									0	0	GTCCATGGGTGGAGTTACG
CTRL00005		non_targeting									0	0	TACAGCTAAGTTAAACTCG
CTRL00193		non_targeting									0	0	TCAGCCCGGGTATCTCGTA
CTRL00851		non_targeting									0	0	GTCAGGTTACGGTCAGATC
CTRL00888		non_targeting									0	0	ACTCATTGGAACATACATG
CTRL00289		non_targeting									0	0	GTACGAAGAACCCTATCTC
CTRL00915		non_targeting									0	0	TGTCGTCAGGCAGTCATCG
CTRL00186		non_targeting									0	0	CCCTACGTTGGAAACCAGT
CTRL00050		non_targeting									0	0	TGCGAGCCCAACAGTAAGT
CTRL00386		non_targeting									0	0	TCAGAGGCACGGATCCGTA
CTRL00482		non_targeting									0	0	ACCTGATGGCCGAGATTAA
CTRL00216		non_targeting									0	0	TGTGATCCGACACCTTTCC
CTRL00071		non_targeting									0	0	AATTGAGACTAGAACGTAG
CTRL00338		non_targeting									0	0	CCTCAGGTCTTTCTATCCG
CTRL00393		non_targeting									0	0	GTAGAAAGAACGATTATGG
CTRL00786		non_targeting									0	0	TCCGCTGTTGCACGAGAGT
CTRL00452		non_targeting									0	0	TGATCTCACCGGCACGTGA
CTRL00015		non_targeting									0	0	TGCATCAACAAGTACGCGT
CTRL00836		non_targeting									0	0	ATCTAACATCAATTCTGGG
CTRL00099		non_targeting									0	0	TCCACCACCAAGCTTGTAG
CTRL00598		non_targeting									0	0	GATCGATCCACACTAAGGA
CTRL00686		non_targeting									0	0	GGCGTCCTTTAGAGTGAGA
CTRL00820		non_targeting									0	0	TAGAGTTAGCGGTCAGATT
CTRL00173		non_targeting									0	0	TGCTCGGATCAAATCATCA
CTRL00717		non_targeting									0	0	CCAGAGTTCTTGCACCCGA
CTRL00927		non_targeting									0	0	TGCGGTAAGGCAGTCCCAT
CTRL00924		non_targeting									0	0	GTGGCAACAAGAAGGGTCG
CTRL00187		non_targeting									0	0	CTTAAACCCGTATACTATG
CTRL00981		non_targeting									0	0	GGCTTATGCGGACTAAGGT
CTRL00059		non_targeting									0	0	GTCCGCACTTTATCAACAG
CTRL00465		non_targeting									0	0	CGAGCTCCATCTCACCAGT
CTRL00074		non_targeting									0	0	CTGCCAAGACTTCACGGAA
CTRL00774		non_targeting									0	0	CCCATGTCACCGCTTGAAG
CTRL00202		non_targeting									0	0	AGACCGTTAGCCTGAGATA
CTRL00689		non_targeting									0	0	GACCGGCACCTTATTATAT
CTRL00484		non_targeting									0	0	TGAATACCCGTGACGGACA
CTRL00995		non_targeting									0	0	CCAGTGGTAAATCCCGATA
CTRL00024		non_targeting									0	0	ATCGGCAGGTTACCTCTGA
CTRL00684		non_targeting									0	0	ACATCCGTTGTCTTATCTA
CTRL00131		non_targeting									0	0	ACTCCGGCAAGCCAGCTCT
CTRL00565		non_targeting									0	0	TAAGCAGATCATGAGCGGT
CTRL00156		non_targeting									0	0	CTCGCCTTAACTTGATGGT
CTRL00624		non_targeting									0	0	GGCTAACGGATTTACCCGC
CTRL00227		non_targeting									0	0	GCATGGCAGTATCCCATAG
CTRL00838		non_targeting									0	0	TTGACGACAAGCAATTCAG
CTRL00928		non_targeting									0	0	CCAGCATGCTACCTCGAAA
[truncated: 1 more rows]

## Sheet: JAK1 BE3 read counts
sgRNA_ID	Control_Proliferation_Reads_1	IFNG_Proliferation_Reads_1	Control_FACS_Reads_1	IFNG_FACS_Reads_1	T0_Reads_1	Plasmid_Reads_1	Plasmid_Reads_2	T0_Reads_2	Control_Proliferation_Reads_2	IFNG_Proliferation_Reads_2	Control_FACS_Reads_2	IFNG_FACS_Reads_2
908509653	11855	12478	10321	9385	12000	10269	27286	26029	28679	34604	22826	19605
908523203	12968	11363	10917	7285	13115	10192	27101	27427	30469	24921	21495	25489
1082788497	13773	12101	10040	10435	11785	10230	27415	26402	31658	29053	25289	23234
908508774	11978	11289	12071	10175	12674	7968	23874	25018	32205	23592	22895	13748
1149810181	10696	13387	9900	11043	9709	8233	22997	23583	30622	27954	22462	31173
908523360	3166	3520	3619	3864	4999	5561	12614	9839	9810	9397	6806	7673
908523231	9200	9948	7172	5574	8396	9530	23020	20892	22684	20481	21342	15804
908523187	11624	10441	11747	9550	11161	7760	25671	24576	27913	26959	24698	20339
1120472798	9795	9587	6483	10823	8840	10546	24344	20005	21901	20073	18037	14776
1046834920	11098	11173	11888	11448	13028	9810	25475	25069	29026	25678	26631	25023
908513055	12051	13268	11835	15825	9563	10418	28304	27482	32809	30517	29743	35929
908508761	13821	9753	10794	11430	11842	9601	25134	27215	30532	27572	23541	21186
1079606670	14222	14164	13846	12809	15956	13519	31830	33313	37992	33110	31928	25680
908513056	12304	15144	13561	12697	12732	11197	28952	25608	29523	29805	26792	20343
962857275	11474	10074	11534	12043	15467	11178	28785	32184	33029	24676	29337	21920
1182436704	13080	7560	7859	8473	13796	12697	30613	36345	22802	15647	18966	16523
1170854274	10696	13221	9686	10315	12596	9980	23435	26865	29389	26596	28721	26483
1168531023	8212	8292	7629	7623	8064	9405	25198	18396	24144	20204	18810	17135
1113039998	14003	14203	15362	14968	16358	11723	28016	32652	37839	31498	29865	25883
1031552726	10572	13026	9927	6058	12601	10099	25221	27103	32458	26505	22716	23916
908523305	20060	21042	19552	19195	23429	19245	44034	52314	53842	48749	44069	39090
908523230	11639	10725	10155	12091	13022	11426	27032	30168	31115	28758	20422	21883
908513061	8163	10196	5426	5944	6885	7617	19567	16832	19511	19755	16488	14752
994388002	8678	6339	11062	8708	9347	10367	25386	20266	23160	26411	21726	19279
1009711944	13003	12010	11249	10781	11648	10825	26814	27089	32518	25750	23336	19153
908523361	11116	10621	11159	10411	12916	16720	37134	28308	32483	30476	29127	24410
908513251	12087	9978	10803	9529	11471	8970	26268	30378	29386	25117	27176	29080
908510018	17706	14268	13049	11642	13463	12873	31199	33333	36326	32706	31332	29369
908515002	8634	9550	10338	7861	9313	8304	20060	21546	24069	22239	23003	18204
1041958463	10068	9163	9128	9105	10989	9372	22208	20052	24687	22716	20786	20782
908523186	9866	6581	6983	6822	8621	5729	18428	19344	22613	20204	18508	17672
908509221	11115	8396	8786	8215	9719	8338	21951	21670	30724	25937	23527	26409
908512096	13858	14566	12974	15137	15515	13939	31550	35286	35826	25674	29247	31379
1065760938	19343	16762	17198	15183	20470	15002	37175	45235	49186	44949	40617	41443
908523626	11521	11377	9541	10725	11413	11592	27827	25209	26706	22006	24701	28939
908508818	12560	14681	13963	8823	10491	10838	26632	26861	33756	32960	25415	35253
908509410	13257	13249	10392	16586	12668	9511	24958	27440	31736	27351	27102	16584
908512444	18416	19012	18214	17588	17504	16316	37479	41602	47497	43092	35007	51661
997945927	10158	10341	9346	15690	10266	8211	21452	23601	24225	21169	19978	14222
908523286	16350	16450	13143	11903	15968	14305	34534	37463	43895	39581	34993	38970
908509003	10286	9763	8733	11059	13384	8944	22251	25021	25099	29878	22841	19173
943930893	15485	14300	14358	12930	15326	13605	33709	28682	34324	32003	34140	26785
908508808	11402	9602	7847	8717	7694	6568	20237	21038	22935	21821	24857	18341
908511827	13830	12007	11056	9081	12034	11329	28326	23495	33062	29586	28283	23361
1029840320	8004	5913	6551	5071	9841	13130	32632	23211	18734	17005	18110	8594
908508949	15449	13893	12112	14385	15954	11870	30208	35059	38038	33462	29786	27870
908508768	13292	9400	12565	12895	12446	9918	25127	25538	28847	26615	25585	21606
1169030511	12253	11380	10363	12514	11675	9593	23886	28163	31748	26546	29587	31970
1079603384	11168	11786	10678	12496	12109	10866	28018	27965	32498	26830	28811	36849
908508832	12044	11775	8739	12245	11149	10923	27955	23414	27623	25611	22569	18595
1083168063	12810	16458	14389	14716	18228	14591	35027	37846	43887	39528	35553	34021
915964160	8760	5988	9314	9285	10687	8841	22274	23642	22216	15288	18604	15933
1129815080	11783	14638	12320	11588	12259	9849	27093	25512	32769	29430	25558	25039
908523616	10669	6074	7082	5784	7703	5830	15413	17751	19059	17209	15842	15624
919784692	12822	14244	12543	11962	14432	12927	30423	32062	37978	29194	27152	26205
908510448	14901	11854	10984	12858	13471	13634	33262	29428	39964	34355	31027	20250
1083968827	10798	8656	12184	8314	18485	18223	39714	38127	26709	14355	25173	26673
1170854468	9323	6244	8710	6824	13525	12585	32621	30109	22636	14837	20782	15269
908523302	10469	12202	9484	9129	11380	8524	21634	23114	26434	24851	20937	20085
908513951	10667	11369	9311	10898	12977	10758	26755	24657	27432	26084	25291	22815
1006118953	14914	18524	9704	11124	16228	13617	31889	36101	27969	31607	25957	21438
1182438203	17225	17548	14515	11927	15808	14085	32603	40039	39731	31599	34047	28962
982363319	16622	18212	16446	11885	16966	14710	35241	43229	44515	38497	35556	33313
1041153370	13993	15891	14638	10219	15166	12609	32606	36657	38511	32843	33778	30862
1072146592	9466	8377	8979	7059	11643	9511	24909	25126	22752	18323	23277	18080
1135196471	20153	21803	17869	13721	20502	18349	44023	46335	48923	42912	45643	43401
1053064690	11394	9551	9023	9964	15401	11145	29406	36687	26280	18186	24660	23420
1149809207	14901	12475	14330	10794	17832	14464	34533	41753	40318	26949	35389	32320
908508824	14677	15878	11801	11966	13484	10207	28225	33261	33089	33589	30956	25608
997945905	14345	16519	13707	10278	17583	17894	41689	45649	36760	37296	30393	25719
1139934779	10193	4523	8040	6166	13791	13229	30688	28771	21405	13830	19338	11657
1139935569	9492	7323	9421	5304	12738	11262	30763	36932	26932	18094	25212	23665
908523373	19854	17217	17262	16810	18093	14901	38019	42409	43040	37031	38978	41397
908510164	21603	54603	19192	43309	20092	18071	39941	47432	57000	126674	50711	117670
1145930765	13100	14782	11382	9752	13693	10788	29154	29195	33133	28543	29025	23871
970239978	9818	13512	11149	10461	15615	8839	23849	26223	31675	25643	27516	24791
908508852	8560	9843	9748	10951	8784	8065	19797	20390	22499	21077	17500	25619
1082628144	10494	16985	14899	13735	13481	12286	30548	30572	35137	34301	31850	33540
1155984440	9639	11520	10576	6890	9583	8730	22038	21221	24864	19964	20019	16760
908523256	17437	15275	16270	17482	15703	18358	39395	40786	43055	36639	36993	32146
908513474	17857	15722	16362	13149	16587	14099	30925	29660	36903	29453	31092	20741
908523362	13138	13071	9509	11162	11103	17008	36583	25582	31060	27767	28134	38600
908508800	14068	12109	10367	11371	13567	12447	29120	27788	37823	28736	28390	19952
908514997	11974	13061	15278	13439	11322	12203	28867	29474	35466	28652	28820	27827
908511811	14003	13991	15043	14209	13585	12383	30517	32137	36691	35442	31386	39831
1007802094	8471	9706	6815	5951	11304	10875	26818	27528	24271	20992	16704	13319
908514996	15183	11134	14017	12605	13332	14238	33659	38348	38395	35841	32201	27921
1125284523	12425	10356	9626	10747	11987	10511	25067	23884	27828	26135	24837	30179
1071910084	13290	12422	11474	12545	12897	10184	26486	26683	30588	31913	26786	34951
908513049	14140	25032	13789	75383	13992	9333	25964	30286	32012	80110	26446	325162
1147550538	19378	19636	17012	16553	16714	13624	32096	43211	46287	41967	38146	32951
1083968661	16637	10758	14711	11642	18503	16564	38627	42238	43281	24982	31472	23077
1143149084	14027	13069	10665	13505	17632	13805	34924	40506	29464	35171	28086	22059
908509649	13550	14261	10506	12227	11050	11591	30447	26658	32071	28645	27110	33606
940514764	18684	17715	18810	15660	16448	15451	35289	37991	46309	39317	38126	41438
908512446	18380	17037	15908	19528	17249	15400	37216	39967	41106	41397	41943	30854
908513469	12020	14961	12966	12039	14191	12092	29589	32996	35233	32800	28926	36782
908509407	12803	12244	11883	7445	12359	9346	24427	27482	32937	27950	29019	22013
908512445	16222	12624	13378	10266	10497	13343	30098	33530	33995	37763	30072	35445
908523422	18251	15461	13224	16205	18174	15222	35413	36401	43949	35500	35273	48539
908509219	14189	12717	13323	10255	11572	11540	29108	26810	35757	27669	27178	19271
915964650	8358	5937	7952	8391	12668	10536	27020	30209	23159	14093	19956	12266
917570869	18884	15203	16233	12228	15214	14678	34852	42461	41622	39956	42708	46039
1053064862	7984	5576	9199	6393	11905	8825	22170	25596	23193	16595	19020	19842
1167979242	16437	13729	15563	15489	13826	10888	27768	33127	34440	30724	29361	27219
1149811843	15142	13014	14430	13028	13537	14645	34895	34392	41334	35056	34831	28344
1171173678	16202	15406	15087	14282	13616	13975	31419	35876	45734	35747	33079	30190
908508845	13523	11001	10982	11855	13706	8663	25600	25150	33002	30172	26703	29404
1170854390	12978	16427	12998	12728	15634	12234	28970	30801	38109	34149	26619	37719
1044080221	6957	5771	6477	5502	5935	4860	12444	15072	17365	14226	10906	18440
930457037	10938	14069	9794	9148	9822	10365	25538	27575	30505	21556	22645	19354
908509004	11125	11833	10904	10518	10277	10036	23686	29078	28373	28439	24041	35130
908508944	12320	7904	15324	11226	13422	12176	29017	26881	35276	23268	26704	24174
908509223	10635	10491	7955	8093	8929	7956	21253	20734	25458	22419	20660	25361
908523287	13932	11350	10173	10419	13827	10944	26216	27666	34506	30939	25429	19633
908523449	16982	14130	13386	13806	15424	14519	34435	37079	42440	39063	32691	32838
931520047	12101	11323	11462	10981	11072	10135	25771	26822	35499	27905	26118	20968
908511828	13429	14045	14057	9907	12001	11846	30033	25833	33302	27126	26740	41277
908523358	9902	8265	8133	11108	8280	7435	21024	20299	24735	18559	18022	22548
908513059	10057	10170	9864	10731	11700	9801	25902	23686	25572	23193	22591	25892
908508853	13283	12573	9999	10439	11888	11006	29056	24272	35184	25419	29744	27472
CTRL00611	12167	13667	13311	9390	11045	10901	28935	28820	34801	33269	29960	30520
1044080133	12886	14742	14419	11341	13599	14482	32847	34536	41335	37342	34895	35644
1072143604	12212	7981	9564	8882	15887	13867	33684	33522	27505	21426	23789	16521
966873442	17804	17192	17649	18820	17197	16108	37685	38356	45115	37375	37327	37437
1161383809	5299	6904	4191	1625	8074	5371	12255	12763	10108	20208	5897	4789
1013940258	14540	14237	15269	12685	15678	12294	29022	27830	34575	32824	28832	32197
908523667	15018	13152	16950	13643	16594	15977	35941	35578	37294	37092	38311	36763
1138409878	12031	11772	13478	11237	11927	11717	26291	26669	36508	30468	21606	23446
984184018	13753	12659	13596	13482	10993	12483	29761	29166	33626	25586	30825	28443
949574523	10187	10229	8676	8980	10316	9395	23164	23052	26288	22773	24422	24989
924457350	13608	12835	12441	12372	13481	11835	29242	25167	31929	26404	28333	19863
1073038903	14537	12329	9746	14649	11984	11285	26678	25367	33912	29117	27842	39280
908509257	9760	7900	9068	8370	8388	8502	22337	22463	25786	24674	22912	18754
908509672	6565	19249	5894	32184	5572	5487	12765	10588	13960	39114	10690	64636
1007802080	5460	6757	7117	5512	8719	5542	18195	18711	16054	17574	15042	7254
CTRL00071	13535	11815	11415	10368	10184	9617	23327	23294	28839	23632	20872	15463
908523649	10926	13119	12348	10647	11440	9582	23099	23054	33843	22871	22920	20409
908523195	9636	9990	10592	8668	10189	9769	25509	18972	24952	19667	19709	15936
908523634	13958	10484	10092	8647	10165	10107	26066	23467	31968	27393	26994	22415
1009344572	10922	9195	9365	7061	9226	8419	23045	18578	23506	21978	20306	15085
986377309	15265	15407	14263	13886	12913	12779	30577	35432	40797	37628	35872	32581
908523182	14127	13309	12972	7872	17564	11994	31088	35044	36196	30957	30077	33419
908508847	15362	11608	13383	11636	14683	11080	29144	33344	35250	32413	29858	15288
1145929927	9288	14431	10642	6345	11208	9196	24558	24216	29774	30055	23049	20710
908510167	16511	20711	13961	17640	17068	14701	34982	40553	38423	45500	32519	64018
999333714	10239	7523	8460	4892	14180	10175	25990	31657	21475	13680	19029	9722
1147859160	12897	10431	11405	7481	14729	15262	36663	41004	28222	16957	21145	23029
962859268	12442	14985	11007	7068	12626	11541	29940	27012	31696	27878	28413	24495
1142729683	12792	11135	13694	11985	21298	16918	42116	48933	31418	20153	27812	16585
1138411204	15240	16622	13827	11765	13936	14614	34280	34784	32834	37320	29020	29761
908509682	11530	12587	10951	9400	11153	12846	29495	28573	27288	25390	26549	25605
908510034	13735	37821	9866	135735	16075	12096	29878	30699	37664	99993	30699	533660
908510445	18340	42418	17695	43967	18086	16242	38340	39385	46617	104337	36832	123153
908511162	13706	17809	15702	13542	16046	12567	32771	29483	33588	35121	28798	34143
1169030117	14973	14976	13677	12712	13676	12660	30974	34981	34523	32401	33489	30668
908508765	16982	12384	12654	12553	13930	13121	30505	32995	33255	33896	29051	36310
908513265	20816	28433	17748	24313	21049	16582	40191	45884	51481	60662	43165	74580
938919284	14538	12760	11862	10795	13548	12162	29585	30228	27459	26511	26554	32843
908512423	10483	21960	12365	17616	13722	11279	27613	32749	38342	45797	29076	40724
908514971	22451	27583	18660	26237	23238	17292	39731	47961	52468	66548	40363	79647
908514981	11036	8325	9475	10815	9358	7506	18997	23237	28639	23034	21305	19297
908508877	16514	11899	13746	15139	13129	10563	28486	31399	36367	32474	25919	34388
1000440586	17382	12811	14913	14209	14059	13029	30600	35060	34815	35694	27031	34434
925278095	14004	17436	13541	14503	13936	13664	31960	33415	32629	32268	32149	34071
908523275	11500	15794	12626	11736	14046	11801	28385	32447	33572	32440	29131	23031
908508942	16784	14805	15993	12336	14116	16434	34953	33926	34105	35486	31697	17660
908523183	13792	12728	12204	11898	14380	10677	28460	28196	34823	30811	28357	32207
908512422	13170	25140	13731	56633	12123	12813	31126	33634	39917	79161	31786	250191
1065073445	13233	14823	12078	15374	16503	13548	34587	34895	34371	32431	29747	26702
1073964058	14004	12771	13707	10202	13105	11655	26710	31427	34091	26535	24103	28762
1059836148	10255	10564	11283	10099	11351	10357	24526	24126	28335	24487	28418	26569
CTRL00684	14740	15690	14083	12253	15136	13261	33234	31657	34937	32772	30934	23445
908509435	17173	15444	16278	17241	20599	14870	35151	38450	41598	39348	38246	26552
908513262	10339	9053	11204	10912	8857	11471	30506	20785	28472	19224	21841	19504
1006117483	10600	9724	9908	9107	11692	9038	23935	28999	23551	26029	19842	28015
908513490	17493	17045	16848	15492	17992	14545	35127	37501	46125	42461	35426	35724
908513238	14034	14578	12174	11621	13015	12215	28950	29106	32030	28433	26524	21982
997945925	12684	16515	12114	12384	13234	12060	29229	33016	33873	28881	26210	31704
965042142	15441	17398	12452	11873	15240	12406	30306	34888	32173	29164	31991	37450
908510268	15364	23378	14315	27383	11354	14794	33097	38876	38403	57878	33221	78930
975922351	13940	12836	9614	8618	12759	11715	27526	28264	34055	32825	25485	25454
908508789	17602	15405	16000	12394	16222	13774	32579	35111	38928	33468	33916	21886
1006117961	6061	6394	4719	2501	6861	6692	15945	18325	12524	12629	7466	7742
1168113344	22357	18682	17307	13242	18855	18508	41518	39496	43150	43770	43435	52525
1006117380	13325	15301	14511	15746	15898	15556	35436	36788	40723	37149	35854	27447
908523454	16591	20732	16780	17825	18183	15892	36127	36624	46002	47260	35693	35029
1170855348	13419	13007	13474	12739	16028	13031	32597	38176	31853	27441	30134	26619
1161466457	17688	14325	12256	13062	20291	15520	36075	42739	35925	31556	32138	28737
999333895	14287	15358	12202	10908	13205	12637	30515	32483	34220	28792	28887	25624
1143532368	10186	13636	10853	13431	15161	12644	29183	33804	30612	26462	25022	16691
908523277	13830	13081	10664	10721	12776	11150	25894	25858	34121	32434	26284	30694
908512442	14319	20413	12135	19681	15459	12221	28286	35794	40011	53934	31747	61480
908508790	17111	19787	14952	14449	17937	15029	35140	38444	42527	40357	32916	33341
1170854854	12896	14227	11535	14564	13115	12788	29750	34073	33411	27495	28923	27715
1058357472	9127	7861	9776	10532	9647	6101	19728	22579	24908	22153	20370	24839
934682814	8560	9439	8334	8131	11013	8036	19123	20512	24617	20496	19296	17700
985678896	22059	21266	15980	18546	21935	17701	38504	47096	47567	46081	40256	46285
904085812	9962	10661	9230	6145	16501	16499	36601	39098	29280	21872	26600	22477
1089213658	13963	14268	11764	12903	16506	11614	28139	34519	40468	31817	33160	31742
1127849288	16531	17576	17193	11791	15678	13405	32064	40672	38487	37490	36554	34989
962857280	14474	10996	12967	13173	17970	13042	32788	32147	39573	28975	35102	30868
908513485	18577	16627	14871	18084	15487	14468	33085	41071	43608	38277	38269	34737
908523466	15025	14037	14984	13194	17853	14355	32309	33757	36607	35299	31514	34145
1114481055	15437	23122	13732	18625	24425	21570	47292	48268	44311	43074	41597	27181
1161465780	11335	10192	10368	9249	15857	15426	34470	37922	31081	21779	25401	20785
982363103	14996	11794	11927	11110	22713	19273	44866	50990	37273	24410	28050	23662
1139935204	17146	13104	18772	13105	16633	15911	35391	38345	34436	26926	32411	25550
908509423	16584	12901	10678	12449	14267	12451	31378	29472	29994	30068	27395	20394
915500988	14192	12614	12385	13419	15378	13364	34574	36735	41655	34258	30972	31467
908523323	18580	19658	16633	18142	21047	19312	42147	50236	62459	43650	43011	35671
915500265	8872	11085	10200	5454	13138	14454	32361	30466	28758	25704	24351	13826
1182437306	10138	6408	10628	5679	15992	13610	33131	36935	25103	15632	27777	15407
908523284	17940	16642	16955	13433	18308	14917	33467	39252	44473	34676	37974	32851
1083167413	10903	9651	12101	6796	19835	14636	37239	39118	28918	19179	22736	15224
908511819	21835	22414	19561	20570	26628	20754	47681	50420	61106	49766	40235	44262
1161383229	18877	25814	16437	13463	24650	18851	41472	47163	45870	58452	39578	38794
908523374	18645	14960	17507	17660	20376	15614	38909	39792	47874	38717	38017	39276
1029362715	16250	14374	15538	15828	14258	13550	31636	33252	38378	34566	33015	22979
908512093	15864	27543	18068	21189	18995	15580	37973	36825	45324	63954	39714	104957
908510163	24202	36129	20193	29652	22551	18121	39956	45246	57485	72678	46445	70600
908513064	14033	14201	12054	10943	15079	8726	25740	26005	30189	28973	26845	37984
CTRL00482	13440	14329	13941	9022	12581	10310	26392	31859	34464	29529	27490	24199
908512094	11246	13128	11199	9375	13513	10651	26184	27356	28884	24766	26502	29140
908514995	18942	22280	17355	17263	19486	16535	38093	45991	51888	44742	39644	40331
908508773	16809	18011	14831	13378	18105	14685	35052	38224	46428	36997	36722	35894
1083718713	15397	16643	15283	15184	18945	15044	35182	36986	38727	35023	34386	33710
1169029982	17475	21217	15077	15090	15193	16612	37531	37187	45251	36451	34839	33880
908523648	7607	9589	8396	7897	9504	10341	26243	19390	22911	20597	19014	15100
908523585	18622	19035	16112	16225	17281	16235	36348	44294	41564	46467	38607	39910
908508798	14800	15043	11855	9946	11418	12542	31257	30463	33763	30711	31418	34209
1152413073	14280	14458	12480	10647	12595	14011	30454	29344	32526	25119	27942	17363
908523458	18283	19904	16084	17183	18844	16505	37549	35717	43896	45368	44539	33616
908523524	19691	21142	17546	18711	22668	20947	48764	47392	53738	46838	48506	43411
908509405	8653	7536	6393	5382	8832	11739	27223	14594	19811	18494	16796	17252
908509220	11277	14635	9160	13848	9996	9861	27328	24705	33315	26492	27002	31743
908523213	7473	7218	7141	8197	6818	9087	21172	14904	18659	15040	15607	13029
908523545	15662	15513	14806	12083	15869	14423	31520	35117	40150	34612	31743	33586
1161383346	16223	23382	13107	12476	17867	16505	39545	41008	30470	54432	26863	21209
1132721842	6957	6600	5740	4555	10342	10609	26511	25197	19365	14789	16497	10470
1145933077	13578	11182	10299	11080	17881	14072	33787	35368	33038	25915	27351	23497
908513245	9999	11502	10805	11391	11718	12355	28476	24294	27252	24934	20604	18677
CTRL00888	14023	12694	12215	9543	11582	11556	28862	29217	34791	30381	28540	26445
1148065014	11053	6285	8280	7833	17704	15502	36020	36055	29373	12486	21175	15665
CTRL00131	17263	15738	15721	10984	18001	13567	32006	38239	41491	39362	34644	23571
1143542115	13194	13692	14095	10170	16120	13523	32260	33129	39442	38186	31632	30734
1033604335	10438	11816	11748	9502	11646	10270	24761	25040	30844	26366	23570	22646
908508769	13061	13961	12495	10744	14100	11115	29949	30383	38352	32246	25632	28796
1006119332	12038	13223	9110	8177	15723	13822	32317	33968	28070	29952	24358	17981
908513961	13411	14282	12064	13091	11920	13526	31215	30877	36701	29657	29734	27305
908523609	13523	15310	8866	8432	10996	10155	24200	26687	31510	28259	24077	25726
908508859	12233	13254	10007	14128	12568	9333	26369	25842	32486	27022	27021	24088
908508833	10077	12619	8680	10586	13298	10980	28672	27294	30337	31133	27923	24041
908513495	14186	48259	14058	70984	15912	14725	33625	31573	39572	101161	30155	218851
908508856	15333	17652	14700	11859	16382	14181	33798	33665	41621	34997	35093	34220
908508795	18262	16789	15811	12658	13469	14202	35752	37663	40966	37707	31153	32793
908509643	17056	54023	15294	74082	18675	14345	35706	35954	48132	109647	39096	269577
1143530159	7146	6135	8761	6009	10245	12886	30562	26150	17595	12461	15784	17634
1182437886	10262	4895	11781	7726	16943	13411	33484	33937	27680	17083	21658	13942
908514990	25665	23473	18904	23267	22425	18162	43673	48756	58315	51914	43985	42870
1152086629	14309	12270	12131	10946	13411	10564	29034	28499	33156	28703	24137	23882
950093196	12233	17836	12235	9107	20293	17100	39881	41436	33171	38450	27097	18908
908523659	17272	17598	16595	23204	19512	15557	38519	40632	45583	39398	40395	35549
908523293	13432	12263	11642	9767	13079	12513	29540	27168	35925	30311	28900	27705
908509234	14280	13882	14726	12620	13725	12321	31689	29342	35313	31083	29780	27948
908508785	17518	14276	12186	13636	14518	11476	31162	32833	39066	35764	31036	34443
908510273	13843	14866	12222	10671	14255	10471	28430	24565	29771	25689	28030	27012
908509237	14353	12314	15890	14218	13022	12740	33487	28478	33994	31360	29471	29581
908523205	14091	15568	12632	12648	16233	11965	30899	32960	42814	35851	34403	37175
908523201	19415	16404	18823	16181	17036	13533	38727	40774	40853	42348	40690	36927
908508834	10308	10135	9170	9390	11505	9133	28782	25886	28921	22054	23110	30073
908508820	14903	15253	11965	16786	14028	11727	29391	30685	38487	36777	29827	32684
908509408	13516	18317	12387	13638	12407	9728	26028	24711	29467	33950	29048	33431
975922394	18142	14527	14488	14311	14254	13392	33642	36959	39765	36021	33457	33169
908508812	13154	12572	14425	13871	14986	11392	30135	34724	38742	32532	28680	31918
908513471	14494	13683	13300	12575	15220	12560	29178	30995	39547	27543	29595	31280
908514987	17989	18533	15193	15745	15878	14517	36609	42710	41674	41479	37616	38140
908523607	12137	12560	10566	13273	11262	11206	25908	28642	27843	26348	22026	24278
1098656079	14824	14744	11967	12844	15881	11868	30253	33463	36511	34745	30622	30370
908508868	16462	15820	15697	16356	15496	12108	30507	34596	38177	34417	29990	30440
908510457	15998	22596	18808	21990	17260	15819	35950	35265	41610	48125	35091	47375
908513266	16139	14324	12849	12672	15794	12855	31926	36793	44183	33968	34397	22949
908523582	14636	9599	10908	9109	8014	8631	23943	22725	24299	25370	21646	31946
1007802095	9331	7366	9636	7601	15173	11901	29501	31167	23878	17102	22324	17152
1149812474	17572	17108	16398	12197	18014	13599	34910	33729	43280	38083	36801	26970
1147860861	10707	8066	10050	12236	13963	9628	22447	26996	25230	17633	24328	20251
908508779	6126	6741	7582	5297	6236	5492	13620	13903	17395	16012	13541	10498
CTRL00202	10820	12487	9393	11155	11364	10580	25591	25537	30335	30239	25414	25808
908523629	13763	10626	10717	8725	11451	9742	27580	29089	28023	29378	28309	24886
908523199	11073	11919	9286	14237	12310	8805	25119	29826	33735	26850	26069	23104
1076265353	14760	15084	12318	13414	12690	11716	31442	32884	37440	30531	28439	23914
908509687	9973	7503	8795	8075	8648	8237	23019	22814	22533	19079	21012	20859
908523425	15333	17510	15122	18162	16246	15867	35025	35475	39340	35358	38669	43816
1007345951	13906	12960	12772	13743	16358	12928	30809	38426	40960	29485	34113	36511
908523346	15929	16772	15882	10546	18028	16254	37935	42375	43559	45931	41588	46557
1064699426	13532	13766	12031	9434	12330	11390	28381	30461	32884	28514	30227	21474
1083167228	10431	9664	6724	6640	14738	12339	28459	31067	22611	18978	19017	11210
943721389	9779	11807	10307	10075	11538	10961	25592	25676	31001	26356	28018	24593
908523647	12479	12457	11519	8581	11142	13434	29757	29771	31445	29662	27700	21247
908511164	11369	27139	10369	87809	10482	8910	24188	21597	27849	83551	25324	393251
1057501398	17863	18808	18581	12717	18437	13767	36999	44175	43423	38819	39370	33839
1020496894	11815	14678	12939	16029	14129	11533	26973	31887	33576	32490	32775	27432
908510150	12869	10366	8693	12502	10222	13256	29189	25555	28545	25240	25652	17386
908514974	11833	12458	11765	11375	13772	13235	29984	32631	35387	30469	28846	30914
908511163	16320	20836	15499	18210	19288	12397	31185	36601	42572	39914	29587	56360
1049987736	8049	7651	4623	5506	9433	7546	18240	23724	19921	17652	19245	17761
949127199	13138	13935	12923	13094	13928	10202	26895	30713	36232	29416	30582	30871
929670563	16124	14494	16401	13192	16447	14465	34918	41869	45445	37477	36348	32792
908508809	12296	9318	8201	7975	13179	11482	27648	23668	23370	25384	23229	17720
908513254	12732	17333	10748	13366	11541	11789	29448	30886	34310	38007	25926	37485
908510606	19060	15507	13305	15353	17954	13203	33329	35455	38929	36226	33936	40659
1141709050	15977	17072	17343	13270	15791	15787	36477	40861	40393	38340	35191	25448
1147861059	9187	6570	9750	5545	14825	15634	33739	36022	22115	13596	21158	13635
908523211	10500	12023	13344	11306	13441	10486	24571	28467	32786	30051	26742	28226
1031552717	14641	15902	15568	14865	15885	13369	30519	40065	40174	35151	33398	38292
908523290	14371	13486	11780	15487	16189	11654	27542	30008	37963	34235	29652	36321
1152086612	16635	14250	15210	15473	14256	13992	31783	36704	38713	38261	28796	27372
934680998	15735	14707	12786	16340	15595	13863	31346	33751	39226	32761	38010	34185
908513958	14576	14463	13469	11637	14182	12266	31818	34498	42271	35887	34743	29453
1162298365	11865	7806	10671	8343	15046	14319	32866	35438	23400	16447	23888	11890
1145931510	10880	20050	12606	9126	16535	13540	32729	36098	28494	44525	25653	13409
1169029482	13735	15329	13623	16957	17708	13249	30723	31774	34671	37775	29025	24404
1083969925	10262	7846	11466	8396	13566	12833	27893	31378	26620	17859	25744	20483
908523552	11497	9522	9347	9030	7628	9284	24996	22554	27281	24123	22518	32675
908514980	22663	24180	21187	20688	20286	19438	44396	45443	53230	52876	46086	36654
908523350	21351	18005	17746	16041	18603	19370	44064	43510	53426	46069	41650	49737
1147550328	14882	13718	13320	10552	16187	12339	31421	36076	38714	31951	31595	37919
908523569	14751	12354	13873	13889	15732	12822	31149	32836	36897	30237	29524	36464
915965800	15985	14869	13038	11539	14429	14759	33216	36141	41712	30073	32270	35811
908523411	18228	21292	15357	18575	16037	16491	38687	44021	46301	43147	38853	38409
908509650	13591	12870	13350	12450	13887	11557	30706	30046	34099	31292	25867	25821
908523606	13125	14151	11365	11904	15350	12105	27720	30293	29912	27160	23076	27028
908523548	18957	16955	17417	16960	18458	16294	37786	39460	44765	33981	37632	37781
1063693293	11879	9587	9721	9128	9874	8933	22866	24705	27758	24212	20691	24649
915500953	8859	13408	9412	8063	15546	12759	29570	31890	24443	19858	18736	9885
908523410	7613	8517	6266	3354	8312	6582	15094	14693	15621	17595	12406	22136
1161466465	10489	7721	9891	8796	14275	15470	33332	32736	26149	18949	23849	18989
1148065673	8804	6734	8020	6676	14876	10787	27450	30843	23429	17088	19179	12735
908523614	15869	19699	16223	16804	16974	16749	37610	38244	47466	38510	35368	36221
933471293	13058	12961	11519	13041	14188	9557	23306	27277	29714	27316	21368	21657
908511153	14194	16332	11702	15663	11750	12721	29365	32490	33968	29447	27737	20385
908513470	14936	17978	14474	15703	17172	12397	29664	34283	37785	33797	31233	33361
908510024	13190	12524	14245	9345	14372	12229	30057	33685	35992	31126	26080	25989
908523622	9146	9015	9293	8844	9711	7222	22161	16893	22771	21903	19173	20520
908523226	13244	11727	11224	9002	12680	9524	24064	30029	27880	28749	24945	24854
1134161914	15738	14852	14372	12958	13709	14945	35697	36693	40742	38228	36464	33612
908523407	18551	19522	17114	15806	17681	16560	39652	41962	50320	40839	41547	37522
908508860	15658	16809	15990	13306	13941	11062	32235	32875	37552	36833	32474	32657
982418782	9955	8358	12203	7363	8063	8780	21507	24540	30656	24267	24713	15858
908514999	19247	16246	17428	17364	18700	12753	30460	39064	41736	36114	36950	38360
908510168	13165	13151	12469	14624	13264	9979	26261	28408	31713	31037	26547	21174
908509644	12891	12046	11514	13271	14942	12503	29256	35272	36834	31657	26849	23203
929668438	13647	14453	15414	14206	16030	11829	28580	34486	37335	34960	27543	27855
1029362254	11416	9935	9107	7661	18662	15287	35001	36250	20667	26503	20786	14997
1049974306	12260	11541	11293	11047	11502	9213	22944	26323	26784	27474	26797	24854
1138411211	16078	16532	15462	12866	16224	14520	31887	36397	35740	38317	31650	37690
908523432	16896	19096	15723	14156	15483	17372	37543	42739	43205	38026	37615	42480
908523313	10309	10306	13435	9708	13968	8772	24510	25254	30394	28216	25856	18538
908510607	11792	9896	9735	8519	10521	9438	26059	22238	26333	22998	20234	16684
908514540	15572	12719	15149	12573	14274	11482	28426	31783	37144	30425	29465	20010
908510270	16211	17627	14821	14915	15949	13543	31877	36207	39758	35882	31910	31047
908510157	13233	11063	12647	10923	13664	12976	29143	29147	33777	31083	27805	24707
908511823	20649	17937	14494	11425	18405	15586	35261	40993	47455	40129	37033	47640
908510621	12702	13817	10424	15086	12177	13378	30456	31388	31600	30404	29075	21295
908523431	14675	16288	14583	14282	14351	16146	35349	31655	36881	34135	31830	24223
908523594	13890	12842	13122	14061	16251	13119	30602	31971	33768	33482	31930	24638
1080740693	10971	8736	8739	7153	7708	8563	20691	19925	23429	17032	18203	13636
910347790	11430	9451	9268	5908	10371	9021	21578	23029	27337	21325	22534	13921
908510450	11170	12691	11075	8217	9913	10847	25583	21731	30852	22599	25741	22214
908513946	14044	11960	10994	10412	11603	10706	26025	28932	31396	29574	21689	31125
990322473	12918	9709	10135	9873	11530	9420	25908	26705	26690	24701	22742	20921
1092873263	6303	11924	3845	2958	7445	6294	14291	13884	12514	22961	8893	8661
908510015	10630	12485	11585	9136	13354	10826	25084	24629	35138	26643	28866	24523
908514998	16866	14453	13102	15838	11480	12284	30185	29556	39707	30425	30939	22652
908508764	12906	11851	14281	10152	10397	10460	26572	24692	32072	26945	26648	28560
908523214	14843	11248	10895	8194	12673	10584	25696	25955	29182	28550	23733	21050
1062363307	12293	12311	14312	12242	12868	15659	35199	26424	36041	32124	24845	28869
1057736750	7725	10906	8914	5091	5919	11025	25743	18086	21010	21786	12988	11254
1149811884	12001	9716	9889	9649	12319	11068	28201	25241	30049	23186	19040	19278
908523617	17792	16306	12814	14483	15084	14657	35389	34091	41669	34559	33338	29352
1178874080	10704	8363	8640	6915	9568	11835	28921	24931	23544	20369	18753	11505
908513949	14200	12345	14485	11293	12010	11858	29896	31130	36470	31375	29478	40903
908523244	16978	19440	16800	14936	19635	15371	36278	44702	44988	44467	37544	40126
1079606173	11327	11151	9924	8722	8019	8368	21281	23673	26619	22992	24768	16035
908508782	15623	14935	12275	13083	14383	12752	30242	30298	32908	32079	28970	27605
1006776509	10165	8066	9867	9174	18163	13585	31594	33010	19714	13092	20995	17233
CTRL00157	18356	22168	21278	17927	20754	14142	32349	48473	49348	42436	42898	40849
908510611	14505	10780	10262	12265	12220	10514	25550	25958	32201	28294	29916	27095
908508827	13590	13306	10887	8336	11260	11471	28238	27410	36444	28150	26219	19705
1029362673	11440	13198	13034	9374	18014	14859	36430	37647	27450	33908	25936	22753
1170855314	10036	7874	9712	6617	19778	14836	33059	32895	26024	17072	21088	15183
908514975	14904	17762	13923	14912	15763	13430	31773	32923	42678	35793	36326	45029
908523273	13024	15874	12825	10250	15051	11555	29143	31529	39303	34394	28371	34704
908523271	15667	14013	13104	11181	16916	13820	34260	27160	39933	33345	36007	31874
1072142952	12401	13248	11458	11400	11867	11489	27150	26595	31597	29455	24587	27074
908523639	11032	11047	11466	8171	9745	11631	28871	21485	26297	24684	20641	24746
1083167872	13619	14527	8466	10824	13817	12393	31511	27279	29436	24983	21169	15981
1126235648	16598	14504	13715	15828	14007	11847	30010	34142	32005	28835	24740	33992
908508951	10404	9946	8455	6721	8456	8006	20797	21953	23620	21885	19246	24866
908523312	11300	7331	10856	10615	6163	9331	23859	21007	25391	24507	20041	24302
908508776	3330	4461	3011	3424	2594	3383	8168	7876	10374	8003	7218	3119
961513474	17947	12919	14570	13973	15064	12364	31552	34956	31503	37266	27684	39304
946545312	10755	10726	10112	8706	10123	9064	22800	22314	26352	24039	22753	20643
1044410865	12123	9192	9585	12960	11508	9872	25125	20941	27874	24796	23925	21661
1135193278	7094	4371	5687	3840	6301	6401	17998	12638	17285	15874	11943	10360
962857953	9848	5534	8471	4936	12249	13092	31750	32755	18721	11145	18995	12077
908508937	13736	40331	14969	118076	12095	12423	30317	28232	40392	97840	27720	406826
908512106	12079	12740	12724	18449	12586	11209	30450	31636	35967	27774	28928	31847
908508815	10521	12073	10359	9424	11548	11570	27363	24921	27442	29223	23277	20732
908513493	15429	21521	14287	17161	17575	14268	36139	35101	45897	49834	35992	49021
908523633	17293	13581	15032	12243	14288	13219	33632	34665	38968	36097	33640	40970
908508839	7871	7006	6151	10838	7655	6330	18756	17929	20583	19705	18822	14374
908523207	13155	17896	11231	12718	13086	13615	33381	31743	38143	31086	30602	21933
935453371	15131	13436	12802	14855	12936	12330	29185	33400	38017	30781	32141	33780
1149811880	8983	5161	7056	5041	13267	11996	28732	27696	20808	10593	15837	10683
908513481	8988	7889	7244	9540	11006	7701	17903	16365	19938	21745	14578	17011
908513480	12018	10381	9896	12157	10804	11071	28087	23516	30720	23869	22667	26868
908509250	10927	10987	6895	8600	10592	7747	21620	17595	25091	23672	17940	19872
970573589	8146	10404	10975	7790	6949	7497	20816	18464	24875	19339	18739	23466
1072145950	5786	5511	5632	8800	8508	5788	16509	17383	15207	13172	17142	13135
908508794	12961	13210	10708	10098	11363	11102	27336	25971	29291	27273	27977	19209
908512431	8947	11932	9739	12605	14956	11702	26823	25097	30309	25776	24536	19157
908523179	9495	9483	11008	11988	10974	9028	24351	25714	28049	28392	22148	25248
908513052	11426	9753	10989	13108	15406	10393	28289	28791	34048	31029	29270	34953
908513249	9582	9302	8555	7899	8334	8692	22704	22278	24901	22164	22072	12392
1168531165	12188	11713	11420	9847	12657	8684	23734	28196	27707	24335	26191	17884
1147859156	11947	12319	14160	14160	18062	13434	31596	35023	35264	28966	32530	35208
908510019	17068	17126	16008	13393	16900	15929	36902	34092	43102	35968	35407	37374
934682949	5932	4303	5057	5623	6860	6103	14749	16084	13591	10979	12490	15537
908523188	12425	12144	11938	13765	14262	11947	28578	30610	30414	29339	25977	19108
908513468	17875	13926	12773	8689	12514	12732	30105	36891	39711	34217	36651	32871
966873300	12586	10052	10022	13074	11895	11234	26788	24404	29190	21782	23815	16570
908509256	11729	11293	11376	9994	9434	10210	25878	24758	30944	25622	24986	21771
908513475	11915	11333	9289	12779	9947	11546	25240	26530	23740	30024	25977	25242
908510284	14330	10958	10122	10924	13776	11348	28970	28564	36513	28377	28727	19147
1167979277	15340	14036	17555	16485	19356	14382	33956	37046	40143	36484	35139	45990
934680933	12365	11606	9258	8492	13674	11343	25871	28689	24940	24106	24086	26767
915500982	9970	9196	9082	6950	14347	13015	30811	32283	23508	23715	20256	18256
1007801025	13607	17851	10548	8287	14230	11870	30218	33894	29791	33876	22665	16319
1169032053	18259	17798	15881	22095	18115	13699	35733	37077	44630	37741	40242	40454
1172515212	17478	16416	16098	14766	18981	16875	38232	37410	43444	38207	38164	41026
1160828071	9745	8391	9482	8324	16055	14167	32473	34551	22893	21715	19953	11564
1145931255	15142	13321	13071	12845	14458	12095	27803	29437	35384	23039	28819	33787
1171173650	15081	11311	11007	11270	12002	13846	29891	25451	27754	25326	25357	34770
999333423	14326	12415	14931	13919	17777	14382	33637	34858	27139	29524	26612	27500
915968369	8895	6251	8445	5571	13383	15514	34955	31367	24107	13728	22586	20207
1169037282	13359	6638	11064	9402	12602	12164	27978	34193	28778	23422	25724	15695
1148063872	6613	4904	5235	5854	12455	14898	34608	25858	19072	11535	13467	8579
1031551773	11364	12948	9245	9583	10280	11715	26445	25297	31965	29440	25692	32716
962858667	9459	7328	9797	9390	9626	7475	22872	23761	26772	21324	23491	21033
1149616714	9295	4256	7366	5385	11679	11107	25790	28876	19782	11848	14410	10263
934682908	9109	5479	7277	7031	12217	10454	24279	25675	18735	12017	19058	13327
908514537	12667	48123	12549	71327	12859	12532	28785	29955	35373	105668	24680	168389
908510170	13363	27959	9028	98120	11084	8014	22401	22880	31044	73532	24809	343306
1142729631	14206	13829	12782	13465	11141	13303	32223	31127	33967	32032	28496	31005
CTRL00024	17255	14670	12827	12355	16057	13322	31048	33669	34931	30046	27886	25489
985387694	15832	17030	14726	14276	16322	13798	33576	36169	41819	33531	36676	30367
CTRL00836	11004	7827	11255	12208	12732	10073	25592	23926	30855	27196	24122	32591
908510617	11563	11108	11593	11714	9935	9774	24421	22388	28210	22811	21772	14856
908523355	9201	8275	9026	8577	9785	10485	26740	18777	25602	22097	21381	26422
1000661580	11114	10300	12746	9988	13128	11857	27680	30266	33144	31054	28390	37162
908511143	17550	16738	13542	21085	14423	14101	33663	38240	46500	34305	35802	31153
1145929508	5560	15837	8997	8311	11481	10439	25511	25428	21383	36550	17625	17750
908514984	14769	14111	10160	10974	12814	11420	28961	25913	31365	30013	24073	27914
908514541	19668	17379	16168	12901	16786	11453	27347	38476	43323	40534	34843	35011
1170855801	17853	13884	13397	11980	15541	15120	34006	38228	38730	34208	31572	33150
908512097	11595	11184	9899	13381	10458	10518	26737	28059	30743	24937	22621	23589
908523627	12207	11647	12927	12420	10368	11973	29677	26557	29975	30407	25626	27714
908508792	10131	9555	10576	9110	9227	8082	22062	18829	24807	22817	21089	18942
908523225	16974	13369	13036	9762	12199	12176	30624	31786	34694	35086	26317	35861
908510035	12198	13528	14857	11690	15839	13059	32144	27597	40184	31237	30272	36615
1155983397	17209	15469	12504	14561	13320	11679	29687	28667	35045	31754	31847	27509
934682759	14086	9199	10866	7555	17280	14036	33642	34034	27173	20187	28728	18675
908510286	15552	14407	12719	10277	14097	12505	31172	34008	37842	33684	33111	23518
908510453	16719	19342	12960	15036	15974	14806	35435	38379	43636	44679	38173	51268
908509260	11565	9095	11761	9523	9353	8272	24113	22961	28371	25057	22088	22576
1143149411	14131	14803	13463	12940	14722	12067	27932	30570	32546	28520	31591	19437
908512107	11663	11322	11023	8601	11398	10078	26499	23850	26811	30638	21108	29503
908512436	12023	15709	9940	12003	12046	12491	29701	32792	34432	37490	29781	26676
1032316778	7180	6270	5368	8109	7040	5755	14255	13477	18274	14232	12097	7891
908523189	12528	14504	12216	8090	12870	12203	28942	26946	26437	27200	25076	23671
908523357	16377	17623	15644	14328	17875	17335	37223	37830	38671	36207	38048	32181
946040929	17644	15767	15683	13285	14864	14590	34865	34375	43841	35455	33756	35483
934680380	12040	7080	12618	8478	18917	14041	33737	31100	29402	18466	24494	17331
1008494110	13947	10698	11742	13003	11954	10767	27582	27009	32480	24870	30020	34303
908512427	14818	12676	12741	9500	13128	13528	31825	28531	31312	28697	27730	28943
1155984277	18266	15445	17629	16745	15473	13366	31754	32709	37798	32910	33681	40618
1029159225	13541	9968	9066	9503	10474	12022	30649	26836	32054	27519	26046	24741
908523249	17811	14750	15826	12598	14965	15451	36286	32562	42022	36360	35357	24458
915503101	11124	8982	7975	9785	13461	11804	28612	29979	25263	23394	20510	17533
1143530654	8413	7459	10088	10085	11350	9794	27865	27196	23039	16679	22704	17209
1117134365	7561	3857	8713	4519	11753	10403	25072	23918	17816	11091	15563	8577
908509213	13268	11558	9540	7052	9969	9529	24995	27308	29757	26008	23451	32966
908513968	16033	15304	15328	15556	13696	14300	34153	29732	39387	36156	31868	30875
1143531013	7956	5344	6934	7147	13824	13140	30095	31435	20384	10875	17544	13703
1031551775	17876	13216	13965	15136	13946	13060	32297	35564	39434	36642	33261	34270
908509253	20617	32106	15186	19025	17731	14892	37560	38267	44169	66824	37930	40595
982362771	6992	4813	6806	6420	10914	10503	27253	25323	17474	13134	16262	10671
908509686	8736	9443	8892	7108	9897	9038	23259	21848	24113	22899	21081	19667
908510267	14595	14943	12970	12617	14308	12210	30441	27806	39508	32278	28244	26058
908523269	15006	15129	12384	9968	14643	12288	31826	28639	34726	27693	28476	23664
908510032	15897	29063	12222	116084	12103	12639	29744	32010	37106	96831	32686	496686
908513248	11766	9512	10133	10174	9441	9421	24770	22249	30618	25051	22433	13249
908513051	7294	15761	7922	20506	9157	7626	21726	19313	23377	43824	15787	71800
908523651	12236	9550	10774	10444	9146	6969	20799	23209	26565	22176	22372	29995
908523658	17921	13490	14074	16512	14025	12948	31547	26891	32110	34629	30730	29449
908523194	13087	10518	10827	11665	14188	11839	31022	32948	34438	31034	29975	30662
1006846187	14061	14782	14449	12606	10451	9960	28843	26214	35662	28768	27482	21192
908515005	11151	11491	9640	8051	9274	8594	22809	20108	26866	18931	21880	21367
1057736706	10869	11215	10463	11735	11013	10450	25725	23619	27561	25121	26366	22415
908523397	11882	10434	9962	11923	10151	9736	23797	21564	25938	20183	24679	28339
908511166	7726	14537	6857	47365	6796	6266	17336	15446	17831	44388	17040	160155
908509227	19550	31010	15063	14887	13612	13558	34427	31608	46794	65685	34572	29022
1071266403	13985	11672	10910	11883	12764	11344	28510	23839	34295	30634	25654	34914
908513240	13446	13785	11863	9769	11717	11381	28220	26063	31154	26525	30178	27401
1075036514	12316	13222	10514	17586	13402	10228	28094	29580	34734	30757	26540	24895
908508841	13393	16447	11225	11901	15285	11762	30226	30309	34365	29190	26322	26119
1120325338	8246	9539	8379	5916	10125	11546	29955	22974	26325	23477	19243	19718
908508780	14137	14974	14110	13518	12349	11937	32310	35749	37408	31492	34594	25722
1075036513	7761	5551	7725	5481	11759	10976	26892	30268	22757	15451	12720	9106
1145931242	15350	16737	13058	12475	14909	14258	33216	29621	33627	36317	27705	22745
908514542	11810	11847	7438	8878	9799	11656	27478	24349	24388	25655	20816	22366
958793424	18246	17898	16790	13492	18368	14372	35656	41630	41744	34362	33842	27862
908508875	4633	12142	5648	24538	6677	5444	13420	12543	15083	33741	12850	87824
908523181	15842	13917	14206	15757	14616	11300	29538	34894	40620	34898	30479	31817
908513957	17555	18674	13609	19356	14823	14830	33544	35396	40598	39483	30316	33531
1182437785	14619	12866	12674	9855	14387	12591	32109	33554	35729	23815	23931	33537
908509647	12108	29034	12985	14806	13805	12357	29689	28414	37007	59709	32418	34975
908509228	19220	17453	15086	11564	16272	15716	36762	32699	39899	38728	33894	34600
1102715706	12490	15379	13212	10757	14288	11877	29229	31650	38327	31125	35273	29031
908513965	7256	7639	6504	7444	9205	8691	22789	18412	24070	16137	16287	30883
908523597	16787	14998	16178	12739	15990	14027	32227	32709	35527	31856	29944	33441
908508848	13565	10633	12378	10974	12616	10142	27147	30459	34891	32438	30667	33903
975922413	15255	15861	13152	11447	14086	11555	31450	34962	42453	34174	33284	26461
908509409	16123	14572	15040	12113	14674	11910	29324	31365	34780	32073	27734	28622
1075036189	14958	13943	13139	10415	14511	11144	26456	34341	34946	33184	29764	24421
1083720535	13710	15663	14630	16595	16092	12821	30872	33317	40503	34265	32937	32420
908510033	17830	44060	14067	153999	14775	14282	34974	39308	46635	122257	38679	648121
1169030578	14813	15776	13811	14386	15662	14016	31706	35779	41665	38019	31883	27410
938014738	17389	15155	16251	13006	14997	14070	34877	40553	45736	34197	40465	40983
908511805	17493	19738	15475	18221	17706	14933	32998	33976	36192	40723	34871	32528
1057735155	11758	15242	11944	10915	10706	12630	30275	30500	33039	29308	25465	34325
908509411	13969	13847	11447	14473	12081	10328	28429	30874	34285	32079	27949	29136
1178875784	15069	11145	13091	13245	13564	16850	36133	32299	35995	30496	30776	32883
908509436	14574	15391	15947	13684	16401	15305	36246	39743	41606	37337	31594	31977
1082788809	14771	13911	14295	12760	14358	13698	31133	32432	35118	30574	27241	23538
1006117324	12293	10011	10770	7197	15953	14303	34018	35932	24667	30968	20509	14749
908523453	7566	7475	7504	6082	5623	7466	21003	12005	21146	17814	15879	17485
1172515342	15383	17074	15649	15044	20054	14886	33623	40130	45491	35602	33509	28150
1006117262	14620	16280	10980	7525	19039	18206	41473	47199	32229	35472	25962	16031
908508825	10479	10607	10801	8768	11532	9916	25229	24040	31592	28480	24118	21988
908523351	14735	13200	15255	12263	14973	16414	38092	36635	39109	37087	34721	40504
908511830	17388	17133	13747	14841	18676	16354	37361	38188	44946	39472	40169	44440
1104697522	12779	11654	11955	13367	14448	11511	29683	30060	33711	29698	25894	25548
908510152	19077	16331	14942	14367	16733	14776	33475	37388	44973	37685	31388	33755
1024903596	15031	15445	12419	9717	13705	13278	31618	34754	42482	36309	30781	30580
1083719784	16429	16697	18279	18311	19277	15462	34070	44790	43299	40585	37405	31655
1174235960	10221	8278	8266	10322	10690	7559	22714	23719	23852	24390	20111	22881
908523196	14919	16957	13466	13069	13018	11302	27915	33332	35365	32353	30933	28386
1139933391	10290	5919	9103	9299	15615	15826	34225	35835	27137	13291	22298	14318
908514989	24468	24899	19191	23454	21752	19587	46473	54314	64311	53336	47894	56469
1086988670	14166	14022	16093	13185	13574	11084	29252	30535	37977	30797	30426	39149
908523304	13021	13914	14133	8389	13292	12387	30381	33863	35943	30209	30535	26833
1052275928	8147	8305	7587	8831	9042	7865	21625	19668	19581	21885	15297	12160
1012419762	17132	14362	13608	11574	13566	13094	32118	33735	44431	37230	37004	34719
908523261	19014	16879	17175	17599	17815	14450	36541	39949	48795	43475	37753	39061
908523190	12158	12862	10927	13012	11008	8905	24313	28167	30096	25881	23674	24947
908510604	9865	9275	9268	10759	11342	8650	21097	21988	29166	25958	24024	36407
904964476	15544	14400	16453	16923	18300	14547	35863	41811	42915	40314	33901	29201
910368510	13094	11163	12201	11525	14144	10078	26611	30517	34951	31026	28006	31156
957684391	11512	12161	8940	11323	11696	9991	25289	25069	28933	24335	23314	23470
1057734918	11885	12282	8260	10161	8618	6496	21095	21959	26224	26029	22472	34083
1117389378	17703	14683	13751	12843	16060	10562	28550	34952	32268	34332	27729	25096
1116524971	14652	15696	12167	12436	15585	11190	30689	36424	38627	32062	28130	18900
908508802	11446	13433	11164	12035	13002	11751	29103	31621	37272	29933	27937	19465
985677467	24094	21917	22565	18762	24508	20030	47777	54932	58389	55814	50837	50565
1083719776	16961	14165	15037	16721	19320	14189	31753	41014	48001	39199	37008	33781
1170855359	11098	8335	10838	7588	15563	10637	29454	33406	27524	18103	24758	10622
908509681	19167	17152	20442	17166	19568	16230	38399	43079	52293	37554	40860	54771
908523551	12501	11031	11497	11799	10705	10330	27982	24594	28268	28607	23998	26108
908523349	19499	21645	18426	17361	18696	18670	43590	46201	51391	39362	43066	42847
1082788739	16145	17125	12804	18068	16486	13941	33063	33631	37469	34304	31799	29692
908523547	18845	17621	15041	18656	19076	13989	34586	37716	49912	39184	33294	33750
908510021	12836	17201	10530	7129	12573	12423	30605	29469	34110	33137	30724	28152
1168531199	13520	18124	10331	11808	13713	11765	27230	32116	36775	28982	30564	23334
1098881072	16991	18934	14492	19862	18307	14555	34065	42061	47805	34250	37836	27382
1006117824	10162	13555	7771	6861	12396	14029	32672	29757	25591	25320	19088	13355
908523408	18779	17251	16483	18854	18108	15037	36735	35809	44723	36448	31917	37812
915969102	10876	9108	11735	10549	14583	14538	35223	39221	30582	17490	24213	21989
908511813	19785	17349	14324	16051	17785	15160	36727	37553	46141	38616	32807	31352
929668466	9494	13085	8968	9910	12845	9898	24222	30040	30197	24256	27412	25600
1149616587	12489	9627	9041	5359	15093	18056	39944	37973	27528	19944	21679	19342
1083969850	7899	5743	7676	5895	11155	8786	20805	25347	21770	14110	17046	13845
908523490	18581	16491	16880	14895	15020	15798	35593	36293	39102	34232	33330	33752
908523291	11753	13307	12928	9235	13284	11395	26985	31088	32053	29652	26043	21477
1152412602	12042	8112	12236	9469	15335	16860	38389	37284	28513	15560	23143	17259
908511141	15273	17791	14359	13882	17154	15495	34540	35564	40924	38339	33161	43319
908513964	14304	18061	15537	18997	15276	12577	33492	34164	41213	33930	35531	31071
908513063	12207	11597	9930	13033	8441	8076	23716	25354	27609	27508	23541	18348
908508862	10240	10605	11232	9734	12408	9164	26609	27756	32392	27656	28806	23562
908523618	13668	13908	12471	7621	12199	11712	27388	29608	35837	25643	26942	25295
908515003	8350	11013	8985	8239	8759	5914	18493	17882	24970	20617	18867	16544
1057734886	9890	13072	11455	10495	14645	12825	32008	37564	29364	23074	23225	16159
908523274	16213	14211	12299	14159	14339	12971	31882	32585	42946	33125	33796	40454
1138410094	9446	10512	7164	6354	12737	12392	30079	28189	22817	18862	18162	12268
908513473	13645	16433	15455	12294	15182	12264	29109	31121	38327	35231	29252	29032
985155272	13983	14094	10004	10226	13618	12374	28281	32511	39055	30306	29479	31199
1106896786	17723	15701	17103	15275	17387	14335	37218	40143	47716	40455	39228	19932
908508777	13318	11851	12846	9741	11744	11752	27695	22787	33388	27369	24929	29093
908508778	14495	13230	11139	16639	14195	11265	28203	28650	30095	29348	28443	23033
908523184	9508	10180	8511	10152	9339	6828	19575	20660	25586	21334	20912	23108
908513492	14325	21911	14048	13813	15494	13927	33776	30844	44680	46114	32719	40008
908523638	10849	13839	11391	11934	10543	11478	27774	28070	31893	27356	26635	25891
908523198	13766	13439	13428	9175	10945	11306	30763	31207	37505	28065	28684	15657
1141709043	8786	7748	9204	5162	14963	14293	32707	36287	21054	16988	18642	16899
910368700	19637	19734	19541	15767	19527	18565	43817	45965	48835	47353	39463	48047
1143530971	8687	6769	7695	9336	16434	13794	31779	35690	26050	13494	21307	13902
1087819355	19200	21044	17722	15326	19054	14231	36280	42025	44114	35168	43010	44951
915969092	10632	6799	10263	7842	16338	12178	29742	32041	24756	11388	22159	9448
1029839571	10803	8340	11322	9941	15920	14819	34825	39773	25769	18136	22085	17651
908514536	15992	59419	13112	60677	19915	15106	34894	34514	41518	128721	34241	215170
908523602	11197	10775	7927	9798	9524	10217	22794	21963	24678	21446	19681	18094
1097395913	11154	10793	11361	10877	12589	10436	25506	25721	31904	26998	27552	20151
908511817	16492	13856	14860	14727	16780	14190	33988	34723	42377	36552	40705	31801
977054224	9573	12738	10025	7200	7796	8930	21499	20842	25726	25003	22812	18141
908512433	12629	17434	11433	12849	12509	14713	33295	32577	37706	40516	25152	34708
1170854841	8486	6470	7971	4405	13118	10866	24263	27278	16791	11496	18999	13523
908510266	12777	11213	11816	10799	12474	12002	28505	29490	35597	29708	25397	26544
908523652	13028	11002	11110	10024	9362	7769	21940	23684	29002	21269	20970	21135
908509214	16721	24173	16026	26477	17655	15115	34356	41186	46572	59886	32180	56413
908509006	16237	37362	13004	118531	13859	12393	29635	39141	34273	101480	35515	489967
1006117204	12975	16297	11096	8263	17411	14919	35408	36126	30900	35612	23729	23446
908523236	18169	18368	17391	14231	18451	13441	32655	44112	41665	47311	35302	22072
1148063399	15366	7780	12432	8688	21434	18748	41137	48970	34753	17121	30959	18898
1143542532	10783	11783	12432	10059	10889	12246	28195	32109	30463	27534	20776	26227
908523241	17716	19781	13832	17207	19590	15360	34405	41180	42892	42649	39056	44019
997944978	9423	11545	12294	10859	13381	11337	25142	30066	29380	29000	23375	17793
1155984692	21971	21714	19696	15217	22586	19025	43273	52476	56939	50545	45559	43121
908523353	18004	16711	15094	15025	15462	15318	35931	39361	41262	39889	35819	30536
908508939	16316	18942	15707	17015	17935	15274	35122	38612	46361	43778	35251	27745
1007802535	12328	12377	11771	7069	20278	17915	40879	45010	34639	22351	23918	12379
908514532	17791	18396	16662	16195	14790	11218	27356	42095	45850	43280	35147	41797
1126891518	14346	14991	12446	9623	13691	12326	29265	32988	36635	31987	31539	30244
CTRL00717	20219	20347	19783	19889	18049	16726	40016	43807	52659	43510	41883	41531
CTRL00928	11829	12583	10723	9507	14519	11287	26959	25296	30863	27811	27448	16963
1145933192	12032	6839	12229	10870	12458	13364	30519	30459	35192	25006	30547	23171
908523395	15592	14258	14493	12398	11690	13067	33739	30132	38416	35405	30263	26662
908523347	21063	23742	20118	21267	23975	18812	43538	45194	54080	49509	48453	34453
1023372990	14368	15830	13833	10016	13856	12869	31890	32567	35088	33963	33463	22929
1147859256	13553	8981	12846	13763	17651	15002	35923	41738	35181	22805	31655	24899
1053064369	15229	12420	13945	15423	14296	13792	30079	32721	40454	29558	32670	21970
975922266	15551	15800	13307	13405	16491	12795	30943	34938	38625	33980	32619	27870
908509684	16475	21511	16099	15442	13814	13883	32289	37197	40657	36673	37349	47303
CTRL00995	15863	11284	12425	9190	13765	11335	29534	31863	33434	31136	30022	23642
999333719	12197	7796	9173	6774	17744	16019	34132	27944	27670	16835	19554	16307
908512440	14107	39376	12573	134820	15845	12114	28285	29732	37746	98521	26394	458755
CTRL00816	17302	12898	13580	13331	13537	11705	30157	29039	35980	28382	28351	28348
1178875796	17488	17211	16149	17463	21488	14420	33892	40722	37935	37336	34458	31180
908510623	20809	62893	17567	106246	23261	17047	38401	46814	45865	149787	44083	296338
942006981	11927	14191	11705	8669	11163	10761	25768	28460	33204	29037	31333	31290
1075036462	16328	15603	14115	11224	18581	11755	32253	38793	42278	36335	36902	26669
908523239	16300	18514	13273	15910	20131	16188	36332	42206	47250	41366	39548	40009
1033603590	20235	18476	21247	15402	20584	16196	37903	44826	44777	36836	38621	49977
908523463	15608	18189	12668	13391	17979	15776	34682	36346	41205	35188	33836	37825
908523481	14865	13216	13470	9758	13821	16372	36117	35362	38772	34518	31459	33348
1006119354	3920	3830	4282	2736	6230	4357	9520	12903	11756	9769	10316	7516
1064694665	18497	12168	14234	9866	15504	12091	29515	35132	32131	27425	24276	30714
1083967667	12494	12725	12540	11673	15932	13624	30237	33834	35644	23156	28966	24612
908523240	12466	12881	12399	10166	10869	11614	26431	25726	32855	27749	24017	29511
1072143031	11709	7853	10383	11787	11683	10211	27112	29040	23265	21031	23540	14750
1104697298	10837	14404	12586	11454	19815	12034	30255	33626	29214	35402	26901	27491
937418534	14018	23008	13358	9637	18213	17116	37900	43735	37436	51682	28616	24387
1147859163	11676	11260	10332	6857	9908	10247	24491	25284	25956	23295	20931	18619
1083718578	19739	20961	18777	20087	21315	17541	40001	42845	48230	44086	42938	46265
1149812797	12525	11939	11462	11399	12896	12641	28391	28209	35655	28707	26837	14481
1096560202	14492	14182	12393	13270	16459	12498	29556	32019	35889	36048	33746	29871
908514531	17244	33275	14092	95347	16499	14535	33704	41842	46618	93002	37274	320767
915966567	15534	13315	15269	11803	16995	12569	30045	33935	34793	31796	29639	32748
CTRL00774	15498	13336	14011	13372	15301	14500	32388	33780	41616	35050	33785	33619
1139935168	8136	5068	9231	6613	10986	11396	26749	27626	16871	12381	17581	17449
1075032911	14516	15648	10329	16298	12318	12211	28491	29929	29870	30226	26776	22459
1143149073	10251	13179	9359	12017	11104	11962	28800	29861	31712	28563	24392	23084
934681995	8174	5576	7801	7529	13671	11832	27554	33027	17897	13758	16871	21513
1083719791	16532	15825	14553	12711	15044	14207	31995	36898	40726	38368	37783	25803
1006119361	12422	15629	12151	7397	15670	16850	37351	46958	31955	34338	26152	18372
908523528	15143	16898	14129	14441	17970	18755	38460	32886	40502	32846	34535	30726
966872367	12050	16516	10194	8730	14200	14429	33711	41654	30526	40018	21491	18628
908523465	16625	20549	18061	11314	17264	17152	36035	35470	41924	30939	37910	35689
908523479	17128	16807	14887	10144	16118	17756	37996	36866	39593	31865	33386	24857
1087809463	16556	15959	12414	14624	16397	14359	32701	35045	42399	33417	34178	37731
908523242	15471	15091	14934	12169	15598	14854	33616	34911	35495	32648	31849	24215
1049982460	16326	17623	16532	13113	19835	15088	36547	43446	46252	35585	34936	45244
908510149	14602	14357	13469	10565	13180	11663	28510	32850	35684	31872	28679	25548
1169030531	14495	14258	11407	9565	14896	11490	27035	31491	38350	28392	30683	21949
914678720	18034	17355	17358	14764	20341	14839	36028	40494	43628	36919	36130	39358
908523367	21754	22570	19802	20752	21283	22163	47093	50038	57299	49569	48483	39303
908509422	9788	11462	10242	10978	12126	8694	23288	24267	26617	27408	21044	24585
1182437974	14498	16441	10880	15084	14976	11063	28302	28838	34692	29010	30597	25988
908523462	5977	6968	5453	6939	6288	6463	13978	14009	13454	12603	11356	11007
914678643	20103	18801	18100	15816	19227	18292	41228	47511	48139	41414	37971	40096
908523541	18926	22497	16983	17488	17479	21368	45776	43084	56018	42835	42860	44066
908509419	16994	20852	13255	15946	14786	14157	33972	31905	39639	44759	32684	31118
908509420	13459	13123	10968	10148	10673	10161	26346	28501	33494	31464	27402	25253
1007804051	17026	20693	16315	15211	16236	15249	36986	44767	45985	42745	38431	35803
1083967731	9871	7004	11516	7481	17898	14537	32602	38918	23997	15856	19719	17806
908523394	14944	12622	12853	9537	12640	12385	31915	26097	38063	31983	28273	31070
908523404	5701	5049	5261	5291	3131	4382	15253	7205	13650	11753	9843	14472
CTRL00132	15180	14452	13166	11670	16744	10792	28004	32887	37896	30890	32189	35059
908523428	15465	13963	12155	15630	14540	13360	33734	37193	42236	33036	31080	28566
908523529	15747	16775	17744	16478	16046	15466	35242	36182	41558	34540	33585	42552
908523252	14902	17325	12902	16028	17015	17782	38070	38975	39320	35293	36874	29894
908523464	15676	15872	14329	13972	14971	15552	34745	37733	39777	33730	31863	28993
CTRL00186	14448	13189	15284	9509	12457	11115	26429	28009	31805	24992	32509	32054
908510624	9693	8249	7882	10792	6986	7318	18923	14701	22426	18447	17280	19093
1064695972	15871	15161	13621	16966	15083	11343	28273	28150	37251	32749	29775	36679
1029362108	13559	15763	11414	15802	13493	11419	27324	28096	35387	30415	26604	30242
908514993	14417	17571	13558	14547	17788	15384	33469	35769	44630	33350	34025	37973
908523237	14630	16174	13497	14481	15605	12897	29390	35461	38388	34270	29473	21638
908523482	7818	8697	8948	6743	7332	8988	18724	16337	21263	16894	18361	16719
908523246	14014	15746	11645	13885	15204	12213	29149	31323	39034	32493	30009	24675
908509421	19128	20338	16414	13525	17354	14945	35375	36489	41315	51184	33678	27661
908523645	10397	10572	12410	9563	11150	10543	23866	25541	32655	24005	22833	19209
908523220	8858	9638	7800	8847	7495	10325	23322	20770	20596	18239	17521	16490
908513066	7724	6517	6479	7200	7263	8651	21268	15176	18483	16026	17462	19465
1029362571	13099	11401	12716	13337	15861	13056	31021	33259	35427	31856	30879	29389
908523348	10876	10676	11340	8156	12165	11426	27659	26679	31141	24029	25266	27772
908523499	19079	17192	14332	18012	16291	17350	38823	39253	42375	42988	36527	31169
908523253	8910	10400	7913	10377	8919	10843	25093	22104	27623	25773	19198	19844
1169029992	9674	9515	8861	10838	9959	9727	24687	19738	29178	24538	19660	22006
908523427	19787	17738	16875	19905	17585	18544	41953	40163	49272	40965	41235	44449
908523352	16599	19290	16033	19320	18439	21763	47842	44464	45310	37476	37961	48560
908523375	17070	17615	16081	14924	16247	15772	37565	40271	41553	38914	36623	35491
908523421	17501	17330	14825	14828	19532	16635	37484	40697	48444	34994	41524	35472
908523542	18342	18099	15895	10725	18490	18277	38301	36539	41679	38148	35990	28632
908512437	12126	17688	10926	18255	13879	12026	29557	28334	31142	42000	28168	35313
1104697375	9447	5923	8837	5242	19854	14420	36580	38227	22736	12420	20688	10160
908523378	16646	13578	14198	15711	12454	15833	42602	33362	41884	33828	33362	35280
908514535	20405	21180	18579	16341	20059	16699	37968	47172	50740	43527	37370	28937
900826133	15421	16852	16128	14661	18135	17158	39541	39998	43420	36481	42939	28598
908509215	16074	13584	13326	13394	15716	13328	32162	35370	43230	40668	32410	28523
908523445	11855	11379	9399	10221	13547	13004	28986	29370	27622	24136	23172	16584
908523331	13172	12662	11270	10622	14685	13150	32003	31172	34976	32835	30260	35370
908523420	15532	15856	12276	11855	16288	13363	31865	33961	39854	34196	32630	32562
908510148	15950	14367	15565	14519	15753	13961	32941	38973	40656	34794	32282	26742
1075033411	12016	11780	11914	11997	11596	11765	26649	25708	33332	28101	28206	20432
CTRL00338	18790	18560	17740	13001	16874	13916	35394	37713	47054	42573	36791	28930
1145933305	13032	11659	14370	11534	14941	15256	33968	32461	36878	23304	31527	19460
934681449	13632	10041	12124	11049	16826	14444	34157	36171	30114	23814	30902	26176
908514534	14210	16136	12468	10835	13870	12710	29306	31793	36468	34989	26694	35245
908508938	12523	15573	14201	10279	12969	11313	25804	29102	31280	32986	26453	26963
908523247	21099	24775	19051	22148	22682	16062	39810	45786	52913	44774	48225	41298
985678911	28770	27550	26170	19039	28721	27074	57691	62466	72828	60915	55956	54210
1072143617	10751	4989	6817	6268	15873	12011	31473	35888	23832	13249	18119	11262
1132720660	13983	11493	12930	9714	17597	14959	34444	36879	30886	29825	27313	21652
910368712	20683	19793	19376	19596	20840	16384	40343	44013	50566	43826	41834	45494
983220655	8904	9156	9062	5887	8526	6721	14343	13679	16101	17744	14653	13405
908523666	16615	17286	12984	13108	16082	13100	34206	41255	45815	39740	37199	34893
908509007	13985	35249	11124	81048	14556	13494	31473	30628	40200	86414	29449	288457
908513065	9460	9347	10131	9032	9411	7213	21110	25179	27741	26141	20657	13765
1149616537	12525	8592	11003	8709	16077	13686	32168	37984	31427	15324	19746	13233
908523500	11343	14733	13193	12730	12190	11564	26242	27503	34938	29821	29923	22149
908514994	17778	16392	17260	12459	15392	12840	31019	35274	44930	35194	35021	30178
908523665	14216	15821	14633	10756	14095	10605	29911	36282	41682	30314	30678	23747
1139931340	15494	11935	14197	14287	16093	13672	31946	39690	34669	26062	32223	19620
908523480	16132	15713	15103	16861	15464	17462	38013	35390	40171	36662	33852	31763
908512438	14354	16189	12705	14005	13855	11959	29373	30970	35348	38527	33009	36272
908523221	13704	15188	10880	11929	15374	13281	32427	32538	39117	32298	30165	21802
908509683	13561	17211	11893	9746	12901	12143	27860	30917	38677	33128	27503	26405
1147857501	9435	5497	9071	6064	11804	10790	24094	26293	16451	12393	16866	13236
1132721029	7567	7019	8102	4637	11099	11149	25824	29366	16715	14331	16314	8831
908523403	20403	19236	18197	17626	21704	18286	40956	40568	49678	41119	41926	49319
908510627	18371	14643	16114	15882	16818	15820	35871	34462	41573	35495	38041	39198
908523330	11401	12641	16024	15122	12985	12003	27884	27415	37674	31370	27065	23486
908512441	11800	14842	12385	15461	10562	10927	26164	29868	27688	35837	26295	28826
908511151	13607	15235	13023	9858	13805	13222	30513	31583	33805	28549	27620	21120
908523260	19150	20018	16799	18717	16266	17265	38989	39801	45057	40451	31447	34167
908511822	14333	13552	13409	11974	14057	14878	35582	33123	37571	35609	33415	30338
908511808	13736	39712	13207	139569	16895	16282	36790	35462	39306	105771	39106	536627
1083720090	18815	16594	18063	18065	17252	17858	41381	38745	48458	39905	36505	27234
1007805950	9193	9090	8334	7477	10155	8133	22237	24351	23168	18657	23213	21422
908513960	10707	10871	10424	8201	12320	10682	24387	24999	30612	26095	24879	31036
1162346250	14175	15575	10071	8966	16884	14710	32938	37034	23164	34516	20437	20748
908523554	23200	24538	17923	21730	21473	21627	49840	46640	59088	44214	48837	50485
1029362184	13626	13902	10183	11294	11991	13607	33144	31873	35231	28594	26340	18778
908523387	23795	19349	22342	19042	22466	23646	51623	47499	61392	46374	48961	47575
908510619	15920	13796	12122	14277	13064	13008	32654	33362	32912	29945	27428	20009
908513486	13808	16097	12585	17300	16777	14999	35569	36034	36973	31571	33078	26119
1147857407	11072	11883	12717	10256	13150	12102	30290	28463	28681	26861	29456	22384
908523601	11034	14064	11361	11083	11019	12024	27800	29942	25165	26004	24921	24728
CTRL00465	14548	18331	13866	19571	16983	14856	33482	36646	44180	36774	36761	33046
908523381	17171	20587	19702	24601	21481	21932	46956	44118	52087	47294	49930	42477
908510275	15953	19976	16078	18146	16925	16675	35521	40501	48743	36594	42375	27759
908523599	10710	8708	9376	8257	8137	9974	23024	20973	25765	19208	19936	19558
1152413562	9992	5582	11712	7906	18978	16357	36993	43724	27876	14490	21680	16636
1089213481	17554	16554	17980	15048	19554	19032	40641	43588	47916	40734	39031	39678
908523476	16684	18341	18419	16108	18347	18010	42666	41280	44148	41683	39689	29951
908523429	19489	19263	16510	15083	18241	18329	43453	48853	53444	42728	44606	47489
1161466199	9752	9046	10715	8205	13690	10718	25400	30345	21548	23484	20323	18634
908523335	21644	23390	19542	19404	18620	20149	45917	54042	59216	48580	48450	40450
908510456	20059	21222	20161	17773	21752	19830	45105	47718	53066	47046	44470	38040
1132720657	11097	8897	8195	11226	13053	11129	25693	30342	22777	21552	21560	17579
908523391	12732	13596	11740	10852	12390	15792	40757	24529	37015	29838	29213	26629
908523489	19759	23302	20747	18325	22068	23438	51359	51805	57952	54670	49845	43846
908523571	18625	14797	15000	14233	20408	17182	41642	42393	43484	38475	33994	34979
908523536	23441	23609	20086	16901	21157	20578	48869	48734	50826	44494	40717	41838
908523586	23453	25369	22106	26194	25139	19457	45976	54364	59209	50781	49885	53463
908523478	18785	18799	14886	15352	17316	19277	42567	40397	41277	38884	35016	39962
908523487	11705	14772	13614	11316	15830	15452	33111	34604	33085	34746	30376	35378
908523485	17481	17810	13453	14504	15947	20058	42405	38853	42166	36512	35783	39382
908523258	14818	13995	16042	17587	13006	15296	34763	29186	38059	34353	39565	36957
908523423	15145	15520	14659	12891	15062	15055	34563	37787	42999	34110	32236	39359
908523587	12597	13589	12712	14569	14304	14190	34845	33949	37747	31458	30287	31968
908523579	12130	10232	10092	11391	11301	12910	30489	30952	26919	27960	20258	20945
1165944788	4224	8362	4547	2511	5942	5362	12197	11372	8716	14262	6483	3904
908511821	16215	14325	14264	13080	15347	13387	32056	33286	38197	36346	30271	31014
908523472	19445	18677	14910	12942	15643	14593	35026	38633	43027	38958	33027	37231
908523505	15762	14435	12880	9674	14224	14385	33353	26003	36467	31415	30086	30397
908523657	12766	18346	13064	10080	12274	11748	30417	31588	37918	31730	27314	26653
908523540	14672	13720	16763	10259	15308	16495	33928	30486	30358	31715	30702	31921
908515313	13118	13803	10071	12897	13153	11737	28817	30670	32440	32217	26865	29587
908523546	26840	25210	22579	17836	25042	21475	48858	49494	60349	55880	45725	46382
908509674	12918	35237	12398	63272	14137	12285	29955	32811	36449	89003	29712	232921
908512439	14763	18020	14017	17979	13087	11668	28341	29269	35251	35861	29124	25350
908523452	14989	13541	15856	11120	14094	13467	31071	33782	33746	33352	31708	33938
1182437313	12071	7800	11201	7434	16635	14922	33141	36410	29770	16484	28036	13123
908523595	8245	8874	7942	8771	7772	6296	15394	15064	19658	14879	18812	19511
908513261	11268	12196	10951	7257	9811	9363	27721	25970	26768	25724	25828	21167
908511146	12111	15334	10365	14241	11291	12780	30000	31484	31253	27581	28664	22953
908512102	13417	26471	9647	50863	12458	11824	25912	24660	31046	68471	28262	236585
1006118026	661	539	405	761	379	547	3267	656	2521	1150	844	1147
1161466506	10441	9405	9820	7541	11038	12255	26502	32889	27455	26450	21698	17478
908523436	12029	8878	11979	8687	9116	11790	28341	22515	28709	25082	22200	28792
908523250	21305	17666	14312	17285	19467	19561	44262	44750	51120	43674	40056	38886
908523494	14350	14895	14009	18534	16355	15111	33661	29790	36970	35893	32329	31832
908523384	12109	13979	14314	12658	12927	14012	32346	24362	38292	31824	27878	27288
908523502	9281	10322	9487	6676	8463	9150	23196	18149	21671	22372	19904	16978
998444770	15409	16334	13388	15983	12892	14193	33597	40247	42422	34972	33230	27905
1149808965	12867	11705	12901	12786	17095	11774	26649	33854	35530	27607	25147	24882
908523437	9225	7109	8539	7739	6707	10429	26938	16866	25451	18313	17907	26625
908523557	17951	18479	17030	17613	16552	18405	42876	36658	51544	38891	39255	42097
908523443	14393	13337	13977	14902	15529	12803	28895	31295	38637	30655	29449	31221
908523523	26865	22914	23960	18373	23974	24054	55405	55602	54498	45920	51804	46543
985676777	13059	12378	9870	9306	11785	11242	26480	27973	27928	23983	22760	28830
908509404	5246	4620	4548	5068	4500	4903	11334	11395	11268	9596	9364	6405
908523342	12238	9579	9844	9774	9173	10289	24951	23955	27373	24636	22699	24983
908513487	12352	14514	11405	10139	13650	12887	31527	27983	30483	25732	24084	22357
908523577	10718	12962	9376	7478	13155	10629	24949	22125	27243	27386	21609	18046
CTRL00822	14773	12121	12286	11390	13245	12183	29179	31753	33598	29048	28415	28229
1066525802	10026	8119	7642	6831	11714	8630	21649	18646	24195	19710	19184	21504
1053065595	14374	12525	11760	13626	12793	14511	35559	37963	29642	26682	33486	24766
985678886	13609	11679	9571	10838	11692	11914	27323	27166	30891	29956	28817	29992
1143542557	11694	11840	8233	10026	16223	18485	40102	39481	29799	25401	24651	16331
908523537	12732	11643	11942	10310	12205	17513	36150	26199	36034	30026	26419	32108
908523506	17163	15405	12699	10935	16880	15949	34707	31766	37524	34403	33572	30520
908523251	12743	16012	9578	12235	14268	15689	33711	29052	35604	29872	33025	28471
1087809475	11890	13077	13184	12575	13140	11438	31251	30511	43610	35129	33194	26813
1114479894	11006	10711	10320	11301	11248	11243	25582	26725	30616	22760	24400	22501
908523234	10717	9344	11990	9166	12477	10603	26901	26316	29612	27412	26322	34024
1170856022	15947	14566	12400	17152	14407	12091	28948	29590	34110	31132	29006	27858
1149806223	8846	5030	6640	6292	10903	11547	27184	24163	21162	11247	17310	11083
908509646	12718	17377	12281	13070	14412	12595	30992	29603	37696	31338	30150	29417
908523636	12582	10999	13375	13469	11754	9619	28537	31749	33148	29544	30080	26347
1057736001	9558	8673	8125	7384	12653	12477	29315	28901	26015	20196	17151	12974
908523635	12033	10834	9146	7740	8705	7320	21644	24016	26554	20364	18468	14393
1014839408	14195	11291	11497	8424	12121	10093	25633	26795	31289	27790	25009	24274
908508836	11342	10448	9348	7745	9502	6531	20576	22526	26415	23682	19416	22053
1139934280	9743	6777	9584	6975	14970	9952	24844	29119	20970	13423	19365	14389
908508817	11743	12843	9950	9425	12840	10072	24861	24228	27642	28503	23467	26728
1145932636	9078	26337	7418	4708	15448	12954	29986	32350	22648	48103	17237	13935
1143149292	10980	17408	12608	10333	17343	14865	35301	37548	33911	31031	25145	21872
1029362853	8320	8349	6192	6122	9815	10694	25503	26660	19994	16532	13979	11826
999333427	7903	4980	9188	6562	13765	12234	28314	24717	19067	10067	13799	7827
1170855360	7480	5399	7151	5540	11302	10198	27376	24318	17728	12106	15711	9972
908513244	13317	12480	10935	12983	12597	12434	29335	28015	36300	28689	27091	32892
1003682266	15396	10947	15693	10999	13060	12131	28635	30047	36029	29608	29793	27373
908523474	17847	14401	17113	14535	16498	15918	40254	37005	45065	38064	36398	33429
1072143234	12404	9829	11977	13818	9922	7535	23699	25365	28126	26855	26784	21676
908510458	16513	18308	16926	17924	19950	17382	38462	41444	46888	40571	38198	40318
1079606680	11031	9522	10214	9759	8743	5047	21740	23759	25537	25761	21497	20940
904680614	8994	9614	9284	6977	11240	8199	20564	24977	23611	22985	17892	16747
1149810596	7318	6324	6223	4169	9618	10356	24526	25571	21331	8469	14921	11055
908511144	12066	14267	11356	11963	11088	10990	25741	26844	32691	28680	25976	23987
1168531089	22191	20961	21069	17458	18543	17933	41706	45199	57044	46836	43531	42553
908510158	19791	21503	15863	16777	17004	18453	41816	43150	52356	50483	40951	47233
1058357113	11820	10675	10166	9173	14626	12458	30034	36061	24447	18863	17173	18267
1074752271	12308	11318	10716	10217	11133	11614	27838	27351	34259	27662	27277	35063
1031555397	11571	10783	11083	11251	12034	9969	25421	27485	31759	24912	24892	34185
1083969922	13446	15183	12182	16371	13930	11768	26983	32153	34628	33399	29662	28243
908523315	14882	15765	12076	12820	14674	12717	31275	34360	34666	35589	29833	34482
910368520	17060	15285	14331	11839	14647	15173	34787	37184	48054	37523	35566	33960
1148063524	11913	10481	15074	13249	18127	15195	36028	37441	31600	23478	25397	15824
1147860310	8407	7576	9021	6774	15428	12703	29492	33902	25040	14211	18628	11525
908509232	12329	13925	12385	9564	13660	10872	26963	31760	33747	30042	25801	30748
1170854402	14185	15565	13058	10246	13092	14294	33687	32852	37523	34978	30522	24601
1182438216	9033	5886	6790	7629	12899	10518	24223	28741	21976	12224	17556	11830
908508940	12712	13854	12175	11177	12373	11677	27649	28016	28227	31944	29191	26761
908511815	15941	14904	12399	13232	10996	14637	34621	35863	37789	37031	34811	32638
1143542021	12744	12196	10486	11424	14725	11996	31443	30215	28677	23690	21104	12754
908513959	9577	9513	9231	8844	9686	6754	19217	21169	23051	25249	23174	24624
1044080126	16014	16829	15422	16004	18362	14791	35251	36573	38446	37049	33991	31626
914678672	23751	23533	22410	19932	23103	18570	43815	49995	57858	49877	51041	42505
908514979	21481	24552	23362	26613	23629	18236	42102	54727	57297	57994	44805	49550
1167357029	9549	10772	9516	7026	13792	11771	27418	34381	27187	23272	20148	13347
1083718299	17368	14270	17497	15967	15114	14954	33192	38416	37371	37279	35231	37733
1033605533	13168	16877	12218	12020	13300	10361	27880	32637	38500	30511	30290	19576
1074752914	14360	14528	14303	11250	15823	12997	29173	32974	35850	28968	30954	30039
908509430	12883	11312	7662	7274	10282	8642	20883	20653	29225	21942	25996	18928
985678592	18953	20788	16228	14275	20337	16503	37585	47592	48327	41896	40290	41644
1149806227	18916	15845	17602	12218	20103	16216	35250	41024	40311	38774	40215	35399
908513952	13008	16734	12702	13154	11148	12052	27840	29953	34441	31636	28437	26891
1152413227	11470	11725	7812	10901	15128	12607	32599	31597	25937	17072	24425	15280
1145930936	17481	19334	14057	12931	15301	18002	40161	36137	41281	40814	33764	22647
1058359213	13753	12683	14690	12265	13731	12528	30244	35834	36502	34301	32067	30506
1161462890	9815	6672	8884	2843	13120	12439	29565	34623	22811	17353	18536	12289
1139935457	11356	7617	11009	7792	10985	10064	27209	29049	23635	15364	21653	14787
908523612	18965	18790	16245	15653	18276	16322	37778	49270	54859	41127	45689	36480
1174235700	15912	15592	14951	9657	16656	13530	32133	35209	40560	34179	33773	28613
908513953	21776	22634	17085	23023	20015	18912	43146	41424	55126	49311	45296	35117
908523289	11747	14954	11417	15557	13709	14895	33972	30745	32909	26603	29227	23352
1149616595	7923	4947	5353	3800	8265	11027	26245	20985	18037	9705	12261	9243
1075035727	12786	13459	13354	9123	11841	11456	28499	28080	33085	30462	27812	24539
997945923	12075	12783	11343	9178	13308	11596	29594	30462	29765	28047	21337	19854
1075035141	13692	13802	11154	12737	13082	12609	30105	31236	32762	28470	26447	18990
CTRL00156	15880	13267	12374	11300	14153	13371	31048	31226	39124	32119	37439	24562
908523319	14358	13389	12562	13439	12652	14225	32428	36396	33884	31594	29506	30001
908523664	17112	17431	17911	16992	14073	12532	35514	40107	46630	36752	36895	43004
908514547	11228	13158	10224	11850	10947	10849	25845	27742	30462	26172	28778	24593
908514977	15777	21604	17111	21146	19104	16061	36945	42204	47341	46680	42737	47070
908509688	15190	24241	14147	22342	14312	11709	30573	29844	39188	56462	30606	55557
908509414	13370	13227	15252	15766	14418	12544	29532	33274	32488	31939	29302	28981
908509690	13080	27248	12212	90538	13726	10668	27697	25084	32814	81431	27177	291907
908508770	14913	17457	17467	13188	15502	11956	33627	36263	42861	38403	34633	35004
908512447	18470	17238	18178	12167	15997	15524	38543	43463	50911	38736	35687	46130
951432152	15909	12147	14133	12268	15600	13461	31996	34579	39120	35327	32158	29451
1104787083	19819	20767	16738	19982	17402	16662	41963	47491	54174	46068	42980	43402
1145931204	19797	16547	18077	18802	17172	17294	40609	44052	45060	40501	43814	36739
1031555409	15877	11473	12963	7587	15602	9934	26353	27597	32719	28614	25386	21550
942185579	14387	16646	15217	14699	17537	12761	30324	34676	41687	34626	33485	28837
908523491	17796	15740	16739	15309	14644	16188	36047	34589	38234	41182	37662	26454
908512091	16706	14867	13956	10067	17283	13940	31835	35107	39769	37372	35653	36206
908508840	11607	11493	9007	10241	10150	11037	28530	22442	33070	23586	21279	22138
908523637	10850	11131	10347	7987	11325	9536	24227	26069	31220	25776	26885	25132
962858080	9019	4002	7326	7656	15259	11759	27306	28387	20630	11742	18437	12740
908511145	21882	20701	19766	19664	19427	17091	41612	43205	49295	45371	42979	37596
1033604338	21744	15984	16839	14577	17797	16415	38027	44368	47579	38156	41064	37667
1010891616	13579	11558	12651	11409	11428	10385	24989	31717	32691	29271	28845	29356
908510169	12758	9540	11738	9586	11716	9947	24205	25566	30063	26553	23874	24852
908509425	19895	19695	16225	17664	19277	14885	36536	40434	49965	36051	36287	35424
CTRL00074	18521	16104	15826	15761	16191	13205	31766	40820	43559	39464	35299	38516
1169030523	15509	13055	12102	9606	12960	11175	26628	26675	35653	30287	28879	25364
908523438	17711	15175	14789	16877	14345	16005	37334	37905	46383	40407	39742	43545
1029362794	14428	13935	12658	13752	14993	12930	30766	32106	33042	31918	30695	28722
908510454	14362	14365	13749	11351	13558	12722	28819	31647	38183	32800	26295	26437
908509254	13174	13667	10150	12592	12016	10897	26155	31240	34718	31528	26873	23446
908523415	10817	10032	8035	7588	7784	9411	23104	18774	26804	21229	20772	24917
908523333	17251	16702	16026	16968	16651	15140	36375	33742	47244	34515	35041	28093
908523413	11928	9292	9148	7441	9909	10388	26139	20830	27933	24909	23240	20522
908510026	13533	14640	11620	9504	12846	11574	27331	30295	30982	25576	26044	23799
1033605557	14519	17527	13186	13349	16614	11916	30301	30599	35176	29838	27831	27609
1072146843	10120	10130	9184	15026	11702	9687	24013	28939	30282	24738	25399	29293
908508941	17571	17242	16118	15638	17899	14461	33886	37028	42965	38338	33736	34414
908523498	11314	13339	12926	16987	12574	12820	27990	31986	35743	31962	28849	25832
908514992	18331	17965	17775	17379	16103	15143	36050	41174	43643	41481	36012	39503
908513950	13811	13347	12652	14598	15054	13798	35176	35851	36103	31459	31057	39584
908523468	20165	18802	19986	17480	19047	19473	44253	48473	52166	49677	40299	39512
908523589	17134	15292	11889	11356	13541	12185	31602	30306	33758	30614	23683	24158
1048683622	17666	19279	15923	16086	16865	16120	39214	40473	44048	43113	38856	49465
908512109	10647	26909	7101	73578	9727	8415	21020	20721	26265	78098	20159	328278
908508947	17772	14759	14183	15819	15504	14109	32690	34534	44143	26596	29050	35711
934681984	13919	10258	14951	12400	19487	18371	40834	45743	37043	20647	25583	20467
908509216	20519	28852	17967	20180	22948	18232	41854	45785	50294	61506	42179	56621
1145931633	8179	13473	6083	6499	7975	10844	25601	20770	16422	30502	16344	8717
908514972	16570	16262	15989	9528	12405	14569	32994	34390	41371	34597	31707	31360
934681649	17411	14509	14538	16033	18404	17075	38178	37915	38282	34406	33593	26122
908510459	15172	15032	11136	12224	13754	11071	25661	28225	28478	36551	26166	28830
908523219	14067	10110	10125	14237	11951	11931	28139	28650	34040	30894	28150	29513
908523295	13201	16996	14682	10418	14671	13129	31237	31954	36376	28121	33485	28817
CTRL00187	14114	13934	13020	11383	14068	11774	31767	28872	37410	34229	33304	28380
908508816	9165	11432	8497	9663	9178	10433	24390	23524	28511	25543	26458	37605
1008213411	11292	8541	11309	9735	9995	9809	25200	21239	28074	23643	22591	17122
996215783	10686	10649	11367	7807	9014	9894	25232	25928	30004	29364	22982	25482
1114298998	16789	16296	13687	15008	16531	13672	33589	35793	38673	33783	33334	44075
1085091476	14155	15148	11248	11028	10659	12267	28864	25398	33556	30061	27434	34652
1082788675	10857	15062	8614	7193	14469	11605	27138	25016	21548	33800	18988	20732
908510285	16626	31012	16085	23994	17457	14818	37155	42718	47286	69651	37398	62187
1148063874	16805	15402	14956	10492	16835	14610	34767	37287	37096	26606	27872	26380
1178872258	3446	2281	2583	2840	3260	4099	9639	11178	8686	6129	6905	7596
934681865	14471	12176	13001	13274	13733	15374	35283	32513	32596	29177	29194	23296
1096560770	16270	16077	12696	12388	16115	13656	31472	32012	40807	37291	33446	42603
1057735507	10373	12283	9528	7242	12664	11709	27049	27432	33891	28626	27966	26381
908509431	16699	51792	14151	33474	16667	13544	32104	35945	36250	114118	31685	99026
908523405	24287	21551	19854	19440	20968	20499	48398	46011	58095	46721	46318	50351
908523318	9025	10685	10056	10383	8797	10670	26066	20265	28000	21778	19124	24559
908523574	5386	4042	4941	3061	3829	4808	15242	7897	14519	11587	11187	13271
908523610	19691	15967	15150	16175	17339	15613	39177	36319	45831	38525	38227	37893
908511814	15095	16133	13663	16209	14595	14287	34081	33779	39592	33995	34427	46990
908510172	14975	14468	16799	11133	14338	15532	40656	32870	35559	34114	31489	28973
908523233	14182	15120	10865	10187	12640	12041	30949	32848	39660	32781	29991	30436
1162345408	21757	19610	17829	15433	17544	18814	41960	36643	48738	46659	39075	45762
926777464	14344	14770	13859	14507	12735	13616	33148	34001	43665	35540	37873	22534
908510028	17233	36834	13243	137514	14106	14403	34978	34133	44772	115533	32465	570034
908513259	14207	13087	11039	10857	12726	10748	30251	29106	31077	29158	25003	23874
908508787	11605	9683	11544	9606	13053	10646	25184	26189	29814	25021	24079	24459
908523192	13290	13671	12001	12936	13246	9922	24402	24776	31199	26734	25716	28562
908509252	11783	11803	9731	12984	10512	8768	24022	20254	31761	28462	22159	19661
908523232	12072	12826	11149	9361	11015	10568	29351	22176	29934	23170	23890	19336
908523204	13611	15607	14679	13423	15903	11969	31670	31713	41202	36905	30247	22591
1013729243	17813	14963	14645	12413	13625	12563	33066	29469	39243	33057	33431	32483
908509412	10955	9474	8685	9315	9137	8401	21842	21616	28158	26277	21876	14202
908523202	11104	12310	11105	9391	12907	9277	25598	24701	30301	26291	22517	27453
908523359	13819	11426	10492	8779	12096	17387	40302	25040	30147	26721	22722	20072
1022556593	11982	12556	10656	9707	10448	9279	25577	26088	32164	27136	28476	25405
908515312	14714	14178	12514	11177	11299	10310	27346	27205	32764	31553	26839	25555
1007801340	6583	7134	7342	5950	11786	8026	21306	24072	18486	11935	13578	10122
1007805885	9817	13231	8163	7690	11626	8962	23257	24769	23795	26478	19952	15419
1152413215	13531	11923	11207	11835	12558	11394	30243	33454	28904	20726	21184	20729
908511152	12909	14220	11835	9870	11980	11944	28231	29462	31043	32278	28485	34363
908523583	13884	12798	13653	12532	14238	13479	32130	31620	33271	30314	25542	29666
915501149	17762	17680	19383	17373	19187	11263	28420	35789	49342	36680	38947	32879
908508819	14732	12452	12161	10223	16577	11066	27523	29897	40812	29178	25652	15443
908508872	13826	12342	12610	11655	12248	11848	29466	31223	35419	29626	29150	27686
1058359496	9821	10455	7687	7730	13260	8609	22741	26713	25009	21531	17425	17842
1059980900	15199	13523	9714	10830	13118	10470	26395	28012	32034	28741	26449	36230
908513967	12259	11971	8733	7243	9435	9350	24619	22861	24004	22984	20610	20247
908511161	17008	18427	13096	16848	15760	12607	33458	35002	39833	40967	33484	31940
1057736700	7422	8178	8057	5265	7513	9007	23153	16412	20097	19088	17342	9100
1075035254	10850	12976	11482	6928	12656	11258	27583	27348	27080	26375	21460	13478
1143529875	8736	7638	7817	7634	10643	11827	26212	30279	22461	14848	19783	16220
1135191659	16216	13709	13836	13739	14996	14254	31628	32402	35663	33424	31561	40190
1089213379	9325	8300	12092	11430	12020	10438	24422	22195	32297	25866	23554	17654
1029362809	12539	15571	12222	11046	16409	13792	33085	31314	29974	25376	22676	12406
908508823	13967	13670	11830	10970	13304	9410	26361	28478	29930	30599	29164	28970
1148064693	11447	12245	11362	9824	9764	12283	28271	26752	30127	28681	27292	19993
908513264	10609	15251	13125	11923	11055	12453	29786	32773	34201	33169	27020	23388
1057736701	9706	10544	9078	10295	6566	8477	21197	23850	22121	23775	20378	20708
1075034247	9586	12543	7931	6761	12952	13100	30087	37220	23378	25248	17802	13308
908509677	16157	16784	13130	14563	17240	13276	34007	37337	45802	32699	35845	36037
1075035034	13186	13813	9637	11116	10587	11015	27568	30715	30867	29019	26830	17207
908523340	19950	19933	18006	19500	17789	18996	42842	45205	52407	47735	39958	38995
908509676	13397	15546	13697	16175	12691	10596	26515	30715	29123	31185	25303	19718
1145932193	11239	13398	10760	10078	12263	9260	21516	26483	34313	28625	27312	22915
908509406	14481	11593	11891	8012	13725	10904	25967	28472	29602	27538	25023	18708
918912010	10021	8105	7348	10261	9043	8877	24289	19475	27637	20648	17413	21272
908509224	16987	22150	12390	11056	17208	12503	33459	36651	43653	45322	32697	34369
908514986	13357	13006	12179	11603	10906	10533	27837	27728	31591	31966	25273	25026
908523288	10642	9016	10341	7115	8931	9367	22630	23440	26327	23987	21930	19507
908523450	16878	18340	16887	10463	16395	15128	35654	39661	49508	42898	35068	29492
908513267	15741	16129	14769	18079	14517	11184	28828	30350	38171	44537	31945	37952
914679277	10742	4386	11084	5404	15312	12186	28401	34437	22394	13687	18185	11818
908513241	11278	12107	12571	11610	11465	9562	25463	25236	29500	25101	23522	29572
908510274	15070	34187	13123	109821	13128	11816	29660	29195	36377	94356	29226	410444
908512448	15604	15176	12884	10702	13994	11898	30066	27163	35212	30605	26797	28957
1142735015	12181	13541	12442	13373	16245	12271	32065	33441	32322	30653	27656	24718
982362852	5108	7792	4963	4738	7381	5290	13431	14233	16154	12892	13122	8633
1182437796	12287	7676	9057	8816	13125	10423	24951	27656	31606	23490	22780	16356
1138410044	13049	12932	12378	9068	12731	11641	28861	31840	33793	31393	24785	20533
975922345	15468	13163	11588	11974	12385	9808	26209	29653	32880	30970	26681	19145
908509416	12984	8683	9055	10481	12393	10151	23704	26417	29946	26258	23999	28931
908513258	17549	16972	14541	15165	16000	14377	35264	36131	42758	40794	35678	29351
1149812817	20233	13932	16884	17200	17947	15685	36004	36986	51396	30866	37090	33450
908523496	15950	15384	15111	14733	18718	15762	36969	35823	45413	37591	34565	37772
908514982	18601	20280	21828	20495	19326	15968	39610	40739	48337	42794	38801	29679
1169029987	12005	10053	10476	11487	11449	10223	23702	28079	34680	25025	23309	37483
1135192061	13995	15929	14791	13780	14686	14147	33123	32133	39762	32751	33490	27850
1031552204	12074	10176	10952	9401	12482	10056	25114	25505	33218	29175	27649	22934
1182437587	14232	10385	14036	8290	16333	14780	34798	40118	35646	24411	29128	26275
915501394	8616	7874	8114	4797	13853	11296	24810	26142	19220	16119	19288	14153
1083167203	9802	10500	10126	9597	15182	11579	26360	24518	24252	25918	20470	15358
1161384611	12642	24029	13214	9968	19290	16536	37928	43151	35059	57960	23086	15452
1082788400	12783	22951	9236	7141	15267	14136	30988	40269	34991	44272	22628	17747
934681878	9735	6020	8533	7315	16493	13710	31023	29139	21362	12194	17358	16095
1168531102	11717	10369	11306	13428	11006	8695	21080	26911	27588	26659	24201	25223
908523278	13937	11948	10140	13405	14135	11999	26754	31429	31080	30281	28618	27100
1161383689	8186	16497	9767	10758	11348	10812	27550	27850	25244	32751	20282	15734
1033895665	16195	14044	13664	12683	11871	13501	32366	35109	35415	34248	32550	28776
1087819261	15094	14133	11453	11149	9565	10644	26724	27151	36243	29754	24939	25061
934681963	11544	8671	11674	9598	15730	14042	34896	40106	26691	18503	25425	19407
908523553	22892	24388	23673	19626	25435	20449	48455	54488	64039	55172	47132	64628
908508784	15893	16324	12573	16074	11878	12246	29277	32719	40813	31891	29948	25896
1143149334	11228	14170	11578	12674	12394	12890	29116	31063	29996	26560	22219	23107
908523322	23956	19494	16904	20299	21630	17044	39144	45485	47559	37070	38878	30069
908523285	15194	14201	13581	15358	17244	13827	31016	33433	39687	37002	29354	38467
1114298563	14266	26378	11887	5910	15947	12411	30362	38662	31513	58407	27295	17575
915966339	12685	12134	10728	13027	10124	13444	31150	27243	27655	23726	25037	20912
908511820	9090	9377	7716	7362	8425	7525	17398	18153	24903	22072	15699	18390
908523337	22017	18186	18862	19945	21723	17654	42057	43953	52522	47822	43785	31032
CTRL00689	13020	13445	11442	12659	13145	9588	26334	30082	36798	26564	25209	27306
908523470	17764	19099	15119	16357	17568	17578	38702	45002	46663	40271	42609	27648
908513255	13513	12180	10924	13111	11755	9667	25193	25440	31755	27234	24709	28546
908510171	15289	14500	13983	17761	17053	13191	36333	40556	48099	40839	37471	31764
908523257	11233	10937	10634	10941	11474	12415	27728	26161	31317	27054	25619	14423
908523584	17679	16007	13836	17984	14489	14588	34141	38093	41161	33105	32212	35897
908510017	17240	18190	15971	17017	17226	13455	29918	34985	48531	42709	37930	44256
908510030	16832	19065	14422	11510	17782	13699	33418	35205	45360	36100	34797	26858
1083167300	9833	15320	12669	7352	18004	12579	32715	32530	28877	23046	22624	17233
908523263	15317	18105	14258	11728	13536	12237	30501	30859	40044	30690	29345	25026
985677664	16650	15666	15604	15135	15635	15241	34094	33216	41211	41083	31499	25712
1010075660	10288	10271	10047	8662	10566	9902	22984	25693	28673	23727	23102	16967
934681493	8757	7500	9396	8131	13808	10962	27620	29400	23488	14585	19100	15267
918208732	14466	13751	11013	12130	14059	11438	28745	29177	37661	34089	30131	33959
908512095	15830	18458	17435	14940	17883	11451	28468	35405	44360	44552	36670	26837
908523200	12293	11697	10612	9269	12221	9137	26143	25113	28728	27715	24961	18019
966338650	7752	9198	6350	6626	8674	7164	17020	15929	17177	18330	16367	17648
908508821	17072	14782	13403	16397	14863	12080	30311	33874	34676	34234	31213	33055
908510618	12916	15316	12720	11317	14817	10993	28392	31576	34875	30074	29136	26254
908513478	11875	12654	10527	11180	12575	9699	23489	24864	26260	23378	23118	28112
908512092	17071	14234	15649	14018	14717	12576	31451	34892	39567	29441	29777	33293
908510451	12506	12371	11438	14122	12117	12868	29672	31343	31923	30860	27857	31807
908511807	14609	21535	14053	16163	15816	14020	32490	33737	39251	45497	33666	30207
1148065010	10465	7531	11005	11231	17663	12414	29486	33431	27197	15733	20385	17672
1143530344	16270	14188	13238	14857	13271	11501	27605	28925	35254	28429	29930	34592
1172515383	11901	15127	12061	9872	12028	11064	26426	29102	35832	29804	28112	29789
904680577	14485	15202	14825	10029	13939	13220	29819	31209	38000	33638	28392	32135
908511149	16625	31203	12316	64161	15070	13413	30717	33322	37963	81266	26712	264773
1143541990	17663	17499	16878	13795	17574	15750	33931	38681	42146	37203	37825	35207
1142733684	9817	12421	11938	11175	17966	12005	30194	32600	27503	24699	25132	24349
908523439	8120	7845	7782	9372	5710	7673	21818	16258	21339	17750	17926	21272
908523570	14485	18335	12388	11570	12806	11785	29328	34699	35738	35176	26989	24597
908523604	10709	11525	10160	13169	11026	10240	23373	20689	25543	20413	20905	22126
971523031	15168	14223	12840	13060	14237	12602	30766	30683	32634	31116	29257	31598
908509428	15860	34304	15588	21247	16900	13772	34030	39887	41110	66050	32574	38360
908513956	13605	19526	13002	15106	14278	13010	29302	31141	35753	39541	27466	25669
908523341	17315	17126	15608	10207	17238	16228	36373	35057	42318	42386	39018	26790
1090859030	7139	9642	10439	10212	8848	8285	19695	21588	22510	19298	18855	16681
908510025	14962	18236	16252	15269	13103	13891	32968	36951	41819	35655	33764	30031
908523623	9098	9998	8100	4820	8126	6031	19025	16504	21205	16875	18486	18379
908513057	10726	12035	9892	10075	11135	8221	24476	28974	31574	27990	22144	17136
1145933183	16068	11636	13731	11885	14627	13902	32800	33449	43000	32158	27495	29108
908514991	17663	21337	16370	16276	16252	14699	33960	35043	42320	37469	32522	22324
908523559	19137	18243	16075	16867	18786	16687	38351	38171	46853	36404	37908	26005
908523424	18475	19812	17252	14422	19294	16557	39051	37990	44622	40995	37917	35117
1031569547	16458	15824	12740	16444	15276	10751	29303	34844	39313	36337	29928	24971
1096560559	17095	14887	15058	14705	16111	14066	32243	34275	38659	32227	32418	27743
972238864	12408	15745	12315	12042	9507	10889	25047	26383	28885	22915	24113	28960
908510449	13246	9967	11536	10050	13260	11310	26403	29039	33722	27294	25695	14994
908510016	15215	15360	12875	9563	12784	11207	27243	27569	38031	32996	30752	22882
1148065036	18112	16498	15435	20778	19072	13979	32028	35985	39864	35127	34891	34652
908510027	13272	12638	11871	14224	11142	11745	27918	28802	34762	29178	26675	26216
1027799074	14623	13021	13003	11796	12513	11606	30255	29919	39836	32062	28857	26464
908523345	18699	21532	15717	17763	16412	15283	36869	36728	43635	37751	37501	29339
978797100	17189	13444	12321	12082	13412	11561	27296	28000	35265	27032	26599	25652
1074752600	13833	16079	13859	15882	16350	11713	29510	31327	34333	34648	26200	27110
1161462870	11682	8892	9249	5501	15337	12600	29846	29432	25706	19396	21538	9449
1029839565	7290	6667	8497	6482	13872	10468	24303	28683	18502	12735	16351	10825
1064695542	11791	10668	10058	7852	9156	8418	20846	23952	28146	21202	18270	23728
1145932647	5920	16422	6229	6339	7648	8273	21719	17939	16805	32646	12975	7833
1139935564	9926	5968	8330	5325	12462	10361	25308	29123	20741	13390	17768	12661
1083967681	10238	5019	5918	5576	11408	11518	26515	29305	18565	10943	14568	13599
1170855119	9552	6471	9972	8293	14173	12077	30359	33411	22896	14332	21681	16116
910368714	10955	12575	12073	12033	12323	9973	27151	24231	33448	24260	23589	26328
908511148	15114	14123	12466	9457	10887	13593	30718	25742	34782	29366	27727	16763
1167356506	10338	7193	10225	9220	13377	13352	31122	33664	31128	21216	18223	17210
1006117954	12653	13868	13170	11063	16835	14413	35157	38181	33752	34782	23608	14285
CTRL00598	17447	17314	17169	14075	15528	14649	34839	38236	44543	39251	37304	37948
908514985	12085	11881	13353	10769	10932	11288	28019	24060	29830	26044	27647	19584
993360257	9897	10218	8955	13060	12838	8322	21679	21561	24019	22256	21490	21312
1021429352	10334	11001	9342	9408	9335	8362	20812	23059	27361	22463	22023	15320
908508791	7446	8706	8573	7383	6844	7627	20228	17885	23833	16070	14817	10669
908510161	11289	10671	12078	9032	11349	11134	28862	23697	34998	30732	28433	32544
908509231	13034	8606	9963	10570	11577	10189	26201	26349	30485	25184	23874	19551
927439214	14185	10523	11945	11138	15200	9900	25314	27607	33751	31859	29423	26458
908523356	12493	12992	10561	14625	12314	12992	29399	26952	29769	28128	29435	26926
908509259	13564	11210	10219	10269	11692	8189	25498	22589	32097	24402	25017	22127
908508814	9035	11202	8372	8758	9130	8904	23603	22967	32421	27119	18587	24632
908523262	13070	9980	10659	8245	9861	10205	25816	22551	27256	22906	21428	21284
908508775	10054	9464	8915	9549	9340	8069	21633	21408	23006	21199	18559	27537
908509005	12443	13947	10743	13589	11149	9339	25420	25836	33664	28089	24027	22835
908509212	12938	10120	10350	12970	9962	9757	25213	21625	28210	23621	21319	19105
1058359543	12914	10309	10406	10121	10762	7720	23221	21115	25374	22583	23403	20596
908523591	20125	17755	17413	13220	14812	14184	34136	33473	42339	38381	33451	22643
908523223	13063	12758	12558	13300	10563	10857	27507	23534	32127	28527	25551	22251
908511165	12728	26865	10996	99155	9899	8586	25120	22958	28772	76324	25982	381297
1142735010	6957	7531	8201	8014	6740	7210	19902	16215	20331	19344	16190	15954
1147860312	4386	3682	4909	3668	6480	5718	13029	13404	8156	9612	11121	10319
908512100	12291	13989	12142	15184	12835	11363	26761	29513	30860	34021	27648	35461
908523598	12213	10338	10839	9536	12167	12016	26577	28966	31284	30103	25350	24325
934682924	10418	12351	8333	10159	11185	8812	22322	22175	30270	24218	20698	18565
908511804	12294	14556	13199	15243	15585	13333	28672	29800	41971	36380	32083	30102
908511829	17207	20261	19477	17049	19891	16234	38766	44553	49364	39545	40098	37161
908510151	14596	16318	12170	12535	16861	13418	30315	26743	32459	29490	29082	22263
1087820207	18095	17210	15943	15192	19311	17056	38601	40157	43511	38831	36415	35372
908523329	16390	16910	15332	19725	17204	11917	33042	36148	38799	34977	34792	28371
1149811919	12746	12684	14929	12069	16559	14446	35544	38443	38355	24325	31983	28906
908523670	16394	19815	14531	15437	14655	13893	34236	36291	43322	37879	36870	35714
908523191	9003	9295	8968	11644	9873	8315	21461	27327	23349	19325	21455	17297
908514973	14314	14886	13213	13926	15302	12900	29631	32544	31559	34870	30768	19520
908510029	16816	22199	19360	23835	18226	15322	35742	48395	51301	53424	41657	55899
908510452	13944	12306	10549	8830	9911	10261	23185	25831	26171	22207	24346	32308
908523550	16338	18433	14848	14916	19395	15013	36318	40214	42502	35515	38456	39027
908523459	2370	1104	1563	937	387	1104	6792	1409	6011	3685	2791	1812
908523501	18459	20463	17950	19039	19262	15722	36558	42122	45246	39711	39709	30795
908523641	19853	20029	16511	16743	19241	19022	39612	42604	41351	40169	39648	34141
908523575	13749	10547	9098	9631	10007	10009	25525	22200	27572	22607	20322	23027
1056701480	14323	13191	13265	11829	17104	11079	28058	33472	36410	30338	29958	29928
908511142	20668	21770	18176	19050	18131	18866	41672	45401	53668	43829	43277	46940
908523619	8605	5859	5982	7945	8419	6958	16555	18580	21447	17391	15499	14445
925576821	10427	12198	10407	9763	13918	9952	23880	28219	30891	25108	26318	21097
1138409675	18542	16767	14360	15959	18087	15274	33614	35789	42941	33642	32823	31461
1170855791	18831	18346	16389	13909	18747	16118	34991	35915	43312	42109	37398	31629
CTRL00227	19189	17459	14190	14537	17787	13371	32931	39885	40184	34047	31632	34294
908513237	16132	16396	16400	17074	15720	12853	32253	38643	41574	39144	36474	40328
908523631	14571	14486	12189	14763	12558	11726	29335	34259	35784	33808	30877	36381
908523643	20246	21989	17998	15956	18342	17556	40337	44651	53687	45671	43229	44351
1145929577	14816	10797	12216	12898	11475	8981	23823	24285	31376	24431	23588	23990
1096835120	16159	18381	16524	18821	15904	13877	30251	38187	42669	35528	38537	36060
1145931147	16101	17096	16442	12370	18304	14146	34151	37395	41163	34845	37761	30178
1062363226	18735	21305	17373	16970	19787	16031	34468	41525	44769	40801	34106	27256
1152085300	13964	11317	13447	10228	15021	15096	33153	38713	36935	30052	30436	18706
1007345953	17810	20747	18580	12482	22661	15020	36180	45345	49269	41087	36118	49040
908510269	15835	14552	14880	14466	14644	13345	29854	33399	33553	34060	33544	36053
1042937370	15968	15030	12734	15046	15327	13823	31665	36926	38454	32927	34953	32909
1161462871	12292	11036	12473	11682	12650	13154	31515	35791	31150	24181	22230	23602
1007801022	11337	12274	9532	7351	15245	11029	27056	29353	22612	26175	20469	16198
1092873413	14666	24152	13149	11971	19716	13620	32776	36229	34027	45913	26690	31334
962858520	10739	8049	10326	10985	19786	12857	33826	39524	29457	18197	22642	21645
908523238	21203	21463	18815	20308	21242	17960	39301	49215	51085	48220	41818	43203
1082788771	14140	16881	12345	11017	15320	11273	27542	29542	31467	32165	25641	25133
1147858291	13090	10826	13348	13917	14588	13620	31679	39867	30059	29041	30932	26005
1145929682	13766	24147	11424	7943	20109	13967	33489	41196	29791	45176	21943	20869
1007804450	16194	17261	15251	16272	17182	13884	31537	33991	38840	36783	29800	28558
908523455	17125	15280	13152	19255	14269	14265	30739	38253	44838	38594	31293	33272
1149810100	8390	5919	7773	5920	15867	10853	29485	31523	25089	13785	17893	18171
1160827961	15665	14583	13154	9943	14937	14177	31259	31370	40027	34877	33308	38247
1029361722	13856	16223	10871	10285	14340	13047	28388	34645	32600	27229	27305	20503
1149811802	8454	6007	7859	5793	16180	11749	28883	31711	24568	13720	16419	11435
1079604034	17383	15532	16078	14078	15241	12933	31608	35417	39974	35934	30661	23489
908523527	16360	16948	17371	14908	15731	15945	37044	40487	46917	42530	38143	42934
908523324	16315	14305	13574	10110	16366	13513	29363	31825	31183	33557	30578	24279
1006116600	16327	15812	15326	10992	24783	19637	44601	52451	37552	42149	31594	24217
908523393	11849	9030	9869	9797	7981	9503	27071	18244	32095	26430	23381	20463
908523461	17295	17380	15250	15075	18629	19659	41644	36410	45252	37094	33297	30405
908523433	25772	25724	23096	24560	23202	23116	49946	59488	64815	60034	52580	50829
908523416	18448	19335	15138	13789	19589	15532	36097	39806	46105	44758	39759	30220
908510162	5490	3050	3250	3237	1934	3303	12852	4543	13449	9039	8223	7244
908523483	18636	19962	17948	15231	20411	20011	41968	40676	50396	41528	43631	38395
1075034259	21442	20496	21136	13991	22794	20527	48849	44897	48053	52671	41849	38376
1092872875	13796	13239	12786	13827	18479	12915	33140	33467	38024	29295	35946	23256
1169037184	24408	26963	20533	25349	27155	21410	50177	60628	63264	58585	55736	43056
908523426	17183	15158	15445	17344	16341	16082	38076	35661	46660	40676	37432	36222
908523434	23906	24689	18860	20937	19841	22450	49112	49519	55471	51372	48548	44456
908523543	25031	21462	19415	19140	21065	24964	52557	51992	55059	49391	47545	50028
CTRL00301	19443	16288	16065	14376	17666	11703	29455	38878	43597	39277	42318	35961
908523365	16046	15543	15613	11202	13631	17810	38127	36892	41162	32585	32584	36714
908523632	13755	11171	14651	10694	13719	11137	28622	34224	31150	31351	30166	29658
908510147	17651	15288	14338	14994	17350	14327	33806	40041	40983	37469	32430	34895
1114480864	11155	12114	9312	6243	15252	12539	28766	32931	24941	28005	20072	17073
1007800432	10168	11536	9984	8171	16477	11167	27961	27254	25091	24665	21571	11974
1170855349	12048	8764	10172	9395	14827	12531	30805	29809	24778	19599	24799	15150
908523402	19925	21926	21592	17467	20362	18006	41310	47151	51873	46176	49476	40185
908512443	17855	19066	20311	17056	16230	15552	35487	39629	44221	38137	40400	32303
908523568	6750	5144	5192	3434	4999	4891	15303	7996	15677	13980	11572	9725
908523555	21674	24735	19766	20052	21571	21689	52446	51919	63642	57237	51178	43888
908523488	22466	26009	23403	23445	25131	23264	51899	57816	62317	54468	56926	48679
908523382	10067	10284	10241	9583	8416	11281	27408	17659	25540	23006	21110	15626
908523600	13187	15530	13859	13307	13393	12833	28416	29195	31517	30296	25508	27253
908523477	19741	17261	15898	14259	17319	19031	41917	41903	45668	40981	34607	29797
908511812	16005	14662	14484	16213	15003	13618	32753	31829	38496	33814	32724	35165
908523504	17644	15586	16987	17143	16330	17240	39768	37410	42121	40143	36310	38045
908523430	17658	14421	15379	14216	19764	17108	37100	42193	45619	41031	40626	32426
908523486	17115	18104	15758	12787	15065	15616	33628	37914	39729	30980	34234	35558
908509651	10302	10238	10710	10240	12458	10194	26957	25473	28389	24189	23739	20971
908510447	14400	14601	16048	14157	11000	13274	30606	34726	36340	29032	27849	27970
1089213483	19395	20510	18315	17499	20710	19083	41153	48131	50738	40665	40849	42794
908523596	16734	16515	17296	14700	18258	14768	35948	39020	40143	40064	31859	31661
1006116832	12369	11541	12993	15283	14523	14087	32234	33994	36365	31956	29870	37064
908523259	15750	16737	12391	11948	12274	12395	29297	35294	36311	31698	28054	42573
908523549	20297	22233	19679	22213	19073	18958	44992	45701	49400	46338	41845	42275
908523526	18303	18617	16576	17596	15390	19792	43724	40311	48445	35664	37664	34029
908523525	26584	24300	21861	23868	25802	20686	51332	57002	64892	54797	55158	60929
908523401	16913	11430	15841	17484	12742	17021	39608	42166	42393	36755	33008	27834
908523497	14273	13589	18974	14166	15154	14477	34924	33156	40772	35516	35224	29375
908523398	18971	16703	12394	13405	17133	12764	33074	33979	40916	32663	34617	29128
908523578	8937	9126	7284	11410	10300	10122	24719	22227	23774	22494	23113	22391
908523507	12059	12846	10477	11598	13478	16220	35088	27740	28225	27310	22793	16708
908508801	8575	6998	7351	6572	8050	11633	27665	16611	21759	17861	17463	16046
1075034923	12849	13056	10329	12282	11606	10346	25448	25064	29272	28296	29061	24089
915964172	12301	7986	13699	7625	19505	17643	40743	47212	28358	18678	31828	17457
1075034256	10504	12850	7456	3881	12685	11599	30022	33701	19274	25098	17772	11066
908523473	15464	17858	14782	15056	17312	16298	38236	35240	41814	37821	34901	27074
910369369	11032	12775	9677	9628	10918	9144	23665	21402	29816	22272	23717	16430
914679088	9609	5473	9900	7851	17272	15478	36557	41523	28852	18004	26393	16731
1058358519	12453	7005	8379	5813	16423	11888	29634	33359	22235	18096	19470	9852
1053065266	6921	4431	6535	4669	11892	9562	22914	24841	18685	8323	13687	7833
1138410201	15827	17322	13954	16790	16597	13290	32450	42317	39695	37864	31094	28589
908523409	20918	21430	18790	18314	20323	19062	41216	45889	50065	46200	45962	48057
1147550554	12383	12413	10688	6987	10508	11260	25951	24148	29999	25443	26537	22161
985676276	18333	15284	14961	13003	17991	17293	36991	34546	48286	39044	39688	38685
1074751543	13678	12457	11908	13382	12578	10638	28593	28771	32155	26915	27586	34665
908523613	10335	7854	7372	6532	10713	6875	16220	19454	24251	20436	17320	20336
983220668	12393	13726	11103	11868	11425	10701	29164	28968	35876	32185	26405	23359
1170855559	11307	10603	10850	10768	10682	9256	25161	26973	28792	23915	23991	25674
1115052901	13271	17072	12467	10691	14200	11899	28685	28876	37380	30727	31614	32729
908511810	9469	11024	10392	10166	10823	14545	33888	21599	27374	25020	18944	16646
982363212	15537	19470	13793	16649	14907	14715	34380	37388	42799	39342	30326	28754
908511809	20498	42803	20613	110120	21161	16365	39172	44810	55616	127026	41862	450046
1096560718	16426	14901	12114	14787	14155	13363	31166	32546	37631	33628	33302	51153
908523414	5864	5701	4780	6795	4194	5337	15302	9032	14150	12569	11398	11028
1006118958	8388	8053	6342	4277	10486	10211	24376	29642	19412	22142	13145	13251
908523656	11788	12731	10797	9979	11109	9779	25375	24956	32788	24522	27872	30301
908511154	10552	11471	11143	10651	11976	11877	27647	26699	33412	28755	27382	23420
908523590	13869	13627	10751	10161	12636	11405	29200	30115	34975	32321	28374	27590
908523369	16595	14324	13893	13685	15507	15479	34460	31020	36795	31949	28420	28432
1007345843	12871	12575	11894	13155	13809	12762	28617	28868	32869	28464	25841	27007
908508828	16650	16276	14577	14430	16502	14746	35790	36929	45002	41631	32301	34961
1143542427	13987	11374	9156	8803	16030	13832	33900	39654	32490	25461	22236	18491
908508873	15411	14233	12201	10106	12841	13665	31269	31396	41856	37701	30887	37616
908508870	12073	24159	10095	57724	11007	8556	22648	23419	29050	79563	20837	281902
1120650895	12909	13374	10709	12060	13039	10278	26435	27573	28907	26516	28271	24407
1147861080	18115	13856	17340	13866	15786	14513	34432	32021	41126	34272	34270	28878
1178872980	11879	10555	9080	12691	10180	10599	24926	24516	28334	23294	20054	18775
908513062	8344	7564	9076	8654	7440	5839	19887	19190	26022	23572	20840	23624
908523556	15260	15499	13528	14596	16415	14125	35666	35537	42508	35801	31507	30341
908510609	12589	13478	8782	8225	11296	8710	23699	20976	29952	24790	23658	26539
1058455100	14406	17406	15175	13541	15889	12318	31804	38369	39090	38374	33536	33819
908508830	10639	10075	10277	9009	11548	8918	19862	21667	24577	20247	19335	13291
1062363615	13906	16726	12310	14075	16950	12351	32013	31070	38544	27155	32499	40896
1135588550	12308	6586	9418	5797	15315	12005	29060	30863	20526	14525	18294	13482
1143542474	8019	8323	7700	5856	8802	8088	20972	19070	20051	17233	11846	9416
908509675	14847	29666	14873	33546	16197	12304	31447	35424	41858	84979	37156	148496
908523451	19736	17312	18434	17684	17933	16213	37368	38147	46920	38936	38111	36169
908508804	14213	14771	12632	12157	14794	11289	28964	29939	38076	32117	33630	29616
908508874	15251	24499	14605	47419	15701	12968	33977	33183	41648	70305	34240	179332
1087811890	16683	14518	13327	14116	14559	12149	30895	35018	33457	33707	29162	27327
915968371	11951	8906	9884	9538	16611	15114	33158	34806	25480	16850	25516	20035
1143532304	11004	6470	10538	8420	17748	14848	33557	38931	29054	17453	23697	20128
923918936	11592	12722	10060	11368	11756	9869	24449	29348	32236	26502	25489	25429
915503230	14722	13172	11615	11381	11604	12822	31124	29856	35821	31952	31572	25850
915503092	8967	8267	11828	4818	12340	10699	25865	26668	22511	17753	16582	11839
1075032917	13726	13553	13176	7970	21064	16313	38289	41212	31951	32936	27810	18951
908523406	22588	20140	16841	17405	20189	17900	43386	41326	58388	40607	38227	41232
908523245	13239	11629	10917	10306	11781	11123	27272	28579	30944	30342	30819	25222
1178875767	5571	6277	5269	6031	5413	7100	20591	13153	16387	16153	13946	12056
1161383832	13015	16599	15373	15947	17918	13754	34574	33478	40946	33515	33755	38215
908523218	13713	12863	10674	10681	10278	11720	33037	26692	38573	36299	30083	33847
908523264	13601	13272	12719	9266	9783	11019	29304	29264	33440	26521	26824	26580
908523370	9478	9287	9485	11999	9184	8058	19465	21703	23898	21090	20095	22100
908511806	6845	6757	4863	6257	7197	6118	14334	16089	15714	15278	13548	10778
1096834467	13024	13561	11875	14095	14339	10919	28184	33352	34474	31259	30705	23990
908523605	10633	9716	12792	10243	13988	11651	27020	26426	28476	23533	22650	36110
908523440	27162	28392	23999	19971	24029	19979	49062	56828	63550	58738	56556	49114
908523560	21284	23659	21088	20945	23068	21738	49352	51772	55952	53202	48355	45839
908512099	11976	14035	10083	10464	13924	12940	28978	27502	31389	28385	26930	25498
908523503	14748	17109	13982	16025	17825	17548	40963	36312	42693	38358	41951	36004
908523564	15617	14743	13252	11302	15614	14172	33798	34152	40280	34574	32057	36671
908510036	12319	14359	10031	10081	12207	11037	26773	23129	28265	33214	23160	34793
908512101	11981	12186	10736	9478	11622	10195	22774	23059	27614	21309	25718	20931
908511803	16200	16349	13277	18750	16748	12479	28516	36061	35493	30956	30759	40617
1024707407	11754	13849	9600	8217	11540	9387	22956	24647	28684	25462	22562	19719
908513476	13880	14106	13783	8391	14988	12434	28717	29573	31118	34568	24699	28795
1135196498	12693	14320	11495	10510	13716	11782	29258	33520	33761	32423	33238	31029
1083968844	8140	6630	8168	5300	10038	11730	27341	31137	23929	15273	15038	15262
1043200385	9676	9322	10064	6703	10167	8578	21403	18998	26153	21157	23576	17349
910369265	11891	13683	11728	12763	14448	12595	29309	35904	39632	33709	31446	25428
1006117210	11475	13064	8741	9762	13149	9926	25111	27956	24917	29362	22935	16227
929667502	21624	18172	19275	19106	21031	17770	39906	45342	51627	44524	42612	29033
1006119315	16417	12844	11493	8262	20422	15289	36432	42406	30790	33699	24181	16357
908508934	15082	13420	13102	12411	15609	12706	30502	32136	31653	28631	28389	30074
908523471	14538	12870	13084	13440	16516	14493	31768	34636	37423	28247	34840	22710
908523435	17007	16600	16262	22922	20935	17614	39117	42335	45007	37024	37113	29396
908523279	14017	12144	10664	8906	11562	11119	25823	28735	31670	29085	28455	22269
908523495	15301	19641	16001	21196	17625	15480	34296	40613	41430	36868	33827	27436
908523383	16888	15647	12858	11136	14621	16809	36556	34260	38264	35320	31517	42462
908523561	19177	15495	18276	15782	19146	15826	36082	42655	41183	38786	38904	40939
908523562	15161	17853	15750	18057	18390	14704	34238	39465	39660	42302	34235	35344
CTRL00686	12849	13138	13880	10583	12868	9998	23800	24673	32489	31416	27249	21059
908510446	16430	14768	17755	18038	17272	18362	41495	37025	43003	36765	31700	37941
CTRL00624	13422	12552	12264	11574	12429	11423	28627	28021	37129	28163	31130	30768
908508767	11820	10198	12207	9870	9721	6799	21510	25447	28340	24133	21290	22831
1170855760	13203	14404	11585	11511	12398	11278	26839	31002	32610	31567	26916	29611
1083718323	14935	16004	12661	12369	16539	13180	30778	34750	37268	33940	30504	30136
929667711	15815	12522	13399	10849	13148	12959	30201	28879	41432	30402	34571	26669
908523399	16400	12280	13647	9559	17248	14930	32590	34973	39824	30238	29128	27784
908523371	13675	17841	15577	13956	14393	13023	31985	30019	42073	29981	31308	21695
908508829	16668	16324	14739	14270	15757	14331	33443	34255	41888	36238	31063	28976
CTRL00981	14563	13974	13076	10865	13696	10938	26691	28593	35997	25709	26404	26064
1031552716	18540	16675	16841	13631	17500	14942	37230	38228	45627	41114	34949	34631
908510608	4698	5915	5458	7870	5434	4454	12433	12799	11924	11787	11497	15397
908508813	11271	9623	11117	10893	10302	8068	21784	22528	28131	24400	23289	18344
1143532305	9659	4045	9264	5355	12862	12014	27160	32593	19518	9154	18137	12582
908510616	11674	11181	10724	9933	9597	9314	23138	24338	29830	21976	25544	26628
908523265	8799	9668	7424	5597	10046	9057	24007	18714	21474	23264	21081	20644
908508793	13899	11160	11405	12359	12333	10722	28069	25443	34170	27761	26883	17960
1044080220	9559	8769	7433	10098	9265	8718	22174	22829	27065	23586	22130	20619
908523310	9435	9646	6697	9524	11716	8722	21980	22448	24567	23424	21247	20490
908508803	11812	12149	9310	10104	10679	9638	22646	23674	27526	25872	25935	24316
908514968	15761	17771	13308	13640	16152	13594	32591	35810	42250	39850	33462	40579
1155983771	14759	15754	14925	15367	15073	11987	29174	30602	37142	31527	31684	26423
908523280	10279	13453	9257	6175	11989	10165	23312	24932	26697	22811	22690	16474
908523270	12735	10917	10692	8953	11359	10466	26163	24287	30651	24510	22765	24722
908509417	10791	11076	11173	10151	12704	10424	24731	25195	25272	24457	24634	20530
950092218	11017	15369	9891	9685	14808	14561	33195	34598	25770	32213	24639	16923
908512098	12898	10184	14189	10147	12143	13387	29728	30219	33896	27204	28275	22447
1182437811	15919	12812	11850	12781	16697	13725	33571	32960	34151	28165	34695	19836
908523306	8509	11206	9894	9341	10037	11108	28346	24047	26274	21409	21529	26778
908523442	15044	16111	14008	14839	13631	12314	28924	32707	34877	35611	28297	29966
908512432	14221	17995	12939	15398	13999	14216	31339	31729	37493	38868	31013	30548
908523563	13997	14523	14784	17968	13347	14098	31870	34069	35198	34799	26285	30917
908523593	13877	14435	14576	12310	12069	12724	30627	33609	36956	32104	28473	28223
908509678	12484	14999	11378	12410	12487	10868	27068	23913	34739	31355	30095	30998
908523412	17517	12223	16178	13586	18071	16675	39593	39635	43365	37115	33512	32883
908513488	9764	10807	9182	9490	11712	9779	23251	21526	27702	21837	23079	24252
908523535	14995	13448	15679	14295	15184	13677	34805	34765	45709	35927	32300	33182
1012748100	14325	10534	11486	9691	8164	10149	24690	24143	26275	23871	19488	19867
1167355958	9968	7435	9204	6347	15334	16116	35631	33169	22643	16684	20011	15701
908509679	11223	9902	9444	9814	9128	10799	26521	24047	31413	24692	23447	28010
1145930040	7755	14557	5848	6246	9212	9167	22239	23227	18238	26899	12831	6684
908523492	9819	10767	7372	7489	10900	11471	24214	21831	24597	22752	21297	16259
1052633906	14557	12118	13582	10290	13163	11732	28168	30982	38977	29854	26052	19444
908523534	11474	10179	10411	10524	10373	10648	24683	24360	31727	24965	28027	22625
1063220798	16109	16274	13945	16318	15880	13324	32787	33057	35361	29518	27943	31080
1029362572	13530	12087	8377	10822	11925	11034	25916	22586	28148	25417	22474	19958
908523197	13983	12136	12755	9876	10794	10879	29878	26173	34744	28779	24863	22161
908510276	14268	16266	11022	13349	14922	14407	34631	32454	37690	31374	29548	31370
1143530307	11143	8341	10125	10497	10980	11201	27348	27960	23781	22259	25068	25474
970782457	10748	9886	9226	9228	8725	8278	21497	21552	25377	20996	21828	22924
908514529	9861	8030	9563	8282	9955	9535	23289	21579	22406	20745	21593	15912
908509403	10842	10577	8830	8010	8727	8788	21126	19906	26142	20484	22777	17177
1047565187	13621	14211	10814	10065	10839	9403	24556	27003	32087	27643	27482	23726
1145930039	9817	19152	5979	5076	9774	10085	25471	25782	19667	37539	15363	8801
1148063919	10303	8259	6612	8381	12361	10914	26653	24297	20699	15136	17147	9477
908523646	13264	15362	13878	10638	12753	10265	25692	28342	32453	24216	26281	32220
1083968340	12374	10103	9762	8525	8774	10731	25188	24563	29176	22832	18895	14977
1092872870	9314	10516	7368	8777	10025	10563	24841	23289	25166	26081	19507	16734
908523493	13280	11357	9750	9814	9621	11596	24550	27076	26495	24912	26591	19720
908523419	16654	14448	18954	16595	20227	18373	39432	37562	43188	36670	32505	24465
908508763	14096	14020	12475	13020	15336	12623	30570	28923	39534	32674	29102	22513
1111575329	15946	16213	15006	13410	15381	13405	33984	33366	44082	34622	30940	22716
908523576	11229	13983	12150	7965	11189	9554	23020	21783	24706	22013	19156	22441
908523538	13148	13265	11341	15377	16785	14280	32073	28811	36829	31496	26249	37636
908510014	11858	10710	12601	10623	11791	9788	24840	24221	29217	26005	24519	29546
908510278	12861	13829	10114	12587	11566	10191	24508	26939	29374	24740	26153	34679
908508826	9789	12682	9184	8976	10952	9176	23458	25946	27737	25767	20718	23935
908510282	10383	10921	8011	8740	10721	7984	22414	22303	25946	23206	21811	24669
908523533	15889	15737	15286	13325	12550	13592	32944	30726	40682	38912	30654	31329
908523521	18833	19290	22107	21046	19999	18162	45824	43319	45793	40987	37715	31425
997425753	13777	15312	11647	11437	10395	12280	29194	29162	35536	32247	25807	30029
1142733485	12807	12415	13278	13634	11815	11233	29943	28971	32302	26573	26902	29887
910969531	12086	15312	12007	11547	10940	10278	27474	26441	33100	30071	26757	20719
908508950	9278	9205	8371	9549	9837	10235	25010	23209	28002	22478	24277	24987
908513247	10180	8178	10581	6782	8443	9016	22610	20809	25920	22213	19688	16495
1109495879	11378	9954	9640	9928	8304	8235	23248	21323	23401	24042	21296	22294
908523328	11952	11778	11056	11464	11225	10866	27660	27781	31421	25659	24730	27191
908523624	8862	9441	9343	7158	9125	5749	18214	18642	19657	17713	19760	20976
909716338	12612	9421	11699	9377	12049	11147	27197	28979	32318	27791	29063	20244
908509211	10153	10986	9682	9278	9748	8600	22903	24815	27406	25665	22604	27226
908523608	9690	11747	9350	9559	10888	8702	22697	21312	24709	26639	19199	16303
908508811	13073	12359	11429	9560	12185	10447	27604	31060	31525	30013	29265	30936
1029841107	8436	8181	9420	7070	12315	11218	27816	31627	22160	21696	15248	12901
1057736064	14575	12578	10208	7492	15927	13022	32350	38791	31514	26228	22577	23630
934681115	11260	5326	13166	7473	16988	13800	33956	35339	27126	17155	24625	15310
904680248	7666	14912	7647	5979	12480	13466	31138	26389	18215	31179	15277	20022
CTRL00289	13324	11057	10008	8119	13658	10796	27642	29159	31915	29009	24440	28361
908523209	17022	14325	13359	12784	14920	11992	30021	31421	38001	32511	32678	28704
908514976	15323	19976	17433	13638	16211	15810	37689	41501	45976	38319	38821	30829
908514530	15549	19490	13637	13616	15311	14718	35519	33838	39755	33515	32599	29729
CTRL00393	11292	11509	7605	8847	8929	8313	21009	22825	26811	19998	21852	21222
908511155	18217	18348	17282	13914	16533	15473	35750	37329	38994	34645	38900	43172
1127528405	13632	12751	13493	8982	12905	11987	26898	32807	36220	28376	28090	28438
908508861	14748	14501	11531	9602	13561	9867	26395	25766	36667	24199	25934	29948
908508837	14767	12135	9511	15905	13355	9309	26472	26815	37235	29849	24594	22813
908508855	11035	11661	11740	8795	9765	8053	21562	21185	30069	20856	21658	15607
908512425	11816	11790	8642	11366	9171	10182	25050	21760	27472	26386	24572	21878
953471261	14353	14446	11183	11662	14855	14645	35104	25247	32705	29897	30829	23892
1007802531	13276	13790	11094	8622	18063	12404	29318	33743	27817	26844	22007	15144
1007804462	6349	10940	6259	6773	8984	8687	24582	18440	17640	19456	18652	17622
908523243	20498	18831	17954	19584	19452	16098	38646	43529	48623	40180	36491	39136
908510156	13756	15454	13466	11475	13351	12238	29834	29458	31295	36229	28299	25857
CTRL00851	14298	12499	10337	13478	15530	11810	26815	32675	36410	31780	32776	22449
908512090	6746	6725	6009	11521	5388	6174	13771	14213	15299	14675	14199	8752
984419005	10826	12583	13360	12306	13072	10377	25689	29250	34711	27970	25713	21414
908510614	13771	12515	10855	13373	12903	13285	31752	28462	39283	29056	29315	24119
908508935	17828	13501	13198	10270	10920	10584	26482	29675	37922	32287	30751	28716
1182436747	9198	6023	8208	6639	14984	14379	31454	34880	22726	13008	20202	14106
1083718775	18913	18625	16589	16091	21381	17449	38555	44733	46668	40849	39528	40244
908508783	15092	12277	11346	12003	15755	11935	27572	32779	36979	33604	32531	23526
908513483	17467	29808	17506	27567	19700	16250	36423	41466	50116	67460	39040	46684
CTRL00001	16315	13086	14239	10237	13948	10928	25555	31583	38493	35245	30138	32851
908514538	19162	21349	18954	21558	18320	16740	39495	39885	48574	46708	41523	50714
CTRL00059	20426	18378	16219	16901	18269	16033	38439	46987	49726	42208	42830	30204
908523418	17460	14214	13785	13349	12519	15751	34583	34471	40529	35333	31550	33557
908523469	11420	11252	9949	6374	8876	8309	18219	16940	20557	19401	17856	14739
CTRL00594	11879	14535	11498	13659	12127	11939	28688	25548	29541	27114	22012	29681
908510160	16970	18859	15335	14029	16388	15152	35741	31918	41763	31056	34080	30629
908523255	12467	14402	12580	15329	14364	17945	38649	31088	36454	31447	34676	34730
908523380	17844	17331	15643	13758	18354	16447	39059	40741	43712	35985	38705	41633
908514983	16650	20409	17284	17748	21696	17016	38107	41536	48263	47587	37322	30709
1142727944	15415	14328	13037	12730	14741	14019	31501	32268	38309	35650	32381	30834
908512434	10518	10952	8847	13738	12109	9559	23813	26160	28250	24916	26896	29235
1129814816	8447	6376	8436	5288	9413	10712	26256	21601	18942	13252	14102	9098
908510610	16779	13332	11358	14041	12024	11123	28658	28876	35344	27797	30656	22724
908523630	12707	11842	10820	10625	12564	10175	27301	24647	33029	30399	26342	26898
908513253	13233	12471	11716	13623	12493	11741	29654	31105	37662	27934	28168	41217
908509225	14755	16270	12517	13163	12010	9889	27627	28422	34592	30245	26963	27776
1033606126	10953	10547	10936	13855	14727	10062	24499	23257	30857	29176	21029	14133
908508851	8164	9311	7925	9873	8641	7157	19115	20958	27957	20899	20856	12237
908508946	14586	14781	14610	15714	18786	14358	33828	30459	41050	29791	35450	34617
908513954	13427	17247	10636	13448	11860	11948	27829	26649	37353	35789	30468	32761
908508786	14077	12924	11176	16353	14311	11021	27306	30006	27840	30273	25861	22239
1083167309	17464	21927	18331	11465	19222	16551	39139	41626	41897	41749	34553	22389
908508762	7990	6723	8268	7011	7535	7123	16719	17107	20604	18440	14618	10299
1155984690	12489	12120	11349	11921	15488	11703	26783	30011	32559	31086	26126	17150
1132943326	8368	5762	8039	7592	13797	13277	30669	34417	25610	12024	19606	14444
1083718311	10133	8976	8782	8064	10857	7671	17701	19263	23761	19568	17505	19151
1149812097	10523	9644	11094	11046	19353	16347	39246	43306	32921	19503	27071	11869
1068153226	11293	13175	10025	8233	11881	10898	25153	26867	29811	24786	23217	22180
908523484	18551	15707	18091	17327	16686	20247	43259	46151	46312	36062	37875	35838
1161466461	9821	11651	14283	10594	16249	12277	29036	29755	29340	24172	25061	19758
997945914	12430	11709	10909	8760	12514	10602	27516	26537	30156	28112	22865	21642
908510281	13863	12836	12651	9189	13753	9843	26622	30608	33948	31724	28386	34595
CTRL00924	14243	13051	13954	14599	14966	12507	30122	29587	32604	28184	31806	18750
985678130	18006	16891	14450	15937	16799	15177	35058	40937	43254	35971	44668	38757
908511158	13992	12884	12794	10754	11725	10815	28392	27802	35769	29258	28847	27893
908523272	15118	13609	15095	14003	14840	12804	32208	32912	40774	33649	32972	32919
1139580199	18861	16223	13226	12289	16150	10226	24804	39499	34676	37008	32913	42217
908523532	19199	13288	16438	14096	14265	13873	33271	34424	39922	36508	31785	29177
908523520	22177	22330	20015	20527	21283	19579	47309	47449	50766	49017	49838	46686
989141941	12090	11108	9897	9607	9521	9942	27029	27032	25993	26920	23294	16989
908508854	14841	16860	13565	16245	14486	10498	28686	28497	42869	33239	33198	30905
908513050	10804	8355	10577	9093	9677	10533	24598	20633	24427	20074	21510	29788
1145932169	10224	19867	11043	7382	16307	11646	29844	32810	24379	39181	18873	17491
908523446	13225	11228	11495	12025	12602	12108	28596	30367	32626	25757	26805	21395
908513257	14608	15721	14006	18847	16564	14175	31305	35237	33788	41098	31946	27171
1169029243	11369	9439	8806	8343	10787	10805	26391	23417	29394	23310	25262	21070
[truncated: 477 more rows]

## Sheet: IFNg pathway BE3 lib.
ensembl_exon_id	sgRNA_ID	chr	start	end	strand	seq	off_target_summary	Gene	sgRNA_type
[truncated: 4,608 more rows]

[truncated: 4 more sheets: IFNg pathway read counts, JAK1 NGN lib., JAK1 NGN read counts BE4maxYE1, NGN read counts BE3.9 and ABE8e]
