# Supplementary material for: Base editing screens map mutations affecting interferon-γ signaling in cancer
Source: Cancer Cell. 2023 Feb 13;41(2):288–303.e6. doi: 10.1016/j.ccell.2022.12.009 (PMC9942875; doi:10.1016/j.ccell.2022.12.009)
Supplement: Table S4, Single-cell DNA-seq, Related to Figure 6 [file mmc5.xlsx]

## Sheet: title
Table S4, Single-cell DNA-seq, Related to Figure 6

## Sheet: sc JAK1 edit genotypes
Gene	guide	editor	zscore_proliferation	zscore_FACS	Amino_Acid_Position	Consequence	off_target_summary_NGG	off_target_summary_NGN	sgRNA_ID	edit_position_scseq	proportions_scDNAseq	edits_scDNAseq	edit_position_ampseq	protein_change_ampseq	protein_change_scDNAseq	Predicted_Amino_Acid_Change
JAK1	CCTATGTCCTGCTCGCCCAC	BE3-NGG (JAK1)	0.914	0.886	NA	splice variant	{0: 1, 1: 0, 2: 0, 3: 8, 4: 88}	{0: 1, 1: 0, 2: 1, 3: 31, 4: 327}	908510458	8	0.94	64846751-1/1/1-G-A	NA	NA	NA	NA
JAK1	GCAAACTGAAAACTGTCTAG	BE3-NGG (JAK1)	0.417	-0.895	NA	UTR	{0: 1, 1: 0, 2: 1, 3: 14, 4: 149}	{0: 1, 1: 0, 2: 2, 3: 62, 4: 739}	908508780	6	0.91	64833523-0/1/1-C-T	NA	NA	NA	NA
JAK1	CACTTGAAAGACCCGGCTAG	BE3-NGG (JAK1)	-0.786	1.228	NA	NA	{0: 1, 1: 0, 2: 0, 3: 3, 4: 47}	{0: 1, 1: 0, 2: 0, 3: 10, 4: 176}	908508785	NA	1	=	NA	NA	NA	NA
JAK1	CACCACAGGGTGATGATTGA	BE3-NGG (JAK1)	-0.748	-2.293	NA	UTR	{0: 1, 1: 0, 2: 0, 3: 12, 4: 128}	{0: 1, 1: 0, 2: 0, 3: 53, 4: 1074}	908508789	NA	1	=	NA	NA	NA	NA
JAK1	TGGAATAGCTTGCCCCAAAG	BE3-NGG (JAK1)	0.305	-0.262	NA	UTR	{0: 1, 1: 0, 2: 1, 3: 6, 4: 103}	{0: 1, 1: 0, 2: 2, 3: 34, 4: 493}	908508804	NA	1	=	NA	NA	NA	NA
JAK1	AGGAACAGGAGCTAAGCCAC	BE3-NGG (JAK1)	-0.354	-1.116	NA	UTR	{0: 1, 1: 0, 2: 1, 3: 36, 4: 221}	{0: 1, 1: 1, 2: 2, 3: 86, 4: 777}	908508830	NA	1	=	NA	NA	NA	NA
JAK1	TGTAGTGCTTAATATGTGTA	BE3-NGG (JAK1)	-1.524	0.272	NA	UTR	{0: 1, 1: 0, 2: 8, 3: 34, 4: 341}	{0: 1, 1: 0, 2: 15, 3: 95, 4: 1144}	908508861	NA	1	=	NA	NA	NA	NA
JAK1	AGCTTTCAGAACCTTATTGA	BE3-NGG (JAK1)	10.488	14.664	1143	stop codon	{0: 1, 1: 0, 2: 1, 3: 10, 4: 133}	{0: 1, 1: 0, 2: 5, 3: 54, 4: 673}	908508870	7	0.94	64834600-1/1/1-G-A	NA	NA	Gln1143Ter	Gln1143Ter
JAK1	GGGAATTCCAACCATCCAAT	BE3-NGG (JAK1)	8.151	12.148	1135, 1134	stop codon	{0: 1, 1: 0, 2: 0, 3: 5, 4: 56}	{0: 1, 1: 0, 2: 0, 3: 47, 4: 462}	908508874	9, 8	0.97, 0.93	64834624-1/1/1-G-A, 64834625-1/1/1-G-A	NA	NA	Gln1135Ter, Phe1134=	Gln1135Ter, Phe1134=
JAK1	ACTTGTCAGCAGCCACACTC	BE3-NGG (JAK1)	13.115	21.516	775	missense	{0: 1, 1: 0, 2: 2, 3: 32, 4: 173}	{0: 1, 1: 0, 2: 3, 3: 63, 4: 593}	908510028	7	0.95	64844144-1/1/1-C-T	7	Asp775Asn	Asp775Asn	Asp775Asn
JAK1	AGCAGCCACACTCAGGTTCT	BE3-NGG (JAK1)	3.348	2.467	773, 772	missense	{0: 1, 1: 0, 2: 2, 3: 13, 4: 197}	{0: 1, 1: 0, 2: 8, 3: 72, 4: 706}	908510029	6767	0.75	64850911-0/1/1-C-T	NA	NA	NA	Ala773Thr, Val772=, Val772Met, Val772_Ala773delinsIleThr
JAK1	GATTGCTCCTGAGTGTGTTG	BE3-NGG (JAK1)	12.094	19.845	761, 760	missense	{0: 1, 1: 0, 2: 0, 3: 10, 4: 147}	{0: 1, 1: 0, 2: 1, 3: 48, 4: 494}	908510032	9, 8, 6	0.56, 0.94, 0.29	64844185-1/1/1-G-A, 64844186-1/1/1-G-A, 64844188-0/1/1-G-A	8, 6	Pro761Ser, Ala760Val	Pro761Leu, Pro761Ser, Ala760Val	Pro761Leu, Pro761Ser, Ala760Val, Ala760_Pro761delinsValPhe
JAK1	CACACTCAGGAGCAATCCAT	BE3-NGG (JAK1)	13.976	19.571	762	missense	{0: 1, 1: 0, 2: 1, 3: 8, 4: 131}	{0: 1, 1: 0, 2: 5, 3: 173, 4: 1937}	908510034	-2, 3, 5, 7	0.88, 0.95, 0.91, 0.96	64844174-0/1/1-C-T, 64844179-1/1/1-C-T, 64844181-1/1/1-C-T, 64844183-1/1/1-C-T	5, 7	Glu762Glu, Glu762Lys	Glu765Lys, Cys763Tyr, Glu762=, Glu762Lys	Glu762=, Glu762Lys
JAK1	ATGTTTTGTCAAAGTTTCCA	BE3-NGG (JAK1)	-0.077	-0.145	NA	NA	{0: 1, 1: 0, 2: 1, 3: 27, 4: 358}	{0: 1, 1: 1, 2: 14, 3: 129, 4: 1537}	908513252	10	0.29	64867025-0/1/1-C-T	NA	NA	Leu277=	NA
JAK1	GACAGAGGAACCTTCTCACC	BE3-NGG (JAK1)	4.493	3.979	NA	NA	{0: 1, 1: 0, 2: 1, 3: 9, 4: 128}	{0: 1, 1: 0, 2: 1, 3: 37, 4: 426}	908513265	NA	1	=	NA	NA	NA	NA
JAK1	GATACCTCATCTGGACAGTT	BE3-NGG (JAK1)	14.15	18.792	1123	splice variant	{0: 1, 1: 0, 2: 0, 3: 6, 4: 140}	{0: 1, 1: 0, 2: 1, 3: 28, 4: 463}	908508937	5, 6	0.88, 0.88	64835395-0/1/1-C-T, 64835396-0/1/1-C-T	5, 6, 8	splice variant, Glu1123Glu, Glu1123Lys	NA, Glu1123=	Glu1123=, Glu1123Lys
JAK1	CAAGTCTTGTGACTGTCATC	BE3-NGG (JAK1)	-3.963	-1.235	1103	missense	{0: 1, 1: 0, 2: 1, 3: 11, 4: 105}	{0: 1, 1: 0, 2: 4, 3: 51, 4: 543}	908508944	NA	NA	NA	6	Arg1103Lys	NA	Arg1103Lys
JAK1	CTGTCATCTGGCCATGGGTT	BE3-NGG (JAK1)	-4.413	1.179	1099, 1098	missense	{0: 1, 1: 0, 2: 0, 3: 7, 4: 130}	{0: 1, 1: 0, 2: 3, 3: 39, 4: 527}	908508948	NA	NA	NA	5, 8	Met1099Ile, Gln1098Gln	NA	Met1099Ile, Gln1098=
JAK1	CAGCCACAGGGATATTTCCC	BE3-NGG (JAK1)	-0.75	1.738	628, 627	missense	{0: 1, 1: 0, 2: 2, 3: 16, 4: 176}	{0: 1, 1: 0, 2: 3, 3: 55, 4: 625}	908510606	NA	1	=	NA	NA	NA	His628=, His628Tyr, Ser627=
JAK1	AAGTCTTAGACCCCAGCCAC	BE3-NGG (JAK1)	-1.486	0.605	623	synonymous	{0: 1, 1: 0, 2: 1, 3: 11, 4: 103}	{0: 1, 1: 0, 2: 4, 3: 35, 4: 509}	908510611	NA	1	=	NA	NA	NA	Val623=, ValLeuAsp623=
JAK1	CATCTATTCTGGGACCCTGA	BE3-NGG (JAK1)	-0.381	-0.57	599, 597	missense	{0: 1, 1: 0, 2: 1, 3: 9, 4: 143}	{0: 1, 1: 0, 2: 3, 3: 71, 4: 788}	908510617	4	0.89	64847640-0/1/1-G-A	NA	NA	Ile597=	Ser599Phe, Ile597=
JAK1	CTCCCAAGGTGCTCGCCCTG	BE3-NGG (JAK1)	17.166	16.29	590	missense	{0: 1, 1: 0, 2: 2, 3: 7, 4: 171}	{0: 1, 1: 0, 2: 4, 3: 40, 4: 641}	908510622	NA	NA	NA	3, 4, 5	Gly590Gly, Gly590Glu, Gly590Arg	NA	Gly590Glu, Gly590Arg, Gly590Lys
JAK1	TCCCAAGGTGCTCGCCCTGA	BE3-NGG (JAK1)	16.897	15.516	590	missense	{0: 1, 1: 0, 2: 0, 3: 10, 4: 100}	{0: 1, 1: 0, 2: 2, 3: 28, 4: 325}	908510623	2, 3, 3, 4	0.71, 0.68, 0.27, 0.79	64847661-1/1/1-C-T, 64847662-1/1/1-C-T, 64847662-0/1/1-C-T, 64847663-1/1/1-C-T	2, 3, 4	Gly590Gly, Gly590Glu, Gly590Arg	Gly590=, Gly590Glu, Gly590Glu, Gly590Arg	Gly590Arg
JAK1	GTTGTGGACGATCAACGGGG	BE3-NGG (JAK1)	0.747	0.215	433	missense	{0: 1, 1: 0, 2: 0, 3: 0, 4: 19}	{0: 1, 1: 0, 2: 0, 3: 2, 4: 70}	908512430	NA	1	=	NA	NA	NA	Val433Ile
JAK1	GATGGGCATCTGCTGTGAGC	BE3-NGG (JAK1)	3.048	0.57	419	missense	{0: 1, 1: 0, 2: 1, 3: 35, 4: 258}	{0: 1, 1: 3, 2: 5, 3: 75, 4: 702}	908512436	7	0.83	64860184-1/1/1-C-T	NA	NA	Ala419Thr	Ala419Thr
JAK1	GCCATCTACCAGGGACACAA	BE3-NGG (JAK1)	14.009	19.086	410, 409	missense	{0: 1, 1: 0, 2: 0, 3: 12, 4: 154}	{0: 1, 1: 0, 2: 2, 3: 50, 4: 622}	908512440	6	0.75	64860211-1/1/1-C-T	3, 6	Gly411Ser, Asp410Asn	Asp410Asn	Asp410Asn, Val409Ile, Val409_Asp410delinsIleAsn
JAK1	GCGCTTCTCTGAAGTAGCTT	BE3-NGG (JAK1)	1.324	1.493	NA	UTR	{0: 1, 1: 0, 2: 0, 3: 4, 4: 60}	{0: 1, 1: 0, 2: 0, 3: 15, 4: 279}	908515313	9, 7, -4	0.76, 0.9, 0.93	64886334-0/1/1-G-A, 64886336-1/1/1-G-A, 64886347-0/1/1-G-A	NA	NA	NA, NA, NA	NA
JAK1	TCTGCAGGTATGACCCCGAA	BE3-NGG (JAK1)	-1.007	0.714	892	synonymous	{0: 1, 1: 0, 2: 0, 3: 6, 4: 60}	{0: 1, 1: 0, 2: 0, 3: 27, 4: 258}	908509425	NA	1	=	NA	NA	NA	Cys892=, CysArgTyr892=
JAK1	AGAGCTCAACCTTCCCAAAG	BE3-NGG (JAK1)	9.804	2.438	890	missense	{0: 1, 1: 0, 2: 12, 3: 22, 4: 164}	{0: 1, 1: 0, 2: 22, 3: 59, 4: 748}	908509428	NA	NA	NA	5, 7	Glu890Glu, Glu890Lys	NA	Glu890=, Glu890Lys
JAK1	CCTTCCCAAAGTGGCCCTGG	BE3-NGG (JAK1)	16.811	8.601	887	missense	{0: 1, 1: 0, 2: 2, 3: 28, 4: 261}	{0: 1, 1: 0, 2: 9, 3: 140, 4: 1063}	908509431	NA	NA	NA	5, 6, 7	Gly887Gly, Gly887Glu, Gly887Arg	NA	Gly887=, Gly887Glu, Gly887Arg, Gly887Lys
JAK1	CTTCCCAAAGTGGCCCTGGA	BE3-NGG (JAK1)	18.333	11.939	887	missense	{0: 1, 1: 0, 2: 4, 3: 43, 4: 275}	{0: 1, 1: 0, 2: 10, 3: 98, 4: 888}	908509432	-3, 4, 5, 6	0.49, 0.82, 0.82, 0.31	64839777-0/1/1-C-T, 64839784-1/1/1-C-T, 64839785-1/1/1-C-T, 64839786-0/1/1-C-T	4, 5, 6	Gly887Gly, Gly887Glu, Gly887Arg	Glu890Lys, Gly887=, Gly887Glu, Gly887Arg	Gly887=, Gly887Glu, Gly887Arg, Gly887Lys
JAK1	TAATGTCTCTCATGATGGCT	BE3-NGG (JAK1)	11.911	11.553	844, 843	missense	{0: 1, 1: 0, 2: 0, 3: 10, 4: 107}	{0: 1, 1: 0, 2: 3, 3: 45, 4: 581}	908509672	NA	NA	NA	7, 9	Asp844Asn, Arg843Lys	NA	Asp844Asn, Arg843Lys, Arg843_Asp844delinsLysAsn
JAK1	TCAGCCAGCTCCTTACATGA	BE3-NGG (JAK1)	-1.816	0.959	821, 820, 819	missense	{0: 1, 1: 0, 2: 0, 3: 11, 4: 119}	{0: 1, 1: 0, 2: 6, 3: 51, 4: 476}	908509681	5, 5, 6	0.6, 0.38, 0.58	64841544-1/1/1-C-T, 64841544-0/1/1-C-T, 64841545-1/1/1-C-T	NA	NA	Ala821Thr, Ala821Thr, Leu820=	Ala821Thr, Leu820=, Glu819=
JAK1	GACACCATCATGTAAGGAGC	BE3-NGG (JAK1)	1.027	-0.281	816, 815	missense	{0: 1, 1: 0, 2: 0, 3: 8, 4: 136}	{0: 1, 1: 0, 2: 3, 3: 29, 4: 416}	908509682	6, 5	1, 1	64841561-1/1/1-G-A, 64841562-1/1/1-G-A	NA	NA	Pro815Leu, Pro815Ser	Ser816Leu, Pro815Leu, Pro815Ser, Pro815_Ser816delinsLeuLeu
JAK1	CTCTCTTTCTGTAAACAAGA	BE3-NGG (JAK1)	5.051	6.416	803	splice variant	{0: 1, 1: 0, 2: 3, 3: 25, 4: 273}	{0: 1, 1: 0, 2: 7, 3: 129, 4: 1305}	908509689	3, 3, 5, 9	0.5, 0.5, 1, 1	64841596-0/1/1-C-T, 64841596-1/1/1-C-T, 64841598-1/1/1-C-T, 64841602-1/1/1-C-T	NA	NA	Glu803=, Glu803=, Glu803Lys, NA	Glu803Lys
JAK1	TCTCTTTCTGTAAACAAGAG	BE3-NGG (JAK1)	10.929	16.034	803	splice variant	{0: 1, 1: 0, 2: 2, 3: 27, 4: 331}	{0: 1, 1: 0, 2: 9, 3: 120, 4: 1396}	908509690	2, 4, 8	0.75, 0.47, 0.98	64841596-0/1/1-C-T, 64841598-0/1/1-C-T, 64841602-0/1/1-C-T	NA	NA	Glu803=, Glu803Lys, NA	Glu803Lys
JAK1	AAACCTCCTCCTGGCCCGTG	BE3-NGG (JAK1)	13.053	7.154	721, 720, 719	missense	{0: 1, 1: 0, 2: 0, 3: 14, 4: 146}	{0: 1, 1: 0, 2: 2, 3: 37, 4: 444}	908510164	NA	NA	NA	8, 7, 5, 4	Leu721Phe, Leu720Leu, Leu720Phe, Asn719Asn	NA	Leu721Phe, Leu720=, Leu720Phe, Asn719=, Leu720_Leu721delinsPhePhe
JAK1	TTTTAGTACACACATTTCCA	BE3-NGG (JAK1)	1.958	1.748	716	missense	{0: 1, 1: 0, 2: 5, 3: 15, 4: 228}	{0: 1, 1: 0, 2: 9, 3: 118, 4: 1319}	908510166	19	0.6	64844868-0/1/1-C-T	NA	NA	Gly713Arg	Cys716Tyr
JAK1	TATCCTCCTGCAGAGTAAAA	BE3-NGG (JAK1)	10.304	16.508	707, 706	splice variant	{0: 1, 1: 0, 2: 1, 3: 114, 4: 163}	{0: 1, 1: 0, 2: 3, 3: 167, 4: 790}	908510170	4, 4, 5, 7, 8	0.74, 0.26, 0.96, 0.96, 0.96	64844886-0/1/1-C-T, 64844886-1/1/1-C-T, 64844887-1/1/1-C-T, 64844889-1/1/1-C-T, 64844890-1/1/1-C-T	4, 5, 7, 8	Asp707Asn, Glu706Glu, Glu706Lys, splice variant	Asp707Asn, Asp707Asn, Glu706=, Glu706Lys, NA	Asp707Asn, Glu706=, Glu706Lys
JAK1	TCTCCTTGATGCCAGCTCAC	BE3-NGG (JAK1)	0.728	0.809	150, 149	missense	{0: 1, 1: 0, 2: 0, 3: 9, 4: 165}	{0: 1, 1: 0, 2: 3, 3: 57, 4: 662}	908513953	8567, 8563, 5, 4	0.27, 0.27, 0.93, 0.93	64864843-1/1/1-G-A, 64864847-1/1/1-G-A, 64873405-1/1/1-G-A, 64873406-1/1/1-G-A	NA	NA	His374Tyr, Ile372=, Leu150Phe, Leu149=	Leu150Phe, Leu149=
JAK1	TGAGCTGGCATCAAGGAGAG	BE3-NGG (JAK1)	3.971	0.81	153, 152	missense	{0: 1, 1: 0, 2: 1, 3: 18, 4: 243}	{0: 1, 1: 0, 2: 3, 3: 76, 4: 782}	908513956	5	0.91	64873395-1/1/1-C-T	NA	NA	Ser153Asn	Ser153Asn, Ala152Thr, Ala152_Ser153delinsThrAsn
JAK1	TCTCCAAAGAAGCAGAAAAA	BE3-NGG (JAK1)	1.407	0.399	131	missense	{0: 1, 1: 0, 2: 11, 3: 109, 4: 1071}	{0: 1, 1: 1, 2: 67, 3: 830, 4: 6156}	908513959	4	0.64	64873462-0/1/1-G-A	NA	NA	Pro131Ser	Pro131Leu, Pro131Ser
JAK1	GCCTCTGACGTCTGGTCTTT	BE3-NGG (JAK1)	12.395	15.681	1063, 1062	missense	{0: 1, 1: 0, 2: 0, 3: 7, 4: 108}	{0: 1, 1: 0, 2: 1, 3: 35, 4: 388}	908509007	5, 3	0.8, 0.63	64836171-1/1/1-G-A, 64836173-0/1/1-G-A	5, 3	Ser1062Phe, Ala1061Ala	Ser1062Phe, Ala1061=	Asp1063=, Ser1062Phe
JAK1	ATTCTGGAGCATACCTTGAA	BE3-NGG (JAK1)	14.664	19.665	1051	missense	{0: 1, 1: 0, 2: 0, 3: 12, 4: 104}	{0: 1, 1: 0, 2: 5, 3: 47, 4: 521}	908509010	4	1	64836205-1/1/1-C-T	4	Glu1051Lys	Glu1051Lys	Glu1051Lys
JAK1	TGAGCCAGCTGAGTTTCGAT	BE3-NGG (JAK1)	10.78	14.66	573, 572, 571	stop codon	{0: 1, 1: 0, 2: 1, 3: 6, 4: 82}	{0: 1, 1: 0, 2: 1, 3: 11, 4: 243}	908511149	6, 5	0.98, 0.83	64850845-1/1/1-G-A, 64850846-0/1/1-G-A	NA	NA	Gln572Ter, Ser571=	Leu573=, Gln572Ter, Ser571=
JAK1	CAGCAGGTTGGAGATTTCTG	BE3-NGG (JAK1)	2.5	3.726	554, 553	synonymous	{0: 1, 1: 0, 2: 2, 3: 22, 4: 243}	{0: 1, 1: 0, 2: 10, 3: 142, 4: 1035}	908511163	NA	1	=	NA	NA	NA	Leu554=, AsnLeu553=
JAK1	CTCCTAGGGACAGTATGATT	BE3-NGG (JAK1)	-0.206	0.101	NA	splice variant	{0: 1, 1: 0, 2: 0, 3: 2, 4: 75}	{0: 1, 1: 0, 2: 0, 3: 23, 4: 329}	908513491	NA	1	=	NA	NA	NA	NA
JAK1	TACTGTCCCTAGGAGCAAGG	BE3-NGG (JAK1)	15.548	14.611	162	splice variant	{0: 1, 1: 0, 2: 1, 3: 16, 4: 169}	{0: 1, 1: 0, 2: 1, 3: 48, 4: 504}	908513495	7	0.93	64869473-1/1/1-C-T	NA	NA	Gly162Glu	Gly162Glu, Gly162Arg
JAK1	TCTGAGGTCAGTCAGGACAC	BE3-NGG (JAK1)	0.016	-0.706	NA	splice variant	{0: 1, 1: 0, 2: 1, 3: 13, 4: 233}	{0: 1, 1: 0, 2: 6, 3: 58, 4: 817}	908512091	NA	1	=	NA	NA	NA	NA
JAK1	TGAGAAGTCTGAGGTCAGTC	BE3-NGG (JAK1)	-2.044	0.398	485	missense	{0: 1, 1: 0, 2: 4, 3: 54, 4: 1069}	{0: 2, 1: 1, 2: 34, 3: 335, 4: 2592}	908512092	NA	1	=	NA	NA	NA	Ser485Phe
JAK1	GCGGCAAGAAGGAAGCGAGG	BE3-NGG (JAK1)	9.545	13.415	455	stop codon	{0: 1, 1: 0, 2: 2, 3: 32, 4: 379}	{0: 1, 1: 0, 2: 3, 3: 75, 4: 1016}	908512102	5	1	64857751-1/1/1-G-A	NA	NA	Gln455Ter	Gln455Ter
JAK1	TCTGTACTAGAGGGAGAAGT	BE3-NGG (JAK1)	11.551	17.049	NA	splice variant	{0: 1, 1: 0, 2: 0, 3: 14, 4: 181}	{0: 1, 1: 0, 2: 1, 3: 48, 4: 634}	908512109	2, 7	0.77, 0.85	64857775-1/1/1-C-T, 64857780-1/1/1-C-T	NA	NA	Glu447Lys, NA	NA
JAK1	ACGAACCTCGGGGCTTGGGC	BE3-NGG (JAK1)	14.723	20.821	550, 549	splice variant	{0: 1, 1: 0, 2: 0, 3: 2, 4: 57}	{0: 1, 1: 0, 2: 1, 3: 10, 4: 141}	908511808	6, 7	0.93, 0.93	64855508-1/1/1-C-T, 64855509-1/1/1-C-T	NA	NA	NA, Glu550Lys	Glu550Lys, Arg549Gln
JAK1	TGCTGCCAGCCCAAGCCCCG	BE3-NGG (JAK1)	12.053	17.163	545, 544	stop codon	{0: 1, 1: 0, 2: 5, 3: 22, 4: 265}	{0: 1, 1: 0, 2: 7, 3: 69, 4: 741}	908511809	7, 7, 6, 6	0.44, 0.55, 0.42, 0.44	64855524-1/1/1-G-A, 64855524-0/1/1-G-A, 64855525-1/1/1-G-A, 64855525-0/1/1-G-A	NA	NA	Gln545Ter, Gln545Ter, Cys544=, Cys544=	Gln545Ter, Cys544=
JAK1	GCAGGATCTGCTTCTTGAGG	BE3-NGG (JAK1)	-0.904	0.757	529	synonymous	{0: 1, 1: 0, 2: 1, 3: 18, 4: 253}	{0: 1, 1: 0, 2: 6, 3: 91, 4: 1052}	908511813	NA	1	=	NA	NA	NA	Gln529=, GlnIleLeu529=
JAK1	GTTCAAGAACTTTCAGATCG	BE3-NGG (JAK1)	0.344	0.202	495	synonymous	{0: 1, 1: 0, 2: 0, 3: 5, 4: 113}	{0: 1, 1: 0, 2: 0, 3: 19, 4: 326}	908511826	4	0.93	64855672-1/1/1-G-A	NA	NA	Phe495=	Phe495=, PheLysAsn495=
JAK1	AAAGTTCTTGAACTGCTTCT	BE3-NGG (JAK1)	0.145	0.963	496	synonymous	{0: 1, 1: 0, 2: 0, 3: 20, 4: 241}	{0: 1, 1: 0, 2: 3, 3: 78, 4: 976}	908511828	7	1	64855669-1/1/1-C-T	NA	NA	Lys496=	Lys496=, LysAsn496=
JAK1	GCACCCTGCACCTGCTATTC	BE3-NGG (JAK1)	0.233	1.128	490, 489, 488	missense	{0: 1, 1: 0, 2: 1, 3: 10, 4: 135}	{0: 1, 1: 0, 2: 1, 3: 40, 4: 485}	908511830	NA	1	=	NA	NA	NA	Gly490Asp, Gly490Ser, Gln489=, Val488=, Gly490Asn
JAK1	CACTTCCACCCCTGGCTCAG	BE3-NGG (JAK1)	-0.199	1.249	37, 36	missense	{0: 1, 1: 0, 2: 1, 3: 52, 4: 586}	{0: 1, 1: 0, 2: 9, 3: 125, 4: 1531}	908514990	6, 7	0.27, 0.27	64883373-1/1/1-C-T, 64883374-1/1/1-C-T	NA	NA	Glu37Lys, Val36=	Glu37Lys, Val36=, Val36Met, Val36_Glu37delinsIleLys
JAK1	ACCTGGAGGCCCCTGAGCCA	BE3-NGG (JAK1)	-1.001	-1.521	NA	NA	{0: 1, 1: 0, 2: 5, 3: 49, 4: 385}	{0: 1, 1: 0, 2: 11, 3: 113, 4: 1162}	908514994	NA	1	=	NA	NA	NA	NA
JAK1	AGTACTTCCCATACCTCATC	BE3-NGG (JAK1)	1.728	0.056	NA	splice variant	{0: 1, 1: 0, 2: 0, 3: 7, 4: 85}	{0: 1, 1: 0, 2: 1, 3: 31, 4: 446}	908514530	NA	1	=	NA	NA	NA	NA
JAK1	TCCCATACCTCATCCGGTAG	BE3-NGG (JAK1)	10.535	17.05	110	splice variant	{0: 1, 1: 0, 2: 0, 3: 2, 4: 53}	{0: 1, 1: 0, 2: 1, 3: 9, 4: 183}	908514531	2, 3, 4, 8, 9, 11	0.96, 0.94, 0.96, 0.94, 0.92, 0.93	64879018-1/1/1-C-T, 64879019-1/1/1-C-T, 64879020-1/1/1-C-T, 64879024-1/1/1-C-T, 64879025-0/1/1-C-T, 64879027-0/1/1-C-T	NA	NA	NA, NA, NA, NA, Arg110Lys, Met109Ile	Arg110Lys
JAK1	TCATCCGGTAGTGGAGCCGG	BE3-NGG (JAK1)	17.979	14.263	108	missense	{0: 1, 1: 0, 2: 0, 3: 2, 4: 46}	{0: 1, 1: 0, 2: 0, 3: 5, 4: 115}	908514536	NA	NA	NA	5, 6	Arg108Arg, Arg108Gln	NA	Arg108=, Arg108Gln
JAK1	CATCCGGTAGTGGAGCCGGA	BE3-NGG (JAK1)	15.716	13.227	108	missense	{0: 1, 1: 0, 2: 0, 3: 0, 4: 44}	{0: 1, 1: 0, 2: 0, 3: 6, 4: 145}	908514537	NA	NA	NA	4, 5	Arg108Arg, Arg108Gln	NA	Arg108=, Arg108Gln
JAK1	CCCCGTCGCTGCGCTGGCTG	BE3-NGG (JAK1)	0.186	-0.034	NA	UTR	{0: 1, 1: 0, 2: 1, 3: 14, 4: 210}	{0: 1, 1: 0, 2: 2, 3: 55, 4: 506}	908523464	NA	1	=	NA	NA	NA	NA
JAK1	AGCCCTGGGCGCGCGCACGC	BE3-NGG (JAK1)	0.371	-0.766	NA	UTR	{0: 1, 1: 0, 2: 0, 3: 8, 4: 100}	{0: 1, 1: 0, 2: 0, 3: 20, 4: 317}	908523483	NA	1	=	NA	NA	NA	NA
JAK1	TTGAAAAGCGCTTCCTAAAG	BE3-NGG (JAK1)	0.315	0.722	873	missense	{0: 1, 1: 0, 2: 0, 3: 3, 4: 109}	{0: 1, 1: 0, 2: 1, 3: 33, 4: 559}	908509648	NA	1	=	NA	NA	NA	Arg873Cys
JAK1	TTTTTTTCTGAAACAATATC	BE3-NGG (JAK1)	-1.096	0.667	858	missense	{0: 1, 1: 0, 2: 16, 3: 149, 4: 1355}	{0: 1, 1: 0, 2: 39, 3: 506, 4: 5032}	908509654	NA	1	=	NA	NA	NA	Glu858Lys
JAK1	TGAATTTCCATGGTGTGGTA	BE3-NGG (JAK1)	12.994	18.951	690	stop codon	{0: 1, 1: 0, 2: 0, 3: 16, 4: 256}	{0: 1, 1: 1, 2: 1, 3: 60, 4: 850}	908510274	NA	NA	NA	8, 9	Trp690, Trp690	NA	Trp690Ter
JAK1	ATTACACCGTCAAGGATGAC	BE3-NGG (JAK1)	0.412	0.434	1036, 1035	missense	{0: 1, 1: 0, 2: 0, 3: 2, 4: 38}	{0: 1, 1: 0, 2: 0, 3: 8, 4: 175}	908509218	5	0.92	64837967-0/1/1-G-A	NA	NA	Tyr1035=	Thr1036=, Thr1036Ile, Tyr1035=
JAK1	CATTTCTTGCTGCCAAGTCC	BE3-NGG (JAK1)	6.715	-0.281	1007	missense	{0: 1, 1: 0, 2: 1, 3: 13, 4: 157}	{0: 1, 1: 0, 2: 5, 3: 55, 4: 662}	908509227	NA	1	=	NA	NA	NA	Arg1007Lys
JAK1	AATCAGGGCGTGTTTGGTTT	BE3-NGG (JAK1)	0.674	0.067	NA	intron	{0: 1, 1: 0, 2: 0, 3: 3, 4: 93}	{0: 1, 1: 0, 2: 1, 3: 19, 4: 396}	908523188	4	0.86	64965148-0/1/1-G-A	NA	NA	NA	NA
JAK1	TCACTGGCAGGAATTTACAG	BE3-NGG (JAK1)	1.445	-0.029	NA	intron	{0: 1, 1: 0, 2: 1, 3: 6, 4: 164}	{0: 1, 1: 0, 2: 2, 3: 43, 4: 688}	908523196	4, 2, 0, -2	0.56, 0.33, 0.67, 0.67	64965248-0/1/1-G-A, 64965250-0/1/1-G-A, 64965252-0/1/1-G-A, 64965254-0/1/1-G-A	NA	NA	NA, NA, NA, NA	NA
JAK1	GAAAAACCCTATGACTTGGG	BE3-NGG (JAK1)	-0.892	-0.338	NA	intron	{0: 1, 1: 0, 2: 0, 3: 8, 4: 147}	{0: 1, 1: 0, 2: 1, 3: 35, 4: 629}	908523203	NA	1	=	NA	NA	NA	NA
JAK1	CCCACATCCCAGGGACCCTG	BE3-NGG (JAK1)	1.944	1.758	NA	intron	{0: 1, 1: 0, 2: 5, 3: 41, 4: 430}	{0: 1, 1: 1, 2: 22, 3: 370, 4: 1784}	908523241	3, 5, 8	1, 1, 1	64965497-1/1/1-C-T, 64965499-1/1/1-C-T, 64965502-1/1/1-C-T	NA	NA	NA, NA, NA	NA
JAK1	AAGTCACTCCCCAGGGTCCC	BE3-NGG (JAK1)	2.069	0.225	NA	intron	{0: 1, 1: 0, 2: 0, 3: 23, 4: 191}	{0: 1, 1: 0, 2: 7, 3: 65, 4: 680}	908523244	7, 5	0.69, 0.93	64965519-0/1/1-G-A, 64965521-1/1/1-G-A	NA	NA	NA, NA	NA
JAK1	CGACGATGCGCGGATGGAGT	BE3-NGG (JAK1)	0.028	-1.169	NA	intron	{0: 1, 1: 0, 2: 0, 3: 2, 4: 8}	{0: 1, 1: 0, 2: 0, 3: 3, 4: 35}	908523257	4	0.78	64965568-0/1/1-C-T	NA	NA	NA	NA
JAK1	AGACCCTGGGCGAGAGGACC	BE3-NGG (JAK1)	0.315	1.917	NA	intron	{0: 1, 1: 0, 2: 1, 3: 27, 4: 192}	{0: 1, 1: 1, 2: 2, 3: 70, 4: 550}	908523285	6, 5	1, 1	64965703-0/1/1-G-A, 64965704-1/1/1-G-A	NA	NA	NA, NA	NA
JAK1	GTGTTGGGCGTCCGCGAACT	BE3-NGG (JAK1)	0.711	1.115	NA	intron	{0: 1, 1: 0, 2: 0, 3: 0, 4: 16}	{0: 1, 1: 0, 2: 0, 3: 0, 4: 52}	908523308	12	0.75	64965790-0/1/1-G-A	NA	NA	NA	NA
JAK1	ACCACCCCGAGATACAGGCG	BE3-NGG (JAK1)	0.475	-0.208	NA	intron	{0: 1, 1: 0, 2: 0, 3: 3, 4: 43}	{0: 1, 1: 0, 2: 0, 3: 12, 4: 145}	908523353	7, 7, 6, 6	0.42, 0.25, 0.42, 0.25	64965992-0/1/1-G-A, 64965992-1/1/1-G-A, 64965993-0/1/1-G-A, 64965993-1/1/1-G-A	NA	NA	NA, NA, NA, NA	NA
JAK1	CAAGTTTTCATAAACAAGCC	BE3-NGG (JAK1)	-1.51	2.084	NA	intron	{0: 1, 1: 0, 2: 2, 3: 17, 4: 195}	{0: 1, 1: 1, 2: 7, 3: 60, 4: 775}	908523358	NA	1	=	NA	NA	NA	NA
JAK1	GCCCGCCGGCTCCGCGGGGC	BE3-NGG (JAK1)	-1.078	-0.297	NA	intron	{0: 1, 1: 0, 2: 2, 3: 40, 4: 322}	{0: 1, 1: 0, 2: 3, 3: 114, 4: 824}	908523394	NA	1	=	NA	NA	NA	NA
JAK1	GCCTTCCCCGCCCGAGCCGC	BE3-NGG (JAK1)	-0.471	0.974	NA	intron	{0: 1, 1: 0, 2: 0, 3: 21, 4: 404}	{0: 1, 1: 0, 2: 4, 3: 64, 4: 891}	908523403	NA	1	=	NA	NA	NA	NA
JAK1	CGGGGTCCTGAGCTGCGCTC	BE3-NGG (JAK1)	-2.156	-0.372	NA	intron	{0: 1, 1: 0, 2: 1, 3: 14, 4: 155}	{0: 1, 1: 0, 2: 1, 3: 43, 4: 497}	908523412	NA	1	=	NA	NA	NA	NA
JAK1	TGGTCGGTCCTTAGGCTGCG	BE3-NGG (JAK1)	-0.847	-1.095	NA	intron	{0: 1, 1: 0, 2: 0, 3: 5, 4: 37}	{0: 1, 1: 0, 2: 0, 3: 6, 4: 124}	908523419	NA	1	=	NA	NA	NA	NA
JAK1	TAAGGACCGACCAAGAGCGG	BE3-NGG (JAK1)	-1.377	2.569	NA	intron	{0: 1, 1: 0, 2: 0, 3: 0, 4: 44}	{0: 1, 1: 0, 2: 0, 3: 2, 4: 134}	908523422	NA	1	=	NA	NA	NA	NA
JAK1	GCCGCGCCTCCGGCCAGTCC	BE3-NGG (JAK1)	-0.788	1.408	NA	intron	{0: 1, 1: 0, 2: 0, 3: 15, 4: 147}	{0: 1, 1: 0, 2: 0, 3: 37, 4: 436}	908523427	NA	1	=	NA	NA	NA	NA
JAK1	AGGATACTCCGCGGCCGCCG	BE3-NGG (JAK1)	1.474	0.291	NA	UTR	{0: 1, 1: 0, 2: 0, 3: 2, 4: 35}	{0: 1, 1: 0, 2: 0, 3: 4, 4: 95}	908523503	NA	1	=	NA	NA	NA	NA
JAK1	GCCCGGCGGCCACGGGGGTG	BE3-NGG (JAK1)	0.4	1.054	NA	promoter	{0: 1, 1: 0, 2: 4, 3: 30, 4: 290}	{0: 1, 1: 1, 2: 6, 3: 60, 4: 599}	908523529	NA	1	=	NA	NA	NA	NA
JAK1	GGGCGGGGCGGGTAGGCCGG	BE3-NGG (JAK1)	2.789	1.161	NA	promoter	{0: 1, 1: 0, 2: 15, 3: 105, 4: 931}	{0: 1, 1: 0, 2: 25, 3: 222, 4: 2063}	908523562	NA	1	=	NA	NA	NA	NA
JAK1	GAGGGGGCTCCAGAGCTGGG	BE3-NGG (JAK1)	0.588	-0.225	NA	promoter	{0: 1, 1: 0, 2: 3, 3: 55, 4: 479}	{0: 1, 1: 4, 2: 15, 3: 179, 4: 1583}	908523594	NA	1	=	NA	NA	NA	NA
JAK1	TAGCTCCTCTCCTACTGAGC	BE3-NGG (JAK1)	1.255	0.68	NA	promoter	{0: 1, 1: 0, 2: 1, 3: 11, 4: 127}	{0: 1, 1: 0, 2: 5, 3: 39, 4: 497}	908523614	9, 7, 7, 6	0.28, 0.53, 0.27, 0.88	64966955-0/1/1-G-A, 64966957-0/1/1-G-A, 64966957-1/1/1-G-A, 64966958-1/1/1-G-A	NA	NA	NA, NA, NA, NA	NA
JAK1	TAACAATACAGCCCCCAGCT	BE3-NGG (JAK1)	-2.621	-0.352	NA	promoter	{0: 1, 1: 0, 2: 1, 3: 8, 4: 108}	{0: 1, 1: 0, 2: 1, 3: 19, 4: 326}	908523616	NA	NA	NA	-11, 4, 9	intronic, intronic, intronic	NA	NA
JAK1	TGCCACCATCTCTCACCTGA	BE3-NGG (JAK1)	0.689	0.053	NA	promoter	{0: 1, 1: 0, 2: 4, 3: 18, 4: 181}	{0: 1, 1: 0, 2: 8, 3: 77, 4: 852}	908523643	6	1	64967344-1/1/1-C-T	NA	NA	NA	NA
JAK1	TGGTCCCTTCAGGTGAGAGA	BE3-NGG (JAK1)	0.383	0.166	NA	promoter	{0: 1, 1: 0, 2: 0, 3: 16, 4: 207}	{0: 1, 1: 0, 2: 3, 3: 54, 4: 610}	908523646	7, 6, 5	0.73, 0.73, 0.73	64967360-0/1/1-G-A, 64967361-0/1/1-G-A, 64967362-0/1/1-G-A	NA	NA	NA, NA, NA	NA
JAK1	GAGATGTTCGTGGTCCCTTC	BE3-NGG (JAK1)	0.678	-1.618	NA	promoter	{0: 1, 1: 0, 2: 0, 3: 11, 4: 71}	{0: 1, 1: 0, 2: 0, 3: 22, 4: 259}	908523647	9	1	64967368-1/1/1-G-A	NA	NA	NA	NA
JAK1	TCATTGTAGAGAATTAATTG	BE3-NGG (JAK1)	-1.659	0.02	NA	NA	{0: 1, 1: 0, 2: 0, 3: 20, 4: 196}	{0: 1, 1: 0, 2: 1, 3: 80, 4: 1108}	908523652	NA	1	=	NA	NA	NA	NA
JAK1	ATTCTGACCGTGCACGGCCT	BE3-NGG (JAK1)	1.178	0.626	NA	promoter	{0: 1, 1: 0, 2: 0, 3: 0, 4: 35}	{0: 1, 1: 0, 2: 0, 3: 7, 4: 123}	908523669	NA	1	=	NA	NA	NA	NA

## Sheet: non-JAK1 gRNAs
sgRNA_ID	seq	start	end	strand	guide	chr	Gene	edits	proportion_of_cells
929667711	TGGCTCAGTTCAAGATGCCCTGG	43846192	43846214	+	TGGCTCAGTTCAAGATGCCC	2	ABCG8	=	1
1007802535	ACCACGAACACCAGCTTCCCAGG	44408596	44408618	+	ACCACGAACACCAGCTTCCC	6	CDC5L	=	1
910366320	CTCATTCAGCTGAACAACAATGG	86469041	86469063	+	CTCATTCAGCTGAACAACAA	1	CLCA1	=	1
1149808965	TCGGGGCCAAGCTGGAGGGAAGG	59648380	59648402	+	TCGGGGCCAAGCTGGAGGGA	17	CLTC	=	1
1170855348	TACCAGAACTGATTAACTCGAGG	20048340	20048362	+	TACCAGAACTGATTAACTCG	20	CRNKL1	=	1
1044080221	CCCAGCTATGAATCTGGACCTTT	87873779	87873801	-	AAAGGTCCAGATTCATAGCT	8	DCAF4L2	=	1
1092871979	GTCCCAGCCGATTGTGGAAGAGG	12813406	12813428	+	GTCCCAGCCGATTGTGGAAG	12	DDX47	=	1
1049982460	GCCCCAGTTCTTCACTTTTGAGG	916852	916874	+	GCCCCAGTTCTTCACTTTTG	9	DMRT1	=	1
1148063399	CCAGGTGAGGAGCTGGCTGTGGC	44851745	44851767	-	GCCACAGCCAGCTCCTCACC	17	EFTUD2	=	1
1143542532	TCCACAGGTAAGCGTAGATCTGG	7578238	7578260	+	TCCACAGGTAAGCGTAGATC	17	EIF4A1	=;64883368-0/1/1-C-T	1;0.71
975922351	CCTACTAATGCAGCACATTGGTC	79407404	79407426	-	GACCAATGTGCTGCATTAGT	4	GK2	=	1
1087811867	TTTTTCCATTTGGGTTCACCAGG	102616830	102616852	+	TTTTTCCATTTGGGTTCACC	11	MMP20	=	1
925576821	AGCATAGGGACAACTAGCTAAGG	5368938	5368960	+	AGCATAGGGACAACTAGCTA	2	Non-Targeting	=	1
1133705368	CCACAGTAAATCCCAGGTTGCAG	8349735	8349757	-	CTGCAACCTGGGATTTACTG	16	Non-Targeting	=	1
951432152	CCTCAACAGACTGTGGTGTCAGT	22620843	22620865	-	ACTGACACCACAGTCTGTTG	3	Non-Targeting	=	1
952031604	GTTTTGAGCTCATGCAGCAAAGG	29149161	29149183	+	GTTTTGAGCTCATGCAGCAA	3	Non-Targeting	=	1
1106896786	GCAGTTTACTTCCCAAGTCTTGG	34311822	34311844	+	GCAGTTTACTTCCCAAGTCT	13	Non-Targeting	=	1
972238864	CCATCCTGGTTTACACGCCCTCA	37167116	37167138	-	TGAGGGCGTGTAAACCAGGA	4	Non-Targeting	=	1
1116524971	GCAGCAAGAAATTTTGACTCTGG	45892642	45892664	+	GCAGCAAGAAATTTTGACTC	14	Non-Targeting	=	1
1069128775	CCTTGTCCTTTTACCAAAACCAC	64672368	64672390	-	GTGGTTTTGGTAAAAGGACA	10	Non-Targeting	=	1
910347790	CCCTAGCACATAGCCTTTACCTT	86260205	86260227	-	AAGGTAAAGGCTATGTGCTA	1	Non-Targeting	=	1
1029159225	GATTAGGTTTGACCTTGTACAGG	98539909	98539931	+	GATTAGGTTTGACCTTGTAC	7	Non-Targeting	=	1
1014433822	GGTTTCTAAAATGAGGGCTGAGG	121399720	121399742	+	GGTTTCTAAAATGAGGGCTG	6	Non-Targeting	=	1
940514764	CCATGGGCATGGTGAGGAGCTTT	154668623	154668645	-	AAAGCTCCTCACCATGCCCA	2	Non-Targeting	=	1
917570869	AAAGGCCAGTAACATCAGACTGG	176263903	176263925	+	AAAGGCCAGTAACATCAGAC	1	Non-Targeting	=	1
985387694	AATCGTAAGCCCTACCCCAGAGG	189464389	189464411	+	AATCGTAAGCCCTACCCCAG	4	Non-Targeting	=	1
1135192061	CCAGGTACATCAGCTGAATGTCA	20362448	20362470	-	TGACATTCAGCTGATGTACC	16	PDILT	=	1
1135196471	CCATGAGGAAGCGGGTCTGGTTC	20399108	20399130	-	GAACCAGACCCGCTTCCTCA	16	PDILT	=	1
1074751543	CCTGAAAATTCTCCCCTGGAGCC	116591844	116591866	-	GGCTCCAGGGGAGAATTTTC	10	PNLIPRP1	=	1
1143149292	CCTACCAGCTCGGTTTCCACAGG	4797548	4797570	+	CCTACCAGCTCGGTTTCCAC	17	PSMB6	=	1
966873531	ATGAGCCAGGTGGCCGTGGCTGG	184307953	184307975	+	ATGAGCCAGGTGGCCGTGGC	3	PSMD2	=	1
950092218	AGGGGACCACGTATTGCTTGAGG	10304116	10304138	+	AGGGGACCACGTATTGCTTG	3	SEC13	=	1
1182438203	CCAGGCACCTTGGTGTACTGTTC	30344925	30344947	-	GAACAGTACACCAAGGTGCC	22	SF3A1	=	1
1083969922	GCTCAGCCCCAGGACAGCCGTGG	66068689	66068711	+	GCTCAGCCCCAGGACAGCCG	11	SF3B2	=	1
1139934639	CTCTTCCGAGTCCGAATGCAAGG	70560559	70560581	+	CTCTTCCGAGTCCGAATGCA	16	SF3B3	=	1
1064695542	AGATCAGCTTAGAGAAGAAGTGG	17961628	17961650	+	AGATCAGCTTAGAGAAGAAG	10	SLC39A12	=	1
1064697068	CCTCAACACTCTCTGGACCAGAA	17977915	17977937	-	TTCTGGTCCAGAGAGTGTTG	10	SLC39A12	=	1
1169029982	AACGACCGAGGTGTGGTGCAAGG	2399573	2399595	+	AACGACCGAGGTGTGGTGCA	20	TGM6	=	1
1033604338	ACTGCACCAGCCCAGCACCAGGG	142914941	142914963	+	ACTGCACCAGCCCAGCACCA	7	TRPV5	=	1
