# Supplementary material for: Base editing screens map mutations affecting interferon-γ signaling in cancer
Source: Cancer Cell. 2023 Feb 13;41(2):288–303.e6. doi: 10.1016/j.ccell.2022.12.009 (PMC9942875; doi:10.1016/j.ccell.2022.12.009)
Supplement: Table S5, Addgene deposit, Related to STAR Methods [file mmc6.xlsx]

## Sheet: title
Table S5, Addgene deposit, Related to STAR Methods

## Sheet: Addgene deposit
	Plasmid	Description/Experimental Purpose	ID	Sources	Additonal sources
1	iBE3 CLYBL	doxycycline inducible BE3 expression for human CLYBL locus knock-in	174569	Addgene plasmid #124229	Coelho et al BMC Biology 2018
2	iBE4max YE1 NG CLYBL	doxycycline inducible BE4max YE1 NG expression for human CLYBL locus knock-in	174570	Addgene plasmid #138159	Addgene plasmid #124229
3	HA-SOCS1	Human HA-tagged SOCS1 expression (N-term. tag) (CMV prom.)	174571	Addgene Plasmid #48140	Human genome
4	FLAG-JAK1	Human FLAG-tagged JAK1 expression (N-term. tag) (CMV prom.)	174572	Addgene Plasmid #48140	Human genome
5	FLAG-JAK1Gly590Arg	Human FLAG-tagged JAK1 Gly590Arg mutant expression (N-term. tag) (CMV prom.)	174573	Addgene Plasmid #48140	Human genome
