# Supplementary material for: Base editing screens map mutations affecting interferon-γ signaling in cancer
Source: Cancer Cell. 2023 Feb 13;41(2):288–303.e6. doi: 10.1016/j.ccell.2022.12.009 (PMC9942875; doi:10.1016/j.ccell.2022.12.009)
Supplement: Table S6, ENA accessions, Related to STAR Methods [file mmc7.xlsx]

## Sheet: title
Table S6, ENA accessions, Related to STAR Methods

## Sheet: ENA sequencing data accessions
Project and Directory number	SequenceScape_ID	Experiment description	ENA accession number
2645	6569	NG BE screens 1 and 2	ERP131485
2634	6544	NGG IFNG8 BE screens 1 and 2	ERP130865
2601	6399	amplicon seq. of JAK1	ERP131486
2750	6665	NGN ABE and CBE screens 1 and 2	ERP136370
2487	6283	JAK1 BE NGG screen 2	ERP131487
2473	6264	JAK1 BE NGG screen 1	ERP136387
2472	6263	CRISPR IO KO screen 2	ERP136388
2427	6178	CRISPR IO KO screen 1	ERP136389
2853	6792	CRC-9 NGG IFNG8 BE screens 1 and 2	ERP137489
NA	6724	MissionBio single cell DNA seq.	ERP133355
