# Supplementary material for: Base editing screens map mutations affecting interferon-γ signaling in cancer
Source: Cancer Cell. 2023 Feb 13;41(2):288–303.e6. doi: 10.1016/j.ccell.2022.12.009 (PMC9942875; doi:10.1016/j.ccell.2022.12.009)
Supplement: Table S7, DNA-seq primers, Related to STAR Methods [file mmc8.xlsx]

## Sheet: title
Table S7, DNA-seq primers, Related to STAR Methods

## Sheet: amplicon seq. primers
Primer	Primer sequence 5' - 3'	JAK1 amplicon number	Forward or reverse
MC367	ACACTCTTTCCCTACACGACGCTCTTCCGATCTTTGGTAAGTGACTCAGGGCTCC	1	For
MC368	TCGGCATTCCTGCTGAACCGCTCTTCCGATCTTATCCGCCTTGATTTTCTGATGTG	1	Rev
MC369	ACACTCTTTCCCTACACGACGCTCTTCCGATCTCCATCACTAAAACACGGGCT	2	For
MC370	TCGGCATTCCTGCTGAACCGCTCTTCCGATCTTCCCTACAGAGTCAGCCACTTA	2	Rev
MC393	ACACTCTTTCCCTACACGACGCTCTTCCGATCTCCCATTGTGTTCCACTGGCT	3	For
MC394	TCGGCATTCCTGCTGAACCGCTCTTCCGATCTCCCAGACGGTCCATCACTTC	3	Rev
MC373	ACACTCTTTCCCTACACGACGCTCTTCCGATCTCTTGGCTAGCACCTCCTTCC	4	For
MC374	TCGGCATTCCTGCTGAACCGCTCTTCCGATCTCCACAGACCAGGTTCCAGAC	4	Rev
MC375	ACACTCTTTCCCTACACGACGCTCTTCCGATCTAGGGAAGAGAGGGGAGACAC	5	For
MC376	TCGGCATTCCTGCTGAACCGCTCTTCCGATCTAGATGACCTGAGGGACCAGG	5	Rev
MC377	ACACTCTTTCCCTACACGACGCTCTTCCGATCTAGGGAAGAGAGGGGAGACAC	6	For
MC378	TCGGCATTCCTGCTGAACCGCTCTTCCGATCTAGATGACCTGAGGGACCAGG	6	Rev
MC379	ACACTCTTTCCCTACACGACGCTCTTCCGATCTGAAAGCCCTCACTTGCCTCA	7	For
MC380	TCGGCATTCCTGCTGAACCGCTCTTCCGATCTGGAGATCCCAGAAACTGCTCC	7	Rev
MC381	ACACTCTTTCCCTACACGACGCTCTTCCGATCTGTTTCTCCCCAAGCTGGGTT	8	For
MC382	TCGGCATTCCTGCTGAACCGCTCTTCCGATCTCCTGGGGCTGAGAAGTTTGT	8	Rev
MC383	ACACTCTTTCCCTACACGACGCTCTTCCGATCTCCAGCCTTGCATAACATACCG	9	For
MC384	TCGGCATTCCTGCTGAACCGCTCTTCCGATCTCGATGGGGCTTCCCTGATAAC	9	Rev
MC385	ACACTCTTTCCCTACACGACGCTCTTCCGATCTAAAGTTAACCAAGCAGAGGGATG	10	For
MC386	TCGGCATTCCTGCTGAACCGCTCTTCCGATCTGTGCCTCCCAGGAAATGAAGTT	10	Rev
MC387	ACACTCTTTCCCTACACGACGCTCTTCCGATCTACCCATTGCTGGACAACTCA	11	For
MC388	TCGGCATTCCTGCTGAACCGCTCTTCCGATCTAATTTCACCTTAATCTGTTTGGCAT	11	Rev
MC389	ACACTCTTTCCCTACACGACGCTCTTCCGATCTTAAGGACCGACCAAGAGCG	12	For
MC390	TCGGCATTCCTGCTGAACCGCTCTTCCGATCTCCAGTCCCGGCTGTCCTC	12	Rev
MC391	ACACTCTTTCCCTACACGACGCTCTTCCGATCTCCGTATACGCTCCGCTTCTT	13	For
MC392	TCGGCATTCCTGCTGAACCGCTCTTCCGATCTTGTTCCTCATGGATAAGATGATGCT	13	Rev
	Key:
	adapters in bold - gene-specific primer

## Sheet: sc-DNA seq. primers
Mission Bio Tapestri Custom Primer set for JAK1 and guide
Amplicon_Number	Name	Forward primer	Reverse primer
AMP1	JAK1	TCTATGTAAGCAAATTGTTTGAAATGCT	TTGTTACTTTTCACCTGTTGAGCC
AMP2	JAK1	ATCAAACGAATACTAAACAGCATAACAA	GGTTTCCATACTTACCACCGATC
AMP3	JAK1	CTCTAAGAACAGTGCAGCGTATG	ATAGCTGTGGAATAGATAATTTGCTGC
AMP4	JAK1	CCCCATGTAGAACCAGCTTT	TAGATAAAGAAAGATTGATGGACTTAGCC
AMP5	JAK1	TGATTAATGTGCCAGCAAAACATT	TCCTCTTTAAATTTGGTACCAGTAACT
AMP6	JAK1	TGGACAGAACACAAACTTCTTTCA	GATCTAACATTTTTACTGTTGTTACTTCTTTC
AMP7	JAK1	ATAGAAATGGAGTGTTATTACTGTGACG	GAAATTTCACCTTAATCTGTTTGGCA
AMP8	JAK1	TGGGTACTGGATTCAAATGAAGAGA	TCCTGTAATGTCGGATGGAGTG
AMP9	JAK1	ACTCTATGAAGCATTGATAAAACCTAGT	GCAATGTGCTTGACTTTTACTTCTC
AMP10	JAK1	AATTACCCAGGACAGAGTGCC	TCTCCCATGGTTCCCTCATTTG
AMP11	JAK1	GGACCCCAGCCTTGCATAA	ATGGGGCTTCCCTGATAACA
AMP12	JAK1	TAAGGTGCTTTCGCTCATGGA	GCCTTTCACTCTGTTTTCTTTTCTC
AMP13	JAK1	CAGGTCTTACTCTGCTCTTCAAG	CTGAGAAGTTTGTAGGTGGTTCC
AMP14	JAK1	CACCTGAAAGCCCTCACTTG	CCTAGGAGATCCCAGAAACTGC
AMP15	JAK1	TGCTGACTTGCCCCTGACT	GTTGGAAATAGAATGCGGGAAGG
AMP16	JAK1	ACACTCTGGTTTCTGGTGGGA	ACTGTCGTAAGGGGATGAAGG
AMP17	JAK1	GGCCAGAGGATTGATGTTCAG	CCCACCCCTTTGAAAGAGAAC
AMP18	JAK1	ACTGGCTCCAGAAACGGGA	CCATCACTTCAGGGCACAGA
AMP19	JAK1	AGATCCCCAAGCTGCTCCAT	AGACGTTGGCTGTCTGAGAG
AMP20	JAK1	GATGGGATACAGCCTGGCT	TTTCTGGTCATTTCCCGAATAGCA
AMP21	JAK1	AGGCTACACTGGACACCTCAT	GAGGTTCAAAGTCCTGTTTGGT
AMP22	JAK1	CTCTCTGCACACCAAAGGCA	AAGCTGATAGAGACATGATGTAACC
AMP23	JAK1	CTTAAGAGCTTCTGGGACAAACTT	AAGCAACTTAACCCTGTCCCT
AMP24	JAK1	TATGTGACACGGGAATGTTCTCTT	AGGTGAAATACTTGGCTACCTTG
AMP25	JAK1	TCAGGTCATGCGTGGACA	GCAACATGTGGATTCATGGACTT
AMP26	JAK1	CCACCATCCTCACAATCAATTCTT	AAAACGGGTGGGCTCTCAT
AMP27	JAK1	CATCCCACAAACTCCAGCTTCT	GGTCCCCTTTGCCACAATTG
AMP28	JAK1	AAGTGACTCAGGGCTCCAGG	ATGTATCCGCCTTGATTTTCTGAT
AMP29	JAK1	TGCCAGTACTCACGGCAT	AGAGTGACCACATAGTCTTGTTTTC
AMP30	JAK1	GGCAATAGCACCAATAGCCCT	GCCCTCTTATTTTCAGATGCAATTACC
AMP31	JAK1	AATAATCCCCTGGTCTTGGAAAAC	AACATGGGTAGTTAAGTGATGAGAATAA
AMP32	JAK1	TTACTCCCTGAAAGAAGTAATGACAAT	GTTTGCCAGGTGTTTGTGCA
AMP33	JAK1	TCGCATCTTTTATCTAGAAGTTCCG	GGAATTGCGAATCCCACTGG
AMP34	JAK1	CCGGGTAGTTCTCTCCCACT	TTTCCTTCCTTGCGGTCTCA
AMP35	JAK1	AAAGCTAAGACCCTCAGCCT	CGGGAGAAGAGCGGTTAAG
AMP36	JAK1	CTGTTCACCGCGTCCTCTA	AGCTGGGGGCTGTATTGTT
AMP37	JAK1	TGCAGATCCAACCCATTCCG	TGCCTACGAAGTATGAATCTTGGC
AMP38	JAK1	GTCCACGGACAAATCCTAACAA	GTCGCTGGAGTGTTTTAAGCAT
AMP39	JAK1	CCCCTGACAATCCCTGGAT	CACAGGTGGTTACTGGTGGA
AMP40	Guide	CTCCAGACTGCCTTGGGAAA	GAAAGTATTTCGATTTCTTGGCTTTATATATCT
PCR cycling conditions:
Step	Ramp	Temperature	Time	Cycle
1	4 °C/s	98 °C	6 min
2		95 °C	30 sec
3	1 °C/s	72 °C	10 sec	10
4		61 °C	3 min
5		72 °C	20 sec
6		95 °C	30 sec
7	1 °C/s	72 °C	10 sec	10
8		48 °C	3 min
9		72 °C	20 sec
10	4 °C/s	72 °C	2 min
11		4 °C	HOLD
